# Supplementary material for: High-resolution genetic maps and QTL mapping applications reveal polycystin gene involvement in oyster shell formation
Source: iScience. 2025 Nov 10;28(12):113986. doi: 10.1016/j.isci.2025.113986 (PMC12677090; doi:10.1016/j.isci.2025.113986)
Supplement: Table S1. Oligonucleotide primers used for this study, related to STAR methods [file mmc2.xlsx]

## Sheet: Sheet1
Table S1. Oligonucleotide primers used for this study
Primer	Sequence	Usage
Ch-polycystin-3'out	TGGCTAACCAGATGAATGAG	RACE
Ch-polycystin-3'in	GAGACAGGACCTCAAAACCC	RACE
Ch-polycystin-F	AAGCAACCATGAGGCAACAA	qRT-PCR
Ch-polycystin-R	ACGGAAATCCCAGGAAGAAA	qRT-PCR
GADPH-F	GGATTGGCGTGGTGGTAGAG	qRT-PCR
GADPH-R	GTATGATGCCCCTTTGTTGAGTC	qRT-PCR
dsCh-polycystin-F	GTCCACGAGAACTTCAAA	RNAi
dsCh-polycystin-R	ATCTCAAGGGCTTCCTCAAC	RNAi
dsCh-polycystin-F+T7	GGATCCTAATACGACTCACTATAGGGTCCACGAGAACTTCAAA	RNAi
dsCh-polycystin-R+T7	GGATCCTAATACGACTCACTATAGGATCTCAAGGGCTTCCTCAAC	RNAi
dsEGFP-F	ACAAGTTCAGCGTGTCCG	RNAi
dsEGFP-R	TTCACCTTGATGCCGTTC	RNAi
dsEGFP-F+T7	GGATCCTAATACGACTCACTATAGGACAAGTTCAGCGTGTCCG	RNAi
dsEGFP-R+T7	GGATCCTAATACGACTCACTATAGGTTCACCTTGATGCCGTTC	RNAi
Ch-polycystin-ISH-F	CCCGTGGTTATGCTGATGGT	ISH
Ch-polycystin-ISH-R	CCGCTGTCGTCGTTCTCACT	ISH
Calmodulin-A-F	CGTGTTTATTGTTCGGAGGA	qRT-PCR
Calmodulin-A-R	ACCAAATAGCAAGTATAT	qRT-PCR
Calcium-binding-P4-F	GTCACCTCGCAATCCCTATT	qRT-PCR
Calcium-binding-P4-R	ATGTACACCGCGAAGGAT	qRT-PCR
Ch-polycystin-SL-F	CTACCGGACTCAGATCTCGAGCGGTAATTTCAGGACAATCACCA	pEGFP-N1 of Ch-polycystin
Ch-polycystin-SL-R	CGACTGCAGAATTCGAAGCTTCTCCGAGCTCGCATGCTG	pEGFP-N1 of Ch-polycystin
