# Supplementary material for: High-resolution genetic maps and QTL mapping applications reveal polycystin gene involvement in oyster shell formation
Source: iScience. 2025 Nov 10;28(12):113986. doi: 10.1016/j.isci.2025.113986 (PMC12677090; doi:10.1016/j.isci.2025.113986)
Supplement: Table S2. Values of shell height and shell length for every progeny of two hybridized familis of Crassostrea hongkongensis and C. sikamea, related to Figure 1 [file mmc3.xls]

## Sheet: sheet
Table S2. Values of shell height and shell length for every progeny of two hybridized familis of Crassostrea hongkongensis and C. sikamea
HS-hybrid family				SH-hybrid family
sample	shell height (cm)	shell length (cm)		sample	shell height (cm)	shell length (cm)
HS1	5.32	4.97		SH-1	7.76	7.81
HS2	4.86	4.56		SH-2	8.23	6.07
HS3	4.75	4.36		SH-3	6.37	5.84
HS4	6.59	5.54		SH-4	6.29	5.62
HS6	5.54	5.54		SH-5	6.96	5.63
HS7	6.22	5.63		SH-6	8.8	5.65
HS8	4.73	4.28		SH-9	8.06	4.97
HS9	4.02	3.44		SH-11	8.43	7.57
HS11	6.24	5.83		SH-12	7.15	4.51
HS12	5.86	4.87		SH-14	8.36	7.42
HS13	6.69	4.69		SH-15	6.32	6.32
HS14	4.16	3.62		SH-17	7.81	6.17
HS15	4.85	3.97		SH-18	6.32	5.4
HS16	4.79	4.43		SH-20	9.47	5.4
HS17	4.87	4.4		SH-21	7.54	4.83
HS18	4.86	4.5		SH-22	8.46	6.83
HS19	5.38	4.13		SH-23	6.77	6.78
HS20	5.37	4.52		SH-24	7.18	5.58
HS21	4.66	3.72		SH-25	6.6	5.48
HS27	4.27	3.62		SH-26	9.03	7.13
HS30	4.97	3.21		SH-27	7.22	6.71
HS31	4.7	3.59		SH-28	9.13	6.84
HS32	6.25	4.55		SH-29	7.75	6.35
HS34	5.87	4.04		SH-30	8.25	7.87
HS35	5.01	3.51		SH-32	5.9	5.78
HS38	6.59	4.83		SH-33	5.89	4.59
HS39	5.69	4.64		SH-34	6.51	4.92
HS41	3.85	2.68		SH-36	6.9	6.07
HS42	5.21	3.87		SH-37	6.14	5.62
HS43	5.95	4.04		SH-38	6.02	5.44
HS44	6.39	4.83		SH-39	9.96	6.07
HS46	4.45	3.08		SH-40	6.41	5.15
HS48	5.37	4.77		SH-41	11.79	8.75
HS52	5.68	4.56		SH-42	5.72	4.82
HS54	4.21	3.68		SH-43	8.52	5.8
HS55	5.22	3.2		SH-44	6.66	4.09
HS56	5.92	4.13		SH-46	8.92	7.5
HS57	5.86	3.91		SH-49	7.83	6.54
HS59	5.24	3.76		SH-50	7.9	5.65
HS60	4.01	3.55		SH-51	9.6	8.57
HS62	5.13	4.52		SH-53	5.26	4.46
HS63	5.45	4.22		SH-54	6.05	4.66
HS65	4.83	4.25		SH-55	6.35	6.28
HS68	5.22	4.78		SH-56	8.68	6.71
HS69	3.96	3.19		SH-57	5.93	5.03
HS70	5.08	4.2		SH-58	7.45	6.32
HS72	4.33	3.84		SH-59	6.71	4.5
HS73	6.07	5.28		SH-61	9.08	7.63
HS74	5.34	4.38		SH-63	8.59	6.82
HS76	5.12	4.92		SH-64	5.94	4.17
HS77	4.85	4.19		SH-65	7.1	6.83
HS78	4.76	3.46		SH-66	7.72	7.19
HS79	5.28	4.5		SH-68	9.34	8.28
HS84	5.77	5.77		SH-69	8.56	5.55
HS86	5.2	5.51		SH-70	6.89	5.02
HS87	6.1	4.75		SH-71	9.01	8.99
HS88	8.37	6.43		SH-72	9.21	6.56
HS90	4.59	3.7		SH-73	9.69	6.46
HS92	6.14	5.89		SH-74	7.93	5.82
HS93	6.81	6.35		SH-77	5.76	4.58
HS94	6.36	6.32		SH-78	6.95	4.81
HS95	5.71	4.68		SH-79	6.5	5.4
HS96	4.8	4.34		SH-80	5.87	4.69
HS97	5.81	4.25		SH-81	6.74	5.75
HS98	5.57	5.93		SH-82	6.03	5.93
HS99	5.13	4.4		SH-83	7.52	6.18
HS100	8.16	6.86		SH-84	7.19	5.59
HS101	7.46	6.72		SH-85	8.28	6.51
HS102	5.06	4.29		SH-86	5.99	5.91
HS103	5.77	5.47		SH-89	5.99	5.94
HS104	7.78	6.99		SH-91	8	7.04
HS105	7.15	6.49		SH-92	10.76	6.89
HS106	6.4	6.27		SH-95	9.99	5.55
HS108	6.12	4.84		SH-96	7.41	7.3
HS109	5.61	5		SH-97	9.72	8.42
HS111	5.3	4.01		SH-98	8.42	7.62
HS112	8.91	7.47		SH-99	8.9	7.17
HS113	9.24	8.09		SH-100	8.81	6.84
HS114	7.25	6.3		SH-101	5.48	5.09
HS115	6.58	6.19		SH-104	6.08	4.05
HS117	9.15	7.16		SH-105	7.29	5.13
HS118	8.57	6.95		SH-108	7.4	6.01
HS120	5.31	4.25		SH-109	7.38	6.64
HS122	6.8	5.42		SH-110	8.31	8.25
HS126	7.53	5.99		SH-111	6.37	4.71
HS128	7.29	5.56		SH-112	7.74	7.11
HS129	5.64	3.65		SH-113	7.7	6.71
HS130	4.98	5.35		SH-114	7.85	5.8
HS131	5.81	4.83		SH-115	8.67	6.81
HS132	5.32	4.2		SH-116	6.32	5.05
HS134	4.77	4.38		SH-117	5.67	7.47
HS135	4.96	4.03		SH-118	6.16	5.73
HS137	5.98	5.39		SH-120	8.9	7.78
HS139	7.3	4.8		SH-121	9.29	6.83
HS140	5.44	4.76		SH-122	6.26	5.3
HS141	6.19	4.75		SH-123	7.96	5.69
HS142	6.48	4.83		SH-124	8.93	5.85
HS143	5.46	5.74		SH-125	7.32	5.91
HS144	6.11	5.39		SH-126	7.34	5.8
HS145	5.8	4.82		SH-127	5.67	5.01
HS147	5.26	4.48		SH-128	6.06	5.43
HS148	6.37	5.58		SH-129	5.24	4.87
HS149	5.88	4.78		SH-130	5.14	5.1
HS150	5.53	5.56		SH-131	5.52	4.67
HS151	7.51	5.72		SH-132	7.25	5.74
HS153	5.12	5.77		SH-133	8.35	6.52
HS154	4.68	3.88		SH-134	6.51	5.39
HS156	5.35	4.4		SH-135	8.79	7.74
HS158	6.31	5.66		SH-136	8.85	5.7
HS159	7.09	6.39		SH-137	9.61	6.32
Mean	5.75482	4.84145		Mean	7.51509	6.08864
STDERR	1.11518	1.04869		STDERR	1.35717	1.09936
