# Supplementary material for: High-resolution genetic maps and QTL mapping applications reveal polycystin gene involvement in oyster shell formation
Source: iScience. 2025 Nov 10;28(12):113986. doi: 10.1016/j.isci.2025.113986 (PMC12677090; doi:10.1016/j.isci.2025.113986)
Supplement: Table S3. Genotype of HS family, related to Figure 3 [file mmc4.xls]

## Sheet: joinmap_input
Table S3. genotype_HS_family
Mark	CHROM	POS	ID	REF	ALT	QUAL	Type	MotherH2-3	FatherS2-1	HS1	HS2	HS3	HS4	HS6	HS7	HS8	HS9	HS11	HS12	HS13	HS14	HS15	HS16	HS17	HS18	HS19	HS20	HS21	HS27	HS30	HS31	HS32	HS34	HS35	HS38	HS39	HS41	HS42	HS43	HS44	HS46	HS48	HS52	HS54	HS55	HS56	HS57	HS59	HS60
unchr-1	scaffold14	406911	.	A	G	102060	<nnxnp>	nn	np	nn	--	nn	nn	np	np	nn	np	nn	np	np	nn	nn	--	nn	nn	nn	--	nn	np	nn	np	np	--	nn	nn	np	nn	np	np	nn	np	np	nn	nn	nn	np	nn	--	nn
unchr-2	scaffold14	445992	.	G	C	140860	<lmxll>	lm	ll	--	--	--	--	--	ll	--	ll	ll	ll	ll	--	--	ll	--	--	--	--	ll	--	ll	ll	ll	ll	ll	--	ll	ll	ll	ll	--	ll	ll	--	--	ll	--	ll	--	ll
unchr-3	scaffold14	528919	.	G	A	10723.9	<nnxnp>	nn	np	nn	nn	np	nn	nn	nn	nn	nn	nn	nn	nn	nn	np	nn	nn	np	nn	nn	np	nn	nn	nn	nn	nn	nn	nn	nn	np	nn	nn	nn	nn	nn	np	nn	nn	nn	nn	nn	nn
unchr-4	scaffold14	564807	.	C	T	65743.1	<lmxll>	lm	ll	ll	ll	ll	ll	ll	--	ll	--	--	--	--	ll	ll	--	ll	ll	ll	ll	--	ll	--	--	--	--	--	ll	--	--	--	--	ll	--	--	ll	ll	--	ll	--	ll	--
unchr-5	scaffold14	789106	.	T	A	26057.7	<lmxll>	lm	ll	ll	--	ll	ll	--	lm	ll	--	--	--	--	ll	--	--	--	ll	ll	ll	--	--	lm	--	--	lm	--	--	--	lm	--	--	--	--	--	ll	ll	ll	ll	--	ll	lm
unchr-6	scaffold14	841867	.	G	A	87087.3	<lmxll>	lm	ll	--	--	--	--	--	ll	--	ll	ll	ll	ll	--	--	ll	--	--	--	--	ll	--	ll	ll	ll	ll	ll	--	ll	ll	ll	ll	--	ll	ll	--	--	ll	--	ll	--	ll
unchr-7	scaffold14	841872	.	C	A	94930	<lmxll>	lm	ll	ll	ll	ll	ll	ll	--	ll	--	--	--	--	ll	ll	--	ll	ll	ll	ll	--	ll	--	--	--	--	--	ll	--	--	--	--	ll	--	--	ll	ll	--	ll	--	ll	--
unchr-8	scaffold14	842031	.	A	C	94559.6	<lmxll>	lm	ll	ll	ll	ll	ll	ll	lm	ll	--	lm	lm	--	ll	ll	--	ll	ll	ll	ll	lm	ll	--	lm	lm	lm	lm	ll	--	--	lm	--	ll	--	lm	ll	ll	lm	ll	--	ll	lm
unchr-9	scaffold14	842033	.	T	C	26085.2	<nnxnp>	nn	np	nn	nn	np	nn	nn	nn	nn	nn	nn	nn	nn	np	np	nn	nn	nn	np	nn	np	nn	nn	nn	nn	nn	nn	np	nn	nn	nn	nn	nn	nn	nn	np	np	np	nn	nn	nn	np
unchr-10	scaffold14	956374	.	G	A	55480.5	<lmxll>	lm	ll	--	lm	--	ll	ll	ll	ll	ll	ll	ll	ll	ll	--	ll	ll	ll	lm	lm	ll	lm	ll	ll	ll	ll	ll	--	ll	ll	ll	ll	--	ll	ll	--	ll	ll	--	ll	ll	ll
unchr-11	scaffold14	956631	.	C	A	25684.8	<lmxll>	lm	ll	lm	ll	--	ll	ll	ll	ll	ll	ll	ll	ll	ll	--	ll	ll	ll	ll	ll	ll	lm	ll	ll	ll	ll	ll	lm	ll	ll	ll	ll	lm	ll	ll	ll	ll	ll	ll	ll	ll	ll
unchr-12	scaffold14	956653	.	T	C	30431	<lmxll>	lm	ll	lm	ll	--	ll	ll	ll	ll	ll	ll	ll	ll	ll	--	ll	ll	ll	ll	ll	ll	lm	ll	ll	ll	ll	ll	lm	ll	ll	ll	ll	lm	ll	ll	ll	ll	ll	ll	ll	ll	ll
unchr-13	scaffold14	956669	.	C	T	27126	<lmxll>	lm	ll	lm	ll	--	ll	ll	ll	ll	ll	ll	ll	ll	ll	--	ll	ll	ll	ll	ll	ll	lm	ll	ll	ll	ll	ll	lm	ll	ll	ll	ll	lm	ll	ll	ll	ll	ll	ll	ll	ll	ll
unchr-14	scaffold14	956797	.	C	T	67234.9	<lmxll>	lm	ll	ll	ll	ll	ll	ll	lm	ll	lm	lm	lm	lm	ll	ll	lm	ll	ll	ll	ll	lm	ll	lm	lm	lm	lm	lm	ll	lm	lm	lm	lm	ll	lm	lm	ll	ll	lm	ll	lm	ll	lm
unchr-15	scaffold14	1006829	.	T	TA	208423	<nnxnp>	nn	np	np	np	np	np	np	np	np	np	np	np	np	np	np	np	np	np	np	np	np	np	np	np	np	np	np	np	np	np	np	np	np	np	np	np	np	np	np	np	np	np
unchr-16	scaffold14	1052496	.	A	G	9915.94	<lmxll>	lm	ll	lm	ll	lm	lm	lm	lm	lm	ll	lm	lm	ll	lm	ll	lm	ll	ll	ll	ll	lm	ll	ll	ll	lm	lm	ll	ll	lm	lm	ll	ll	lm	lm	ll	lm	ll	ll	lm	lm	lm	lm
unchr-17	scaffold14	1052512	.	T	A	15472	<nnxnp>	nn	np	nn	np	nn	nn	np	np	np	np	nn	nn	nn	nn	nn	np	nn	nn	nn	nn	nn	np	nn	np	np	np	np	nn	nn	nn	np	np	nn	nn	np	nn	nn	nn	nn	nn	np	nn
unchr-18	scaffold14	1052544	.	A	C	11744.3	<lmxll>	lm	ll	lm	ll	lm	lm	lm	lm	lm	ll	lm	lm	ll	lm	ll	lm	lm	ll	ll	ll	ll	ll	ll	ll	lm	lm	ll	ll	lm	lm	ll	ll	lm	lm	ll	lm	ll	ll	lm	lm	lm	lm
unchr-19	scaffold14	1052553	.	G	C	11715.3	<lmxll>	lm	ll	lm	ll	lm	lm	lm	lm	lm	ll	lm	lm	ll	lm	ll	lm	lm	ll	ll	ll	ll	ll	ll	ll	lm	lm	ll	ll	lm	lm	ll	ll	lm	lm	ll	lm	ll	ll	lm	lm	lm	lm
unchr-20	scaffold14	1267916	.	C	T	34615	<lmxll>	lm	ll	lm	ll	lm	lm	ll	ll	ll	lm	ll	--	lm	lm	ll	lm	lm	lm	lm	lm	lm	ll	lm	ll	lm	ll	lm	lm	lm	lm	lm	lm	lm	lm	lm	ll	lm	lm	ll	--	lm	lm
unchr-21	scaffold14	1453641	.	G	A	34806.5	<lmxll>	lm	ll	ll	ll	ll	ll	ll	--	ll	lm	lm	--	lm	ll	ll	--	ll	ll	ll	ll	lm	ll	--	--	--	lm	lm	ll	--	--	lm	--	ll	--	lm	ll	ll	ll	ll	lm	ll	--
unchr-22	scaffold14	1544997	.	A	G	22730.7	<lmxll>	lm	ll	lm	--	--	--	--	ll	--	ll	ll	ll	ll	--	--	ll	--	--	--	lm	ll	--	ll	ll	ll	ll	ll	--	ll	ll	ll	ll	lm	ll	ll	--	--	--	--	ll	--	ll
unchr-23	scaffold14	1593820	.	C	T	12171.3	<lmxll>	lm	ll	--	--	--	--	--	ll	--	ll	ll	ll	ll	--	--	ll	--	lm	lm	--	ll	--	ll	ll	ll	ll	ll	--	--	ll	ll	ll	--	ll	ll	--	--	lm	--	ll	--	ll
unchr-24	scaffold14	1593852	.	A	G	12071	<lmxll>	lm	ll	--	ll	ll	ll	ll	--	ll	--	--	--	--	ll	ll	--	ll	ll	ll	ll	--	ll	lm	--	--	--	--	ll	--	ll	--	--	ll	--	--	ll	ll	ll	ll	--	ll	--
unchr-25	scaffold14	1611959	.	A	G	35595.5	<nnxnp>	nn	np	nn	np	nn	nn	np	np	nn	np	np	np	np	np	np	np	np	np	np	np	np	nn	np	np	np	np	np	--	nn	np	np	np	np	np	np	nn	np	nn	np	np	np	nn
unchr-26	scaffold14	1611967	.	C	T	34170.4	<nnxnp>	nn	np	nn	np	nn	nn	np	np	nn	np	np	np	np	np	np	np	np	np	np	np	np	nn	np	np	np	np	np	--	nn	np	np	np	np	np	np	nn	np	nn	np	np	np	nn
unchr-27	scaffold14	1882604	.	T	A	163372	<lmxll>	lm	ll	--	--	lm	lm	--	ll	--	ll	ll	ll	ll	--	lm	ll	lm	--	lm	--	ll	--	ll	ll	ll	ll	ll	lm	ll	ll	ll	ll	--	ll	ll	lm	--	--	--	ll	--	ll
unchr-28	scaffold14	1882618	.	G	A	144405	<lmxll>	lm	ll	--	--	lm	lm	--	ll	--	ll	ll	ll	ll	--	lm	ll	lm	--	lm	--	ll	--	ll	ll	ll	ll	ll	lm	ll	ll	ll	ll	--	ll	ll	lm	--	--	--	ll	--	ll
unchr-29	scaffold14	1955301	.	T	G	204830	<nnxnp>	nn	np	np	np	np	np	np	np	np	np	np	np	np	nn	np	np	np	np	np	np	np	np	np	np	np	np	np	np	np	np	np	np	nn	--	nn	np	np	--	np	nn	np	np
unchr-30	scaffold14	1955518	.	T	G	113638	<lmxll>	lm	ll	lm	lm	lm	lm	lm	ll	lm	ll	ll	ll	ll	--	lm	ll	lm	lm	lm	lm	ll	lm	ll	ll	ll	ll	ll	lm	ll	ll	ll	ll	lm	ll	ll	lm	lm	ll	lm	ll	lm	ll
unchr-31	scaffold14	1971948	.	G	A	106612	<lmxll>	lm	ll	--	--	--	--	--	ll	--	ll	ll	ll	ll	--	--	ll	--	--	--	--	ll	--	ll	ll	ll	ll	ll	--	ll	ll	ll	ll	--	ll	ll	--	--	--	--	ll	--	ll
unchr-32	scaffold14	2492023	.	T	C	35783.6	<nnxnp>	nn	np	np	np	nn	nn	np	np	np	np	np	np	nn	nn	nn	np	nn	nn	nn	np	nn	np	nn	np	nn	nn	nn	nn	np	--	np	np	np	nn	np	nn	nn	nn	np	--	np	nn
unchr-33	scaffold14	2492062	.	A	G	42252.4	<lmxll>	lm	ll	ll	ll	ll	ll	ll	lm	ll	lm	lm	lm	--	ll	ll	--	ll	ll	ll	ll	lm	ll	lm	lm	--	--	--	ll	lm	--	lm	--	ll	--	lm	ll	ll	ll	ll	lm	ll	lm
unchr-34	scaffold14	2492073	.	C	T	27333.6	<nnxnp>	nn	np	np	np	nn	nn	np	np	np	np	np	np	nn	nn	nn	nn	nn	nn	nn	np	nn	np	nn	np	nn	nn	nn	nn	np	nn	np	nn	np	nn	np	nn	nn	nn	np	nn	np	nn
unchr-35	scaffold28	518170	.	T	G	187.18	<nnxnp>	nn	np	nn	nn	nn	nn	nn	nn	nn	nn	np	nn	nn	nn	np	nn	nn	nn	nn	np	nn	nn	nn	nn	nn	np	nn	np	nn	nn	nn	nn	nn	nn	nn	nn	nn	nn	nn	nn	nn	nn
unchr-36	scaffold28	518815	.	T	A	34321.4	<lmxll>	lm	ll	lm	lm	lm	ll	ll	ll	lm	lm	lm	ll	ll	ll	ll	lm	ll	ll	lm	lm	ll	lm	ll	ll	lm	ll	ll	ll	lm	lm	lm	ll	lm	ll	lm	ll	lm	ll	ll	ll	ll	ll
unchr-37	scaffold28	598496	.	G	A	51146.1	<nnxnp>	nn	np	nn	nn	nn	--	nn	np	nn	np	--	np	nn	nn	nn	nn	np	nn	nn	nn	np	np	nn	nn	np	nn	nn	np	nn	np	nn	nn	np	nn	nn	np	nn	nn	nn	nn	--	nn
unchr-38	scaffold28	778352	.	G	A	75355.2	<nnxnp>	nn	np	nn	nn	nn	np	np	np	nn	np	np	np	nn	nn	nn	nn	np	nn	nn	np	np	np	nn	nn	np	nn	np	np	nn	np	nn	nn	nn	nn	nn	np	nn	np	nn	nn	np	np
unchr-39	scaffold28	778373	.	C	T	150930	<nnxnp>	nn	np	np	np	np	np	np	np	np	np	np	np	np	np	np	np	np	np	np	np	np	np	np	np	np	np	np	np	np	np	np	np	nn	np	np	np	np	np	np	np	np	np
unchr-40	scaffold28	1089177	.	G	A	26530.5	<lmxll>	lm	ll	ll	ll	ll	lm	ll	--	ll	ll	ll	--	lm	ll	--	ll	--	lm	ll	ll	ll	ll	ll	lm	ll	ll	lm	lm	ll	ll	ll	lm	ll	lm	ll	lm	ll	lm	ll	lm	lm	--
unchr-41	scaffold28	1576392	.	T	G	26030.7	<lmxll>	lm	ll	lm	ll	lm	ll	ll	ll	lm	lm	--	ll	ll	ll	ll	lm	ll	ll	lm	lm	ll	lm	ll	ll	lm	ll	ll	ll	lm	lm	lm	ll	--	ll	lm	ll	lm	ll	ll	ll	ll	ll
unchr-42	scaffold28	1643520	.	A	G	134732	<lmxll>	lm	ll	ll	ll	ll	--	--	--	ll	ll	ll	lm	--	--	--	ll	--	--	ll	ll	--	ll	--	--	ll	--	--	--	ll	ll	ll	--	ll	--	ll	--	ll	--	--	--	lm	--
unchr-43	scaffold28	1643523	.	T	A	115831	<lmxll>	lm	ll	lm	--	--	ll	ll	ll	lm	--	--	ll	ll	ll	ll	lm	ll	ll	lm	--	ll	--	ll	ll	--	ll	ll	ll	lm	--	--	ll	--	ll	--	ll	lm	ll	ll	ll	ll	ll
unchr-44	scaffold28	1643537	.	A	G	192381	<lmxll>	lm	ll	lm	--	--	ll	ll	ll	lm	--	--	ll	ll	ll	ll	lm	ll	ll	lm	--	ll	--	ll	ll	--	ll	ll	ll	lm	--	--	ll	--	ll	--	ll	lm	ll	ll	ll	ll	ll
unchr-45	scaffold28	1643796	.	C	A	103299	<lmxll>	lm	ll	lm	lm	--	ll	ll	ll	lm	--	lm	ll	ll	ll	ll	lm	ll	ll	--	lm	ll	lm	ll	ll	lm	ll	ll	ll	lm	--	lm	ll	lm	ll	lm	ll	--	ll	ll	ll	ll	ll
unchr-46	scaffold28	1732138	.	CATA	C	55843.8	<lmxll>	lm	ll	--	--	--	ll	ll	ll	--	--	--	ll	ll	ll	ll	ll	ll	ll	--	--	ll	--	ll	ll	--	ll	ll	ll	--	--	--	ll	--	ll	--	ll	ll	ll	ll	ll	ll	ll
unchr-47	scaffold28	1734319	.	CTT	C	355688	<lmxll>	lm	ll	lm	lm	lm	ll	ll	ll	lm	lm	lm	ll	ll	ll	ll	ll	ll	ll	lm	lm	ll	lm	ll	ll	lm	ll	ll	ll	lm	lm	lm	ll	lm	ll	lm	ll	ll	ll	ll	ll	ll	ll
unchr-48	scaffold28	1741351	.	T	C	37412.1	<nnxnp>	nn	np	np	np	np	np	np	np	np	np	np	np	np	np	np	np	np	np	np	np	np	np	np	np	np	np	np	np	np	np	np	np	np	np	np	np	--	np	np	np	np	np
unchr-49	scaffold28	1741359	.	C	T	20306.2	<nnxnp>	nn	np	np	np	np	nn	nn	nn	np	nn	nn	nn	np	np	np	np	nn	np	np	nn	nn	nn	np	np	nn	np	nn	nn	np	nn	np	np	nn	np	np	nn	--	nn	np	np	nn	nn
unchr-50	scaffold28	1760300	.	CTTTTTCTTCCCTTATTTTTTATATA	C	35153.2	<lmxll>	lm	ll	ll	ll	ll	lm	lm	lm	ll	ll	ll	ll	lm	lm	lm	lm	ll	lm	ll	ll	lm	ll	lm	ll	ll	ll	lm	lm	ll	ll	ll	lm	ll	lm	ll	ll	ll	lm	lm	ll	ll	lm
unchr-51	scaffold28	1761124	.	C	T	95041.7	<nnxnp>	nn	np	np	np	np	--	--	--	np	np	np	--	--	--	--	--	--	--	np	np	--	np	--	np	np	--	np	--	np	np	np	--	np	--	np	--	--	--	--	--	--	--
unchr-52	scaffold28	1764898	.	G	A	8144.34	<lmxll>	lm	ll	--	--	--	ll	ll	ll	--	ll	ll	ll	ll	ll	ll	ll	ll	ll	--	--	ll	ll	ll	ll	--	ll	ll	ll	--	ll	--	ll	ll	ll	--	ll	ll	ll	ll	ll	ll	ll
unchr-53	scaffold28	1764920	.	G	A	16271.9	<lmxll>	lm	ll	--	--	lm	ll	ll	ll	lm	--	--	ll	ll	ll	ll	ll	ll	ll	lm	--	ll	--	ll	ll	--	ll	ll	ll	--	lm	lm	ll	--	ll	--	ll	ll	ll	ll	ll	ll	ll
unchr-54	scaffold28	1843697	.	G	A	104332	<lmxll>	lm	ll	ll	ll	ll	--	--	--	ll	ll	ll	--	--	--	--	--	--	--	ll	ll	--	ll	--	--	ll	--	--	--	ll	ll	ll	--	ll	--	ll	--	--	--	--	--	--	--
unchr-55	scaffold28	1875455	.	T	G	24490.1	<lmxll>	lm	ll	lm	--	--	ll	ll	ll	--	lm	--	ll	ll	ll	ll	ll	ll	ll	--	--	ll	--	ll	ll	--	ll	ll	ll	--	--	--	ll	--	ll	--	ll	ll	ll	ll	ll	ll	ll
unchr-56	scaffold28	1906793	.	A	T	82898.9	<nnxnp>	nn	np	nn	nn	np	nn	nn	nn	np	nn	nn	nn	np	np	np	np	nn	nn	np	nn	nn	nn	np	np	nn	nn	nn	nn	np	nn	nn	np	nn	np	np	nn	np	nn	np	np	nn	nn
unchr-57	scaffold28	1907140	.	G	GTGTATTTGTA	80685.4	<nnxnp>	nn	np	np	np	np	nn	nn	nn	np	nn	nn	nn	nn	nn	np	np	nn	np	np	nn	nn	nn	nn	nn	nn	np	nn	nn	nn	nn	np	np	nn	np	nn	nn	np	nn	np	np	nn	nn
unchr-58	scaffold28	2082146	.	A	T	161793	<nnxnp>	nn	np	nn	np	nn	np	np	nn	np	nn	np	np	nn	np	nn	np	np	np	np	np	np	nn	np	np	nn	np	nn	nn	np	np	nn	np	nn	nn	np	nn	nn	np	np	np	np	np
unchr-59	scaffold28	2082148	.	A	C	161366	<nnxnp>	nn	np	nn	np	nn	np	np	nn	np	nn	np	np	nn	np	nn	np	np	np	np	np	np	nn	np	np	nn	np	nn	nn	np	np	nn	np	nn	nn	np	nn	nn	np	np	np	np	np
unchr-60	scaffold16	411521	.	T	G	25684.3	<lmxll>	lm	ll	ll	ll	ll	--	ll	ll	ll	--	ll	ll	--	ll	ll	ll	ll	--	--	--	--	ll	--	--	ll	ll	--	--	--	ll	--	ll	ll	--	--	--	--	--	ll	--	ll	ll
unchr-61	scaffold16	411642	.	T	C	26319.4	<lmxll>	lm	ll	ll	lm	ll	--	ll	ll	ll	--	ll	ll	--	ll	ll	ll	ll	--	--	--	--	ll	--	--	ll	ll	--	--	--	ll	--	ll	ll	--	--	--	--	--	ll	--	ll	ll
unchr-62	scaffold16	633539	.	G	T	51783.1	<nnxnp>	nn	np	nn	nn	np	np	nn	nn	nn	np	np	np	np	nn	nn	nn	nn	nn	nn	np	nn	nn	nn	nn	np	np	np	np	np	nn	np	nn	np	np	nn	np	nn	np	np	np	np	nn
unchr-63	scaffold16	1136391	.	T	TA	49015.8	<lmxll>	lm	ll	--	ll	ll	--	ll	ll	ll	--	ll	ll	--	--	ll	ll	ll	--	--	--	--	ll	--	--	ll	ll	--	--	--	ll	--	ll	lm	--	--	ll	--	--	ll	ll	--	ll
unchr-64	scaffold16	1332596	.	A	G	19015	<lmxll>	lm	ll	lm	ll	ll	lm	ll	ll	ll	lm	ll	ll	lm	lm	ll	ll	ll	lm	lm	--	lm	ll	lm	lm	ll	ll	--	lm	--	ll	lm	ll	lm	lm	lm	ll	lm	lm	ll	ll	lm	ll
unchr-65	scaffold16	1333250	.	A	T	2997.82	<nnxnp>	nn	np	nn	nn	np	np	nn	nn	nn	nn	--	nn	nn	nn	nn	nn	nn	--	nn	nn	nn	nn	nn	nn	nn	--	np	np	--	nn	np	nn	nn	nn	nn	np	nn	nn	--	nn	nn	nn
unchr-66	scaffold16	1397480	.	C	A	56639	<lmxll>	lm	ll	--	ll	ll	--	ll	ll	ll	ll	ll	ll	ll	--	ll	ll	ll	--	ll	ll	--	ll	--	--	ll	ll	ll	--	--	ll	--	ll	lm	--	--	ll	ll	--	ll	ll	--	ll
unchr-67	scaffold16	1723894	.	AT	A	77472.2	<lmxll>	lm	ll	ll	--	lm	ll	--	lm	lm	ll	--	--	ll	ll	lm	--	--	ll	ll	ll	ll	--	ll	ll	--	--	ll	ll	ll	--	ll	lm	lm	ll	ll	lm	ll	ll	--	--	ll	lm
unchr-68	scaffold16	1832820	.	A	C	95194.8	<lmxll>	lm	ll	ll	lm	--	ll	--	--	--	ll	--	--	ll	ll	--	--	--	ll	ll	ll	ll	--	ll	ll	--	--	ll	ll	ll	--	ll	--	lm	ll	ll	--	ll	ll	--	--	ll	--
unchr-69	scaffold16	1913779	.	G	A	63174.7	<lmxll>	lm	ll	--	ll	ll	ll	ll	ll	ll	--	ll	ll	--	--	ll	ll	ll	--	--	ll	--	ll	--	--	ll	ll	lm	--	--	ll	--	ll	lm	lm	--	ll	--	--	ll	ll	--	ll
unchr-70	scaffold16	1958624	.	T	A	119697	<lmxll>	lm	ll	ll	lm	--	ll	--	lm	lm	ll	--	lm	ll	ll	lm	lm	lm	ll	ll	ll	ll	--	ll	ll	--	--	ll	ll	ll	lm	ll	lm	lm	ll	ll	--	ll	ll	--	--	ll	lm
unchr-71	scaffold16	1958627	.	G	T	119680	<lmxll>	lm	ll	ll	lm	--	ll	--	lm	lm	ll	--	lm	ll	ll	lm	lm	lm	ll	ll	ll	ll	--	ll	ll	--	--	ll	ll	ll	lm	ll	lm	lm	ll	ll	--	ll	ll	--	--	ll	lm
unchr-72	scaffold16	1958799	.	A	T	358620	<lmxll>	lm	ll	lm	ll	ll	lm	ll	ll	ll	lm	ll	ll	lm	lm	ll	ll	ll	lm	lm	lm	lm	ll	lm	lm	ll	ll	lm	lm	lm	ll	lm	ll	lm	lm	lm	ll	lm	lm	ll	ll	lm	ll
unchr-73	scaffold16	2079802	.	C	T	16846.9	<nnxnp>	nn	np	nn	nn	np	np	nn	nn	nn	np	np	np	np	nn	nn	nn	nn	np	nn	np	nn	nn	nn	nn	np	np	np	np	np	nn	np	nn	np	np	nn	np	nn	np	np	np	np	nn
unchr-74	scaffold16	2080467	.	C	A	15541.4	<lmxll>	lm	ll	ll	--	lm	ll	lm	--	--	ll	lm	--	ll	ll	--	lm	lm	ll	ll	ll	ll	--	ll	ll	lm	lm	ll	ll	ll	--	ll	lm	lm	ll	ll	lm	ll	ll	lm	lm	ll	lm
unchr-75	scaffold16	2143421	.	T	C	97990.4	<lmxll>	lm	ll	ll	--	--	ll	--	--	--	ll	--	--	ll	ll	--	--	--	ll	ll	ll	ll	--	ll	ll	--	--	ll	ll	ll	--	ll	--	lm	ll	ll	--	ll	ll	--	--	ll	--
unchr-76	scaffold16	2143450	.	C	T	98060.9	<lmxll>	lm	ll	--	ll	ll	--	ll	ll	ll	--	ll	ll	--	--	ll	ll	ll	--	--	--	--	ll	--	--	ll	ll	--	--	--	ll	--	ll	lm	--	--	ll	--	--	ll	ll	--	ll
unchr-77	scaffold16	2143934	.	T	A	54250.6	<nnxnp>	nn	np	nn	nn	np	np	nn	nn	nn	np	np	--	np	nn	nn	nn	nn	nn	nn	nn	nn	nn	nn	nn	np	--	np	np	np	nn	nn	nn	np	np	nn	nn	nn	np	np	np	np	nn
unchr-78	scaffold16	2175548	.	C	T	33522.7	<nnxnp>	nn	np	nn	nn	nn	nn	np	np	nn	nn	--	nn	--	nn	np	np	--	np	--	nn	--	np	np	nn	nn	nn	nn	--	nn	nn	np	np	nn	np	--	np	np	nn	nn	np	np	nn
unchr-79	scaffold16	2231540	.	G	A	87724.8	<lmxll>	lm	ll	ll	lm	lm	ll	lm	lm	lm	ll	lm	lm	ll	ll	lm	lm	lm	ll	ll	ll	ll	lm	ll	ll	lm	lm	ll	ll	ll	lm	ll	lm	lm	ll	ll	lm	ll	ll	lm	lm	ll	lm
unchr-80	scaffold16	2322428	.	A	G	40616.8	<lmxll>	lm	ll	ll	--	--	ll	--	--	--	ll	--	--	ll	ll	--	--	--	ll	ll	ll	ll	--	ll	ll	--	--	ll	ll	ll	--	ll	--	lm	ll	ll	--	ll	ll	--	--	ll	--
unchr-81	scaffold16	2414366	.	T	G	54361.5	<nnxnp>	nn	np	nn	nn	nn	--	nn	nn	nn	--	nn	nn	--	nn	nn	nn	nn	nn	nn	--	nn	nn	nn	nn	nn	nn	--	--	--	nn	--	nn	np	--	nn	nn	nn	--	nn	nn	--	nn
unchr-82	scaffold16	2414402	.	A	G	59420.2	<nnxnp>	nn	np	nn	nn	nn	--	nn	nn	nn	--	nn	nn	--	nn	nn	nn	nn	nn	nn	--	nn	nn	nn	nn	nn	nn	--	--	--	nn	--	nn	np	--	nn	nn	nn	--	nn	nn	--	nn
unchr-83	scaffold16	2414424	.	A	G	59361.2	<nnxnp>	nn	np	nn	nn	nn	--	nn	nn	nn	--	nn	nn	--	nn	nn	nn	nn	nn	nn	--	nn	nn	nn	nn	nn	nn	--	--	--	nn	--	nn	np	--	nn	nn	nn	--	nn	nn	--	nn
unchr-84	scaffold16	2414711	.	G	A	164257	<lmxll>	lm	ll	ll	--	lm	ll	--	--	--	ll	lm	lm	ll	ll	--	--	--	ll	ll	ll	ll	--	ll	ll	lm	--	ll	ll	ll	--	ll	--	lm	ll	ll	lm	ll	ll	lm	lm	ll	--
unchr-85	scaffold16	2414762	.	C	T	178673	<lmxll>	lm	ll	ll	--	lm	ll	--	--	--	ll	lm	lm	ll	ll	--	--	--	ll	ll	ll	ll	--	ll	ll	lm	--	ll	ll	ll	--	ll	--	lm	ll	ll	lm	ll	ll	lm	lm	ll	--
unchr-86	scaffold16	2454752	.	C	A	13111	<nnxnp>	nn	np	nn	nn	--	np	nn	nn	nn	np	--	--	np	nn	nn	nn	nn	nn	nn	--	nn	nn	nn	nn	np	np	np	np	np	nn	--	nn	np	--	nn	nn	nn	np	np	np	np	nn
unchr-87	scaffold16	2455632	.	C	T	6980.57	<nnxnp>	nn	np	np	np	nn	nn	np	np	np	nn	nn	--	nn	np	--	--	nn	--	np	nn	np	np	np	np	--	--	nn	nn	nn	nn	nn	np	nn	nn	np	nn	nn	nn	--	nn	nn	--
unchr-88	scaffold16	2455638	.	A	T	4922.13	<lmxll>	lm	ll	ll	lm	--	ll	lm	lm	lm	ll	ll	--	lm	ll	--	--	--	--	ll	ll	ll	lm	ll	ll	--	--	ll	ll	ll	lm	ll	lm	lm	--	ll	ll	ll	--	--	--	--	--
unchr-89	scaffold16	2455782	.	T	G	143422	<lmxll>	lm	ll	ll	--	--	ll	lm	--	--	ll	--	--	ll	ll	--	--	--	ll	ll	ll	ll	--	ll	ll	--	--	ll	ll	ll	--	ll	--	lm	ll	ll	--	ll	ll	--	--	ll	--
unchr-90	scaffold27	186587	.	G	T	50881.4	<lmxll>	lm	ll	lm	ll	ll	lm	lm	lm	lm	lm	ll	ll	lm	lm	lm	lm	lm	ll	ll	ll	ll	ll	ll	ll	lm	ll	ll	lm	ll	lm	ll	lm	lm	ll	ll	ll	ll	ll	lm	lm	lm	ll
unchr-91	scaffold27	262881	.	G	A	48786.7	<nnxnp>	nn	np	nn	np	np	np	nn	nn	np	nn	np	nn	nn	np	nn	nn	nn	nn	nn	nn	nn	np	nn	nn	nn	nn	np	np	np	nn	nn	np	nn	nn	nn	nn	np	np	np	nn	nn	np
unchr-92	scaffold27	263397	.	G	A	58902.2	<nnxnp>	nn	np	nn	np	np	np	nn	nn	np	nn	np	nn	nn	np	nn	nn	nn	nn	nn	nn	nn	np	nn	nn	nn	nn	np	np	np	nn	nn	np	nn	nn	nn	nn	np	np	np	nn	nn	np
unchr-93	scaffold27	436059	.	T	C	6754.46	<lmxll>	lm	ll	ll	ll	ll	ll	ll	ll	ll	ll	ll	ll	ll	ll	ll	ll	ll	--	ll	--	ll	ll	lm	ll	lm	ll	ll	ll	ll	lm	ll	ll	ll	ll	--	--	ll	ll	ll	lm	--	ll
unchr-94	scaffold27	513635	.	C	T	10073.8	<lmxll>	lm	ll	--	ll	ll	--	lm	--	lm	--	--	ll	--	lm	--	--	--	ll	ll	ll	ll	ll	ll	ll	lm	ll	ll	lm	ll	lm	ll	lm	--	ll	ll	ll	ll	ll	--	lm	lm	ll
unchr-95	scaffold27	513657	.	G	A	9528.23	<lmxll>	lm	ll	--	ll	ll	--	lm	--	ll	--	--	ll	--	lm	--	--	--	ll	ll	ll	ll	ll	ll	ll	lm	ll	ll	lm	ll	lm	ll	lm	--	ll	ll	ll	ll	ll	--	lm	lm	ll
unchr-96	scaffold27	520645	.	C	T	111980	<lmxll>	lm	ll	ll	lm	lm	ll	ll	ll	ll	ll	lm	lm	ll	ll	ll	ll	ll	lm	ll	lm	lm	lm	lm	lm	ll	lm	lm	ll	--	ll	lm	ll	ll	lm	ll	lm	lm	--	ll	ll	ll	lm
unchr-97	scaffold27	557787	.	C	G	16630.9	<nnxnp>	nn	np	nn	np	nn	np	nn	nn	np	nn	np	nn	nn	np	nn	nn	nn	nn	nn	nn	nn	np	nn	nn	nn	nn	np	np	np	nn	nn	np	nn	nn	nn	nn	np	np	np	nn	nn	np
unchr-98	scaffold27	608437	.	C	T	31041.1	<lmxll>	lm	ll	--	ll	ll	--	--	--	--	--	ll	ll	--	--	--	--	--	ll	ll	ll	ll	ll	ll	ll	--	ll	ll	--	ll	--	ll	--	--	ll	ll	ll	ll	ll	--	--	--	ll
unchr-99	scaffold27	608485	.	C	T	50212.6	<lmxll>	lm	ll	--	ll	ll	--	--	lm	--	--	ll	ll	--	--	--	--	--	ll	ll	ll	ll	ll	ll	ll	--	ll	ll	--	ll	--	ll	--	--	ll	ll	ll	ll	ll	--	--	--	ll
unchr-100	scaffold27	619455	.	A	G	47915.2	<nnxnp>	nn	np	nn	np	np	--	nn	nn	--	nn	np	nn	nn	--	nn	nn	nn	nn	nn	nn	nn	np	nn	nn	nn	nn	np	--	np	nn	nn	--	nn	nn	nn	nn	np	np	--	nn	nn	np
unchr-101	scaffold27	695582	.	A	T	11063.5	<nnxnp>	nn	np	nn	np	np	np	nn	nn	np	nn	np	nn	nn	np	nn	nn	nn	nn	nn	nn	nn	np	nn	nn	nn	nn	np	nn	np	nn	nn	np	nn	nn	nn	nn	np	np	np	nn	nn	np
unchr-102	scaffold27	852032	.	G	C	88085.2	<nnxnp>	nn	np	nn	np	np	np	nn	nn	np	nn	np	nn	nn	np	nn	nn	nn	nn	nn	nn	nn	np	nn	nn	nn	nn	np	np	np	nn	nn	np	nn	nn	nn	nn	np	np	np	nn	nn	np
unchr-103	scaffold27	875259	.	C	A	78625.6	<lmxll>	lm	ll	ll	lm	lm	ll	ll	ll	ll	ll	lm	lm	ll	ll	ll	ll	ll	lm	lm	lm	lm	lm	lm	lm	ll	lm	lm	ll	lm	ll	lm	ll	ll	lm	lm	lm	lm	lm	ll	ll	ll	lm
unchr-104	scaffold27	981535	.	A	C	58493.3	<lmxll>	lm	ll	ll	lm	lm	ll	ll	ll	ll	ll	--	--	ll	ll	ll	ll	ll	lm	--	--	--	--	lm	--	ll	ll	lm	ll	--	ll	lm	ll	ll	--	lm	--	--	lm	ll	ll	ll	--
unchr-105	scaffold27	981538	.	A	G	64410.1	<lmxll>	lm	ll	--	ll	ll	--	--	--	--	--	ll	ll	lm	--	--	--	lm	ll	ll	ll	ll	ll	ll	ll	--	ll	ll	--	ll	--	ll	--	lm	ll	ll	ll	ll	ll	lm	--	--	ll
unchr-106	scaffold27	981609	.	A	G	45163.4	<lmxll>	lm	ll	ll	lm	lm	ll	ll	ll	ll	ll	--	ll	ll	ll	ll	ll	ll	lm	--	--	--	--	lm	--	ll	ll	lm	ll	--	ll	lm	ll	ll	--	lm	--	--	lm	ll	ll	ll	--
unchr-107	scaffold27	1532658	.	A	G	115018	<lmxll>	lm	ll	ll	--	--	--	ll	ll	ll	--	--	--	ll	ll	ll	ll	ll	--	--	--	--	--	--	--	ll	--	--	ll	--	ll	--	ll	ll	--	--	--	--	--	ll	ll	ll	--
unchr-108	scaffold27	1533030	.	A	G	6036.49	<lmxll>	lm	ll	--	--	lm	lm	ll	ll	ll	--	lm	lm	ll	ll	ll	ll	ll	--	--	--	lm	lm	--	lm	ll	lm	--	ll	lm	ll	lm	ll	ll	lm	--	ll	lm	--	ll	ll	--	lm
unchr-109	scaffold27	1604958	.	T	C	37489.4	<lmxll>	lm	ll	ll	--	--	--	ll	ll	ll	--	--	--	ll	ll	ll	ll	ll	--	--	--	--	--	--	--	ll	--	--	ll	--	ll	--	ll	ll	--	--	--	--	--	ll	ll	ll	--
unchr-110	scaffold27	1605002	.	G	T	80948.6	<lmxll>	lm	ll	--	ll	ll	ll	--	--	--	ll	ll	ll	--	--	--	--	--	ll	ll	ll	ll	ll	ll	ll	--	ll	ll	--	ll	--	ll	--	--	ll	ll	ll	ll	ll	--	--	--	ll
unchr-111	scaffold27	1793517	.	GA	G	77386.6	<lmxll>	lm	ll	ll	--	--	--	ll	ll	ll	--	--	--	ll	ll	ll	ll	ll	--	--	--	--	--	--	--	ll	--	--	ll	--	ll	--	ll	ll	--	--	--	--	--	ll	ll	ll	--
unchr-112	scaffold27	2072011	.	G	T	30857.9	<lmxll>	lm	ll	ll	ll	lm	ll	lm	lm	ll	ll	ll	ll	ll	ll	ll	lm	lm	ll	ll	lm	ll	lm	lm	lm	lm	ll	lm	lm	lm	lm	ll	ll	ll	ll	ll	ll	lm	ll	ll	ll	ll	ll
unchr-113	scaffold27	2072547	.	C	T	33739.9	<lmxll>	lm	ll	ll	ll	lm	ll	lm	lm	ll	ll	ll	ll	ll	ll	ll	lm	lm	ll	ll	lm	ll	lm	lm	lm	lm	ll	lm	lm	lm	lm	ll	ll	ll	ll	ll	ll	lm	ll	ll	ll	ll	ll
unchr-114	scaffold27	2072579	.	A	G	53516.5	<nnxnp>	nn	np	nn	nn	np	nn	np	nn	nn	np	np	np	np	np	nn	np	np	np	np	nn	np	np	nn	np	np	nn	np	np	nn	nn	np	np	nn	np	np	np	np	np	np	nn	np	np
unchr-115	scaffold27	2072589	.	G	T	53446.2	<nnxnp>	nn	np	nn	nn	np	nn	np	nn	nn	np	np	np	np	np	nn	np	np	np	np	nn	np	np	nn	np	np	nn	np	np	nn	nn	np	np	nn	np	np	np	np	np	np	nn	np	np
unchr-116	scaffold27	2072592	.	A	G	53567.9	<nnxnp>	nn	np	nn	nn	np	nn	np	nn	nn	np	np	np	np	np	nn	np	np	np	np	nn	np	np	nn	np	np	nn	np	np	nn	nn	np	np	nn	np	np	np	np	np	np	nn	np	np
unchr-117	scaffold20	103664	.	A	G	263515	<nnxnp>	nn	np	--	np	np	np	np	np	np	np	np	np	np	np	np	np	np	np	np	--	--	np	np	np	np	np	--	np	np	np	np	np	np	np	np	np	np	np	np	--	np	np
unchr-118	scaffold20	114133	.	A	T	33631	<nnxnp>	nn	np	nn	nn	nn	np	np	--	nn	--	--	--	nn	nn	nn	nn	--	nn	nn	--	--	np	np	nn	np	nn	np	--	nn	--	nn	nn	--	np	nn	--	nn	np	nn	nn	--	nn
unchr-119	scaffold20	348951	.	A	C	355.2	<lmxll>	lm	ll	ll	--	ll	--	ll	--	ll	lm	--	ll	lm	ll	ll	ll	--	ll	ll	lm	ll	lm	ll	--	ll	ll	lm	--	ll	ll	ll	ll	ll	lm	ll	ll	ll	ll	lm	ll	--	ll
unchr-120	scaffold20	349489	.	G	A	154423	<lmxll>	lm	ll	lm	lm	ll	lm	ll	ll	lm	lm	lm	ll	ll	ll	ll	ll	ll	ll	lm	lm	ll	lm	ll	ll	--	ll	ll	ll	lm	lm	lm	ll	lm	ll	lm	ll	ll	ll	ll	lm	ll	lm
unchr-121	scaffold20	413336	.	G	A	103684	<lmxll>	lm	ll	ll	ll	lm	ll	lm	lm	ll	ll	ll	lm	lm	lm	lm	lm	--	lm	ll	ll	lm	ll	lm	lm	ll	lm	--	lm	ll	ll	ll	lm	lm	lm	ll	lm	lm	lm	lm	ll	lm	ll
unchr-122	scaffold20	413393	.	G	A	117293	<nnxnp>	nn	np	nn	nn	nn	np	np	np	nn	np	np	np	nn	nn	nn	nn	np	nn	nn	np	np	np	np	nn	np	nn	np	np	nn	np	nn	nn	np	np	nn	np	nn	np	nn	nn	np	nn
unchr-123	scaffold20	413394	.	G	A	122119	<nnxnp>	nn	np	np	np	np	nn	nn	nn	np	nn	nn	nn	np	np	np	np	nn	np	np	nn	nn	nn	nn	np	nn	np	nn	nn	np	nn	np	np	nn	nn	np	nn	np	nn	np	np	nn	np
unchr-124	scaffold20	551766	.	C	A	156580	<lmxll>	lm	ll	ll	ll	--	ll	--	--	ll	ll	ll	lm	--	--	--	--	--	--	ll	ll	--	ll	lm	--	ll	--	--	--	ll	ll	ll	--	lm	--	ll	--	--	--	--	ll	--	ll
unchr-125	scaffold20	554052	.	T	C	26404.5	<lmxll>	lm	ll	--	lm	ll	lm	ll	ll	lm	lm	lm	ll	ll	ll	ll	ll	ll	ll	--	--	ll	ll	ll	ll	lm	ll	ll	ll	--	lm	--	ll	lm	ll	--	ll	ll	ll	ll	ll	ll	--
unchr-126	scaffold20	554103	.	T	C	54654.1	<lmxll>	lm	ll	ll	ll	lm	ll	--	--	ll	ll	ll	lm	--	--	--	--	lm	lm	ll	ll	--	ll	--	--	ll	lm	--	lm	ll	ll	ll	--	lm	--	ll	--	--	lm	lm	ll	lm	ll
unchr-127	scaffold20	554503	.	A	G	69778.9	<lmxll>	lm	ll	ll	ll	--	ll	--	--	ll	ll	ll	--	--	--	--	--	--	--	ll	ll	--	ll	--	--	ll	--	--	--	ll	ll	ll	--	lm	--	ll	--	--	--	--	ll	--	ll
unchr-128	scaffold20	554513	.	A	G	69447.2	<lmxll>	lm	ll	ll	ll	--	--	--	--	ll	--	ll	--	--	--	--	--	--	--	ll	--	--	ll	--	--	--	--	--	--	ll	ll	ll	--	lm	--	ll	--	--	--	--	ll	--	ll
unchr-129	scaffold20	555172	.	T	A	47656.3	<lmxll>	lm	ll	--	--	ll	--	ll	ll	--	--	--	ll	ll	ll	ll	ll	ll	ll	--	--	ll	--	ll	ll	--	ll	ll	ll	--	--	--	ll	lm	ll	--	ll	ll	ll	ll	--	ll	--
unchr-130	scaffold20	555179	.	T	C	47652.6	<lmxll>	lm	ll	--	--	ll	--	ll	ll	--	--	--	ll	ll	ll	ll	ll	ll	ll	--	--	ll	--	ll	ll	--	ll	ll	ll	--	--	--	ll	lm	ll	--	ll	ll	ll	ll	--	ll	--
unchr-131	scaffold20	564747	.	C	T	131925	<nnxnp>	nn	np	np	np	np	nn	nn	nn	np	nn	nn	nn	np	np	np	np	nn	np	np	nn	nn	nn	nn	np	nn	np	nn	nn	np	nn	np	np	nn	nn	np	nn	np	nn	np	np	nn	np
unchr-132	scaffold20	602617	.	C	T	71697.9	<lmxll>	lm	ll	ll	ll	lm	ll	lm	lm	ll	ll	ll	lm	lm	lm	lm	lm	lm	lm	ll	ll	lm	ll	lm	lm	ll	lm	lm	lm	ll	ll	ll	lm	lm	--	ll	--	lm	lm	lm	ll	lm	ll
unchr-133	scaffold20	950897	.	T	C	35539.2	<lmxll>	lm	ll	ll	ll	--	ll	--	--	ll	ll	ll	--	lm	--	--	--	--	--	ll	ll	--	ll	--	--	ll	ll	--	--	ll	ll	ll	--	lm	--	ll	lm	--	--	--	ll	--	ll
unchr-134	scaffold20	950956	.	A	G	36335.3	<lmxll>	lm	ll	ll	ll	--	ll	--	--	ll	ll	ll	--	--	--	--	--	--	--	ll	ll	--	ll	--	--	ll	--	--	--	ll	ll	ll	--	lm	--	ll	--	--	--	--	ll	--	ll
unchr-135	scaffold20	1146617	.	C	T	28423.4	<lmxll>	lm	ll	--	--	lm	lm	ll	ll	--	lm	lm	ll	lm	lm	lm	lm	ll	lm	--	lm	ll	lm	ll	lm	lm	lm	ll	ll	--	lm	--	lm	lm	ll	--	ll	lm	ll	lm	--	ll	--
unchr-136	scaffold20	1146743	.	A	G	20599	<lmxll>	lm	ll	lm	lm	ll	lm	ll	ll	lm	lm	--	ll	ll	ll	ll	ll	ll	ll	lm	lm	ll	lm	ll	ll	--	ll	ll	ll	lm	--	--	ll	lm	ll	lm	ll	ll	ll	ll	lm	ll	--
unchr-137	scaffold20	1146745	.	G	A	20729.3	<lmxll>	lm	ll	lm	lm	ll	lm	ll	ll	lm	lm	--	ll	ll	ll	ll	ll	ll	ll	lm	lm	ll	lm	ll	ll	--	ll	ll	ll	lm	--	--	ll	lm	ll	lm	ll	ll	ll	ll	lm	ll	--
unchr-138	scaffold20	1146803	.	T	C	29026.3	<nnxnp>	nn	np	np	np	nn	np	np	nn	np	nn	nn	np	nn	nn	np	nn	np	np	np	np	nn	np	np	np	nn	nn	np	np	np	nn	nn	np	nn	nn	nn	nn	nn	np	nn	np	nn	nn
unchr-139	scaffold20	1146920	.	C	G	20352.5	<lmxll>	lm	ll	lm	lm	ll	lm	ll	ll	lm	lm	lm	ll	ll	ll	ll	ll	ll	ll	lm	lm	ll	lm	ll	ll	lm	ll	ll	ll	lm	lm	lm	ll	lm	ll	lm	ll	ll	ll	ll	lm	ll	lm
unchr-140	scaffold20	1228291	.	G	C	118885	<lmxll>	lm	ll	ll	ll	lm	ll	lm	lm	ll	ll	ll	lm	lm	lm	lm	lm	lm	lm	ll	ll	lm	ll	lm	lm	ll	lm	lm	lm	ll	ll	ll	lm	lm	lm	ll	lm	lm	lm	lm	ll	lm	ll
unchr-141	scaffold20	1229282	.	G	A	42813.4	<lmxll>	lm	ll	ll	ll	--	ll	lm	lm	ll	ll	ll	--	--	--	--	--	lm	--	ll	ll	lm	ll	lm	--	ll	--	--	lm	ll	ll	ll	--	lm	--	ll	--	--	lm	--	ll	lm	ll
unchr-142	scaffold20	1229297	.	A	T	101232	<nnxnp>	nn	np	nn	nn	nn	np	np	np	nn	np	--	--	nn	nn	nn	nn	np	nn	nn	np	np	np	np	nn	--	nn	--	np	nn	np	nn	nn	np	nn	nn	--	nn	np	nn	nn	np	nn
unchr-143	scaffold20	1229306	.	T	A	99555.8	<nnxnp>	nn	np	nn	nn	nn	np	np	np	nn	np	--	--	nn	nn	nn	nn	np	nn	nn	np	np	np	np	nn	--	nn	--	np	nn	np	nn	nn	np	nn	nn	--	nn	np	nn	nn	np	nn
unchr-144	scaffold20	1229317	.	T	G	100901	<nnxnp>	nn	np	nn	nn	nn	np	np	np	nn	np	--	--	nn	nn	nn	nn	np	nn	nn	np	np	np	np	nn	--	nn	--	np	nn	np	nn	nn	np	nn	nn	--	nn	np	nn	nn	np	nn
unchr-145	scaffold20	1229321	.	A	T	101051	<nnxnp>	nn	np	nn	nn	nn	np	np	np	nn	np	--	--	nn	nn	nn	nn	np	nn	nn	np	np	np	np	nn	--	nn	--	np	nn	np	nn	nn	np	nn	nn	--	nn	np	nn	nn	np	nn
unchr-146	scaffold20	1229334	.	C	G	99355.7	<nnxnp>	nn	np	nn	nn	nn	np	np	np	nn	np	--	--	nn	nn	nn	nn	np	nn	nn	np	np	np	np	nn	--	nn	--	np	nn	np	nn	nn	np	nn	nn	--	nn	np	nn	nn	np	nn
unchr-147	scaffold20	1306738	.	C	T	156203	<lmxll>	lm	ll	ll	ll	--	ll	lm	--	ll	ll	ll	lm	lm	--	lm	--	lm	--	ll	ll	--	ll	lm	lm	ll	lm	lm	--	ll	ll	ll	lm	lm	lm	ll	--	--	--	lm	ll	--	ll
unchr-148	scaffold20	1653823	.	TTCC	T	263339	<nnxnp>	nn	np	np	np	np	np	np	np	np	np	np	np	np	np	np	np	np	np	np	np	np	np	np	np	np	np	np	np	np	np	np	np	np	np	np	np	np	np	np	np	np	np
unchr-149	scaffold20	1653857	.	G	T	125408	<nnxnp>	nn	np	np	np	np	nn	nn	nn	np	nn	nn	nn	np	np	np	np	nn	np	np	nn	nn	nn	nn	np	nn	np	nn	nn	np	nn	np	np	nn	nn	np	nn	np	nn	np	np	nn	np
unchr-150	scaffold20	1654158	.	ATTCGAAATGACAT	A	146150	<lmxll>	lm	ll	--	--	ll	--	ll	ll	--	--	--	ll	ll	ll	ll	ll	ll	ll	--	--	ll	--	ll	ll	--	ll	ll	ll	--	--	--	ll	lm	ll	--	ll	ll	ll	ll	--	ll	--
unchr-151	scaffold20	1723216	.	T	A	85873.7	<lmxll>	lm	ll	ll	ll	--	ll	--	--	ll	ll	ll	ll	--	--	--	--	--	--	ll	ll	--	ll	--	--	ll	--	ll	--	ll	ll	ll	--	lm	--	ll	--	--	--	ll	ll	--	ll
unchr-152	scaffold20	1723228	.	A	C	90186.1	<lmxll>	lm	ll	ll	ll	--	ll	--	--	ll	ll	ll	ll	--	--	--	--	--	--	ll	ll	--	ll	--	--	ll	--	ll	--	ll	ll	ll	--	lm	--	ll	--	--	--	ll	ll	--	ll
unchr-153	scaffold20	1731394	.	G	A	31646.8	<nnxnp>	nn	np	nn	nn	nn	np	np	np	nn	np	np	np	nn	nn	nn	nn	np	nn	nn	np	np	np	np	nn	np	nn	np	np	nn	np	nn	nn	np	np	nn	np	nn	np	nn	nn	np	nn
unchr-154	scaffold20	1731400	.	G	A	33499.7	<nnxnp>	nn	np	np	np	np	nn	nn	nn	np	nn	nn	nn	np	np	np	np	nn	np	np	nn	nn	nn	nn	np	nn	np	nn	nn	np	nn	np	np	nn	nn	np	nn	np	nn	np	np	nn	np
unchr-155	scaffold20	1831573	.	C	T	24071.6	<nnxnp>	nn	np	nn	nn	nn	nn	np	nn	nn	np	nn	np	nn	nn	nn	nn	np	nn	nn	np	nn	np	np	nn	np	nn	np	np	nn	np	nn	nn	np	np	nn	np	nn	np	nn	nn	np	nn
unchr-156	scaffold20	1832177	.	TA	T	18050	<nnxnp>	nn	np	nn	nn	nn	np	np	np	nn	np	np	np	nn	nn	nn	nn	np	nn	nn	nn	nn	np	nn	nn	np	nn	np	np	nn	np	nn	nn	np	np	nn	np	nn	np	nn	nn	np	nn
unchr-157	scaffold20	1885659	.	ATAATAT	A	79467.6	<nnxnp>	nn	np	nn	nn	nn	np	np	np	nn	np	np	np	nn	nn	nn	nn	np	nn	nn	np	np	np	np	nn	np	nn	np	np	nn	np	nn	nn	np	np	nn	--	nn	--	nn	nn	np	nn
unchr-158	scaffold20	1885666	.	T	C	74071.2	<nnxnp>	nn	np	nn	nn	nn	np	np	np	nn	np	np	np	nn	nn	nn	nn	np	nn	nn	np	np	np	np	nn	np	nn	np	np	nn	np	nn	nn	np	np	nn	--	nn	--	nn	nn	np	nn
unchr-159	scaffold20	1967229	.	T	A	38352.9	<nnxnp>	nn	np	nn	nn	nn	np	np	np	nn	np	np	np	nn	nn	nn	nn	np	nn	nn	np	np	np	np	nn	np	nn	np	np	nn	np	nn	nn	np	np	nn	np	nn	np	nn	nn	np	nn
unchr-160	scaffold20	1967248	.	A	G	44162	<nnxnp>	nn	np	nn	nn	nn	np	np	np	nn	np	np	np	nn	nn	nn	nn	np	nn	nn	np	np	np	np	nn	np	nn	np	np	nn	np	nn	nn	np	np	nn	np	nn	np	nn	nn	np	nn
unchr-161	scaffold20	1970660	.	A	T	27776.1	<nnxnp>	nn	np	np	np	--	np	--	--	np	np	np	--	--	--	--	--	--	--	np	np	--	np	--	--	np	--	--	--	np	np	np	--	np	--	np	--	--	--	--	np	--	np
unchr-162	scaffold20	1970672	.	A	C	28722.2	<nnxnp>	nn	np	np	np	--	np	--	--	np	np	np	--	--	--	--	--	--	--	np	np	--	np	--	--	np	--	--	--	np	np	np	--	np	--	np	--	--	--	--	np	--	np
unchr-163	scaffold20	1970676	.	T	TC	28158.5	<nnxnp>	nn	np	np	np	np	np	--	--	np	np	np	--	--	--	--	--	--	--	np	np	--	np	--	--	np	--	--	--	np	np	np	--	np	--	np	--	--	--	--	np	--	np
unchr-164	scaffold20	1970677	.	T	TA	27825.9	<nnxnp>	nn	np	np	np	--	np	--	--	np	np	np	--	--	--	--	--	--	--	np	np	--	np	--	--	np	--	--	--	np	np	np	--	np	--	np	--	--	--	--	np	--	np
unchr-165	scaffold20	2087533	.	G	A	64482.9	<lmxll>	lm	ll	lm	--	ll	--	ll	ll	--	--	--	ll	ll	ll	ll	ll	ll	ll	--	--	ll	--	ll	ll	lm	ll	ll	ll	--	lm	lm	ll	lm	ll	--	ll	ll	ll	ll	--	ll	--
unchr-166	scaffold20	2087676	.	T	G	193059	<lmxll>	lm	ll	ll	ll	--	ll	lm	lm	ll	ll	ll	lm	lm	lm	--	lm	lm	lm	ll	ll	lm	ll	lm	--	ll	lm	lm	lm	ll	ll	ll	--	lm	lm	ll	lm	lm	lm	lm	ll	lm	ll
unchr-167	scaffold20	2249184	.	G	A	79437.6	<lmxll>	lm	ll	ll	ll	lm	ll	lm	--	ll	ll	ll	--	lm	--	lm	lm	--	lm	ll	ll	--	ll	--	lm	ll	lm	--	--	ll	ll	ll	lm	lm	--	ll	--	--	--	lm	ll	--	ll
unchr-168	scaffold20	2249190	.	A	G	79418.5	<lmxll>	lm	ll	ll	ll	lm	ll	lm	--	ll	ll	ll	--	lm	--	lm	lm	--	lm	ll	ll	--	ll	--	lm	ll	lm	--	--	ll	ll	ll	lm	lm	--	ll	--	--	--	lm	ll	--	ll
unchr-169	scaffold20	2321238	.	A	T	112517	<lmxll>	lm	ll	ll	ll	--	ll	--	--	ll	ll	ll	--	--	--	--	--	--	--	ll	ll	--	ll	--	--	ll	--	--	--	ll	ll	ll	--	lm	--	ll	--	--	--	--	ll	--	ll
unchr-170	scaffold20	2321515	.	G	C	77840.1	<lmxll>	lm	ll	ll	ll	lm	ll	lm	lm	ll	ll	ll	lm	lm	lm	lm	lm	lm	lm	ll	ll	lm	ll	lm	lm	ll	lm	lm	--	ll	ll	ll	lm	lm	lm	ll	lm	lm	lm	lm	ll	lm	ll
unchr-171	scaffold20	2372085	.	C	T	45890.7	<nnxnp>	nn	np	--	np	np	np	nn	--	nn	np	np	np	np	--	nn	nn	--	--	--	np	np	np	np	--	np	--	np	--	np	--	--	--	np	--	--	np	np	np	np	np	--	--
unchr-172	scaffold20	2372086	.	T	C	48265.7	<nnxnp>	nn	np	--	np	np	np	nn	--	nn	np	np	np	np	--	nn	nn	--	--	--	np	np	np	np	--	np	--	np	--	np	--	--	--	np	--	--	np	np	np	np	np	--	--
unchr-173	scaffold20	2372092	.	G	T	46004.3	<nnxnp>	nn	np	--	np	np	np	nn	--	nn	np	np	np	np	--	nn	nn	--	--	--	np	np	np	np	--	np	--	np	--	np	--	--	--	np	--	--	np	np	np	np	np	--	--
unchr-174	scaffold25	29212	.	C	T	18069.3	<nnxnp>	nn	np	np	np	np	nn	nn	nn	np	nn	nn	nn	np	np	np	np	nn	np	np	nn	nn	nn	nn	np	nn	np	nn	nn	np	nn	np	np	nn	nn	np	--	np	nn	np	np	--	nn
unchr-175	scaffold25	29343	.	T	A	17246.3	<nnxnp>	nn	np	nn	nn	nn	np	np	np	np	np	np	np	nn	nn	nn	nn	np	nn	nn	np	np	np	np	nn	np	nn	np	np	nn	np	nn	nn	np	np	nn	--	nn	np	nn	nn	--	np
unchr-176	scaffold25	29350	.	G	T	17252.9	<nnxnp>	nn	np	nn	nn	nn	np	np	np	nn	np	np	np	nn	nn	nn	nn	np	nn	nn	np	np	np	np	nn	np	nn	np	np	nn	np	nn	nn	np	np	nn	--	nn	np	nn	nn	--	np
unchr-177	scaffold25	29389	.	C	T	17412.4	<nnxnp>	nn	np	nn	nn	nn	np	np	np	nn	np	np	np	nn	nn	nn	nn	np	nn	nn	np	np	np	np	nn	np	nn	np	np	nn	np	nn	nn	np	np	nn	--	nn	np	nn	nn	--	np
unchr-178	scaffold25	530320	.	G	C	186997	<lmxll>	lm	ll	lm	lm	lm	lm	lm	lm	lm	lm	lm	lm	lm	lm	lm	lm	lm	lm	lm	lm	lm	lm	lm	lm	lm	lm	lm	lm	lm	lm	lm	lm	lm	lm	lm	lm	lm	lm	lm	lm	lm	lm
unchr-179	scaffold25	530338	.	T	A	186529	<lmxll>	lm	ll	lm	lm	lm	lm	lm	lm	lm	lm	lm	lm	lm	lm	lm	lm	lm	lm	lm	lm	lm	lm	lm	lm	lm	lm	lm	lm	lm	lm	lm	lm	lm	lm	lm	lm	lm	lm	lm	lm	lm	lm
unchr-180	scaffold25	664536	.	T	C	140349	<nnxnp>	nn	np	nn	nn	nn	np	np	np	nn	np	np	np	nn	nn	nn	nn	np	nn	nn	np	np	np	np	nn	np	nn	np	np	nn	--	nn	nn	np	np	nn	nn	nn	np	nn	nn	np	np
unchr-181	scaffold25	938674	.	A	T	91907.4	<lmxll>	lm	ll	--	--	ll	--	ll	ll	lm	--	--	ll	ll	ll	ll	ll	ll	ll	--	--	ll	--	ll	ll	--	ll	ll	ll	--	--	--	ll	lm	ll	--	ll	ll	ll	ll	lm	ll	--
unchr-182	scaffold25	1000992	.	T	A	161867	<lmxll>	lm	ll	ll	ll	lm	ll	--	--	ll	ll	ll	--	lm	--	lm	lm	--	lm	ll	ll	--	ll	--	lm	ll	lm	--	--	ll	ll	ll	lm	lm	--	ll	--	lm	--	lm	ll	--	ll
unchr-183	scaffold25	1201733	.	T	G	293.62	<lmxll>	lm	ll	ll	ll	ll	ll	--	ll	ll	lm	ll	ll	ll	--	ll	ll	--	--	ll	lm	ll	ll	ll	ll	ll	ll	ll	ll	ll	--	lm	ll	ll	ll	lm	ll	ll	--	--	lm	ll	ll
unchr-184	scaffold25	1319648	.	A	T	46034.4	<lmxll>	lm	ll	ll	ll	--	ll	--	--	ll	ll	ll	--	--	--	--	lm	--	--	ll	ll	--	ll	--	--	ll	lm	--	--	ll	ll	ll	--	lm	--	ll	--	--	--	--	ll	--	ll
unchr-185	scaffold25	1355214	.	T	A	32180.6	<lmxll>	lm	ll	lm	lm	ll	lm	ll	ll	lm	lm	lm	ll	ll	ll	ll	ll	ll	ll	lm	lm	ll	lm	ll	ll	lm	ll	ll	ll	lm	lm	lm	ll	lm	ll	lm	ll	ll	ll	ll	lm	ll	lm
unchr-186	scaffold25	1694892	.	C	T	22638.2	<lmxll>	lm	ll	--	lm	--	lm	ll	--	lm	lm	ll	lm	ll	ll	ll	ll	lm	lm	lm	ll	lm	--	ll	ll	ll	ll	ll	ll	lm	ll	lm	ll	--	ll	lm	lm	--	ll	lm	ll	--	--
unchr-187	scaffold25	1694898	.	C	T	23010.4	<lmxll>	lm	ll	--	lm	--	lm	ll	--	lm	lm	ll	lm	ll	ll	--	ll	lm	lm	lm	ll	lm	--	ll	ll	ll	ll	ll	ll	lm	ll	lm	ll	--	ll	lm	lm	--	ll	lm	ll	--	--
unchr-188	scaffold25	1694906	.	C	T	23024.5	<lmxll>	lm	ll	--	lm	--	lm	ll	--	lm	lm	ll	lm	ll	ll	ll	ll	lm	lm	lm	ll	lm	--	ll	ll	ll	ll	ll	ll	lm	ll	lm	ll	--	ll	lm	lm	--	ll	lm	ll	--	--
unchr-189	scaffold25	1694908	.	A	T	23021.7	<lmxll>	lm	ll	--	lm	--	lm	ll	--	lm	lm	ll	lm	ll	ll	ll	ll	lm	lm	lm	ll	lm	--	ll	ll	ll	ll	ll	ll	lm	ll	lm	ll	--	ll	lm	lm	--	ll	lm	ll	--	--
unchr-190	scaffold25	1694922	.	T	G	22923.7	<lmxll>	lm	ll	--	lm	--	lm	ll	--	lm	lm	ll	lm	ll	ll	ll	ll	lm	lm	lm	ll	lm	--	ll	ll	ll	ll	ll	ll	lm	ll	lm	ll	--	ll	lm	lm	--	ll	lm	ll	--	--
unchr-191	scaffold25	1694929	.	T	A	22970.5	<lmxll>	lm	ll	--	lm	--	lm	ll	--	lm	lm	ll	lm	ll	ll	ll	ll	lm	lm	lm	ll	lm	--	ll	ll	ll	ll	ll	ll	lm	ll	lm	ll	--	ll	lm	lm	--	ll	lm	ll	--	--
unchr-192	scaffold25	1694960	.	A	G	433.27	<nnxnp>	nn	np	--	nn	--	nn	nn	--	nn	nn	nn	nn	nn	nn	nn	np	nn	nn	nn	nn	nn	--	np	nn	nn	nn	nn	np	np	nn	nn	nn	nn	nn	nn	nn	nn	np	nn	nn	nn	nn
unchr-193	scaffold25	1694966	.	TC	T	807.14	<nnxnp>	nn	np	--	nn	--	nn	nn	--	nn	nn	nn	nn	np	nn	--	nn	nn	nn	nn	nn	nn	--	nn	nn	nn	nn	nn	np	np	nn	nn	nn	nn	nn	nn	nn	nn	nn	nn	nn	nn	--
unchr-194	scaffold25	1694985	.	A	G	17689	<lmxll>	lm	ll	--	lm	--	lm	ll	--	lm	lm	ll	lm	ll	ll	ll	ll	lm	lm	lm	ll	lm	--	ll	ll	ll	ll	ll	ll	lm	ll	lm	ll	lm	ll	lm	lm	--	ll	lm	ll	--	--
unchr-195	scaffold25	1694994	.	T	C	1037.31	<nnxnp>	nn	np	--	nn	--	nn	nn	--	nn	nn	nn	nn	nn	nn	nn	np	nn	nn	nn	--	nn	--	np	nn	nn	nn	nn	np	nn	nn	nn	nn	nn	nn	nn	nn	nn	np	nn	nn	nn	nn
unchr-196	scaffold25	1695287	.	T	A	56848	<lmxll>	lm	ll	ll	ll	--	ll	--	lm	ll	ll	ll	--	--	lm	--	--	--	--	ll	ll	--	ll	--	--	ll	--	--	--	ll	ll	ll	--	lm	lm	ll	--	--	--	--	ll	--	ll
unchr-197	scaffold25	1794504	.	G	A	128779	<lmxll>	lm	ll	ll	ll	--	ll	--	--	ll	ll	ll	--	--	--	--	--	--	--	ll	ll	--	ll	--	--	ll	--	--	--	ll	ll	ll	--	lm	--	ll	--	--	--	--	ll	--	ll
unchr-198	scaffold25	1797791	.	C	A	30391	<lmxll>	lm	ll	--	--	ll	--	ll	ll	--	lm	--	ll	ll	ll	ll	ll	ll	ll	--	--	ll	lm	ll	ll	lm	ll	ll	ll	--	--	--	ll	lm	ll	--	ll	ll	ll	ll	--	ll	--
unchr-199	scaffold25	1838126	.	G	A	86120.4	<nnxnp>	nn	np	nn	nn	nn	np	--	--	nn	np	--	--	nn	nn	nn	nn	--	nn	nn	np	--	np	--	nn	np	nn	--	--	nn	np	nn	nn	np	--	nn	--	nn	--	nn	nn	--	nn
unchr-200	scaffold25	1873364	.	G	T	72254.3	<lmxll>	lm	ll	ll	ll	--	ll	--	--	ll	ll	ll	--	--	--	--	--	--	--	ll	ll	--	ll	--	--	ll	--	--	--	ll	ll	ll	--	lm	--	ll	--	--	--	--	ll	--	ll
unchr-201	scaffold25	1926076	.	A	G	20404.8	<lmxll>	lm	ll	ll	ll	lm	ll	lm	lm	ll	ll	ll	lm	lm	lm	lm	lm	lm	lm	ll	ll	lm	ll	lm	lm	ll	lm	lm	lm	ll	ll	ll	lm	lm	lm	ll	--	lm	lm	lm	ll	lm	ll
unchr-202	scaffold25	2007547	.	A	T	30640	<nnxnp>	nn	np	--	--	np	--	np	np	--	--	--	np	np	np	np	np	np	np	--	--	np	--	np	np	--	np	np	np	--	--	--	np	np	np	--	np	np	np	np	--	np	--
unchr-203	scaffold25	2007551	.	T	TA	30505	<nnxnp>	nn	np	--	--	np	--	np	np	--	--	--	np	np	np	np	np	np	np	--	--	np	--	np	np	--	np	np	np	--	--	--	np	np	np	--	np	np	np	np	--	np	--
unchr-204	scaffold25	2007566	.	G	A	69920.7	<nnxnp>	nn	np	--	--	np	--	np	np	--	--	--	np	np	np	np	np	np	np	--	--	np	--	np	np	--	np	np	np	--	--	--	np	np	np	--	np	np	np	np	--	np	--
unchr-205	scaffold25	2007572	.	ACG	A	62527.8	<nnxnp>	nn	np	--	--	np	--	np	np	--	--	--	np	np	np	np	np	np	np	--	--	np	--	np	np	--	np	np	np	--	--	--	np	np	np	--	np	np	np	np	--	np	--
unchr-206	scaffold25	2034261	.	A	C	8252.44	<lmxll>	lm	ll	ll	ll	--	ll	lm	--	ll	ll	ll	lm	--	--	--	--	lm	--	ll	--	--	ll	--	--	ll	--	lm	--	ll	ll	ll	--	lm	lm	ll	--	--	--	--	ll	--	ll
unchr-207	scaffold25	2156133	.	C	T	18285.5	<lmxll>	lm	ll	ll	ll	lm	ll	lm	lm	ll	ll	ll	lm	lm	lm	lm	lm	lm	lm	ll	ll	lm	ll	lm	lm	ll	lm	lm	--	ll	ll	ll	lm	lm	lm	ll	--	lm	lm	lm	ll	--	ll
unchr-208	scaffold25	2156199	.	T	C	12209.6	<nnxnp>	nn	np	nn	nn	nn	np	np	np	nn	np	np	np	nn	nn	nn	nn	np	nn	nn	np	np	np	np	nn	np	nn	np	nn	nn	np	nn	nn	np	np	nn	nn	nn	np	nn	nn	np	np
unchr-209	scaffold25	2157041	.	A	G	36450.8	<lmxll>	lm	ll	lm	lm	ll	lm	ll	ll	lm	--	lm	ll	ll	ll	ll	ll	ll	ll	lm	--	ll	--	lm	ll	lm	ll	ll	ll	lm	--	lm	ll	lm	ll	lm	ll	--	ll	ll	lm	ll	lm
unchr-210	scaffold23	526961	.	A	AGT	116458	<lmxll>	lm	ll	ll	ll	--	--	ll	--	--	--	ll	ll	--	--	ll	--	--	--	--	ll	--	--	--	--	ll	ll	ll	--	--	--	--	ll	lm	--	--	ll	--	--	--	ll	--	--
unchr-211	scaffold23	526962	.	TCTC	T	116374	<lmxll>	lm	ll	ll	ll	--	--	ll	--	--	--	ll	ll	--	--	ll	--	--	--	--	ll	--	--	--	--	ll	ll	ll	--	--	--	--	ll	lm	--	--	ll	--	--	--	ll	--	--
unchr-212	scaffold23	769697	.	C	A	52612.1	<lmxll>	lm	ll	--	--	ll	ll	--	ll	ll	ll	--	--	ll	ll	--	ll	ll	ll	ll	--	ll	ll	ll	ll	--	--	--	ll	ll	ll	ll	--	ll	ll	ll	--	ll	ll	ll	--	ll	ll
unchr-213	scaffold23	860311	.	A	C	76451.5	<nnxnp>	nn	np	--	--	np	nn	--	np	nn	np	--	--	np	np	--	np	np	np	np	--	np	np	--	np	--	--	np	np	np	np	np	--	np	np	np	--	np	--	np	--	nn	--
unchr-214	scaffold23	860320	.	G	C	43527.6	<nnxnp>	nn	np	--	--	np	nn	nn	nn	nn	np	--	nn	np	nn	nn	nn	nn	nn	nn	--	np	nn	--	nn	nn	nn	nn	nn	nn	np	np	--	nn	nn	np	nn	nn	nn	nn	--	nn	nn
unchr-215	scaffold23	869528	.	G	A	97590.9	<lmxll>	lm	ll	--	--	ll	ll	--	ll	ll	ll	--	--	ll	ll	--	ll	ll	ll	ll	--	ll	ll	ll	ll	--	--	--	ll	ll	ll	ll	lm	lm	ll	ll	--	ll	ll	ll	--	ll	ll
unchr-216	scaffold23	869546	.	C	T	92032.8	<lmxll>	lm	ll	ll	ll	--	--	ll	lm	--	--	ll	ll	--	--	ll	--	lm	--	lm	ll	--	--	--	--	ll	ll	ll	lm	--	lm	--	ll	lm	--	--	ll	--	--	--	ll	lm	--
unchr-217	scaffold23	869857	.	C	T	91756.1	<lmxll>	lm	ll	ll	ll	--	--	ll	--	--	--	ll	ll	--	--	ll	--	--	--	--	ll	--	--	--	--	ll	ll	ll	--	--	--	--	ll	lm	--	--	ll	--	--	--	ll	--	--
unchr-218	scaffold23	869925	.	A	T	94458.6	<lmxll>	lm	ll	ll	ll	--	--	ll	--	--	--	ll	ll	--	--	ll	--	--	--	--	ll	--	--	--	--	ll	ll	ll	--	--	--	--	ll	lm	--	--	ll	--	--	--	ll	--	--
unchr-219	scaffold23	1126061	.	A	T	105469	<lmxll>	lm	ll	ll	ll	--	--	ll	lm	lm	--	ll	ll	--	lm	ll	lm	lm	lm	lm	ll	--	lm	--	lm	ll	ll	ll	lm	lm	--	--	ll	lm	lm	--	ll	lm	lm	lm	ll	lm	lm
unchr-220	scaffold23	1138162	.	G	A	14133.5	<nnxnp>	nn	np	np	np	np	nn	nn	nn	np	nn	np	np	nn	np	np	nn	np	np	np	np	np	np	np	np	nn	nn	np	np	np	np	np	np	np	np	np	np	np	np	np	np	np	np
unchr-221	scaffold23	1586945	.	G	A	115197	<lmxll>	lm	ll	lm	lm	ll	ll	--	ll	ll	ll	lm	--	ll	ll	--	ll	ll	ll	ll	lm	ll	ll	ll	ll	--	--	--	ll	ll	ll	ll	lm	lm	ll	ll	--	ll	ll	ll	lm	ll	ll
unchr-222	scaffold23	1715165	.	G	T	112002	<lmxll>	lm	ll	--	--	ll	ll	--	ll	ll	ll	--	--	ll	ll	--	ll	ll	ll	ll	--	ll	ll	ll	ll	--	--	--	ll	ll	ll	ll	--	lm	ll	ll	--	ll	ll	ll	--	ll	ll
unchr-223	scaffold23	1715641	.	G	A	10470.9	<lmxll>	lm	ll	ll	ll	lm	lm	ll	--	--	lm	ll	ll	lm	--	--	--	--	--	--	lm	lm	--	lm	--	ll	ll	ll	--	--	lm	lm	ll	--	--	ll	--	--	--	--	ll	--	--
unchr-224	scaffold23	1742255	.	T	TA	129499	<lmxll>	lm	ll	ll	ll	--	--	ll	--	--	--	ll	ll	--	--	ll	--	--	--	--	ll	--	--	--	--	ll	ll	ll	--	--	--	--	ll	lm	--	--	ll	--	--	--	ll	--	--
unchr-225	scaffold23	2285916	.	C	T	80234.7	<nnxnp>	nn	np	np	np	np	np	np	nn	np	np	np	nn	np	nn	np	np	np	np	np	np	np	np	np	np	nn	nn	np	np	nn	np	np	np	np	np	np	--	np	nn	np	np	np	np
unchr-226	scaffold23	2292906	.	A	T	8744.52	<lmxll>	lm	ll	ll	ll	lm	--	ll	--	--	lm	ll	ll	lm	--	ll	--	--	--	--	ll	lm	--	ll	--	ll	ll	ll	--	--	lm	lm	ll	lm	--	lm	ll	--	--	ll	ll	--	lm
unchr-227	scaffold13	274823	.	A	G	71740.5	<lmxll>	lm	ll	--	--	--	--	ll	ll	ll	lm	--	--	ll	ll	ll	ll	ll	lm	--	lm	lm	--	--	lm	ll	--	--	ll	--	--	lm	ll	ll	lm	lm	--	--	--	ll	ll	ll	--
unchr-228	scaffold13	275280	.	G	A	33336.4	<lmxll>	lm	ll	--	--	--	--	ll	ll	ll	ll	--	--	ll	ll	ll	ll	ll	ll	--	--	ll	--	ll	ll	ll	ll	--	ll	--	--	ll	ll	ll	--	--	ll	--	--	ll	ll	ll	--
unchr-229	scaffold13	333823	.	T	A	21706.2	<lmxll>	lm	ll	lm	lm	lm	lm	ll	ll	ll	lm	lm	lm	ll	ll	ll	ll	ll	lm	lm	ll	lm	lm	lm	lm	ll	lm	lm	ll	lm	lm	lm	ll	ll	lm	lm	lm	lm	lm	ll	ll	ll	lm
unchr-230	scaffold13	333925	.	G	A	122990	<lmxll>	lm	ll	ll	ll	ll	ll	--	--	--	ll	ll	ll	--	--	--	--	--	ll	ll	ll	ll	ll	ll	ll	--	ll	ll	--	ll	ll	ll	--	--	ll	ll	ll	ll	ll	--	--	--	ll
unchr-231	scaffold13	384222	.	A	G	418082	<lmxll>	lm	ll	ll	ll	ll	ll	lm	lm	lm	ll	ll	ll	lm	lm	lm	lm	lm	ll	ll	ll	ll	ll	ll	ll	lm	ll	ll	lm	ll	ll	ll	lm	lm	ll	ll	ll	ll	ll	lm	lm	lm	ll
unchr-232	scaffold13	384461	.	T	C	89035.2	<lmxll>	lm	ll	ll	ll	ll	ll	lm	lm	lm	ll	ll	ll	lm	lm	lm	lm	lm	ll	ll	ll	ll	ll	ll	ll	lm	ll	ll	lm	ll	ll	ll	lm	lm	ll	ll	ll	ll	ll	lm	lm	lm	ll
unchr-233	scaffold13	384472	.	T	C	78490.4	<nnxnp>	nn	np	nn	np	np	np	nn	nn	np	nn	np	nn	nn	np	nn	nn	nn	nn	nn	nn	nn	np	nn	nn	nn	nn	nn	np	nn	nn	nn	np	nn	nn	nn	nn	np	np	np	nn	nn	np
unchr-234	scaffold13	534369	.	G	A	32560.4	<nnxnp>	nn	np	nn	np	np	np	nn	nn	np	nn	np	nn	nn	np	nn	nn	nn	nn	nn	nn	nn	nn	nn	nn	nn	nn	nn	nn	np	nn	nn	np	nn	nn	nn	nn	np	np	np	nn	nn	np
unchr-235	scaffold13	690516	.	A	G	132098	<nnxnp>	nn	np	np	nn	nn	nn	np	np	nn	np	nn	np	np	nn	np	nn	np	np	np	np	np	nn	np	np	np	np	nn	nn	nn	nn	np	nn	np	np	nn	nn	nn	nn	nn	np	np	nn
unchr-236	scaffold13	785502	.	C	G	102060	<lmxll>	lm	ll	ll	ll	ll	ll	--	--	lm	ll	ll	ll	--	--	--	lm	--	ll	ll	ll	ll	ll	ll	ll	--	ll	ll	--	ll	ll	ll	--	--	ll	ll	ll	ll	ll	lm	--	--	ll
unchr-237	scaffold13	931881	.	G	A	5858.13	<nnxnp>	nn	np	nn	nn	nn	nn	nn	nn	nn	nn	nn	--	nn	nn	nn	--	nn	nn	nn	--	nn	nn	nn	np	nn	nn	nn	nn	nn	nn	nn	np	nn	nn	np	nn	nn	nn	nn	nn	--	nn
unchr-238	scaffold13	1105145	.	G	A	21793.4	<nnxnp>	nn	np	--	nn	nn	nn	np	--	nn	np	nn	np	--	nn	np	nn	np	np	np	--	--	nn	np	--	--	--	np	nn	nn	np	np	nn	--	np	--	--	nn	nn	nn	--	np	nn
unchr-239	scaffold13	1105172	.	A	C	24632.7	<nnxnp>	nn	np	--	nn	nn	nn	np	--	nn	np	nn	np	--	nn	np	nn	np	np	np	--	--	nn	np	--	--	--	np	nn	nn	np	np	nn	--	np	--	--	nn	nn	nn	--	np	nn
unchr-240	scaffold13	1106845	.	C	T	220071	<lmxll>	lm	ll	ll	ll	ll	ll	--	--	--	ll	ll	ll	--	--	--	--	--	ll	ll	ll	ll	ll	ll	ll	lm	ll	ll	--	ll	ll	ll	--	--	ll	--	ll	ll	ll	--	--	--	ll
unchr-241	scaffold13	1106854	.	G	A	220728	<lmxll>	lm	ll	ll	ll	ll	ll	--	--	--	ll	ll	ll	--	--	--	--	--	ll	ll	ll	ll	ll	ll	ll	lm	ll	ll	--	ll	ll	ll	--	--	ll	--	ll	ll	ll	--	--	--	ll
unchr-242	scaffold13	1109776	.	T	C	191810	<nnxnp>	nn	np	--	nn	nn	nn	--	--	nn	np	nn	np	--	nn	--	nn	--	np	np	--	np	nn	--	np	--	np	np	nn	nn	np	np	nn	--	np	--	--	nn	nn	nn	--	--	nn
unchr-243	scaffold13	1252764	.	T	G	81919.4	<nnxnp>	nn	np	nn	nn	nn	nn	np	np	--	nn	nn	nn	np	np	--	np	np	nn	nn	nn	nn	nn	nn	nn	np	np	nn	np	nn	nn	nn	--	np	nn	--	nn	nn	nn	--	np	np	nn
unchr-244	scaffold13	1253266	.	C	T	45218.4	<lmxll>	lm	ll	ll	ll	ll	ll	lm	lm	lm	ll	ll	ll	lm	lm	lm	--	lm	ll	ll	ll	ll	ll	ll	ll	lm	ll	ll	lm	ll	ll	ll	--	lm	ll	lm	ll	ll	ll	lm	--	lm	ll
unchr-245	scaffold13	1838966	.	C	A	68327.2	<lmxll>	lm	ll	ll	ll	ll	ll	--	--	--	ll	ll	ll	--	--	--	--	--	ll	ll	ll	ll	ll	ll	ll	--	ll	ll	--	ll	ll	ll	--	--	ll	lm	ll	ll	ll	lm	--	--	ll
unchr-246	scaffold13	1856615	.	G	T	12659.6	<lmxll>	lm	ll	lm	lm	lm	lm	ll	lm	lm	lm	lm	lm	--	lm	ll	lm	lm	lm	ll	lm	ll	ll	lm	lm	ll	--	lm	lm	lm	ll	lm	lm	lm	lm	--	--	lm	--	lm	--	--	--
unchr-247	scaffold13	1856657	.	A	G	16517.6	<lmxll>	lm	ll	lm	lm	lm	--	ll	lm	lm	lm	lm	lm	lm	lm	--	lm	lm	lm	lm	lm	lm	ll	lm	lm	ll	lm	lm	lm	lm	lm	lm	lm	lm	lm	lm	--	lm	ll	lm	lm	--	lm
unchr-248	scaffold13	1856685	.	C	T	30792.2	<lmxll>	lm	ll	lm	lm	lm	lm	lm	lm	lm	lm	lm	lm	lm	lm	--	lm	lm	lm	lm	lm	lm	lm	lm	lm	lm	lm	lm	lm	lm	lm	lm	lm	lm	lm	lm	ll	lm	--	lm	lm	--	lm
unchr-249	scaffold13	1856717	.	G	A	20577.4	<lmxll>	lm	ll	lm	lm	lm	lm	lm	lm	lm	lm	lm	lm	lm	lm	ll	lm	lm	lm	lm	lm	lm	lm	lm	lm	lm	lm	lm	lm	lm	lm	lm	lm	lm	lm	lm	--	lm	ll	lm	lm	--	lm
unchr-250	scaffold13	1856722	.	A	AT	11649.2	<lmxll>	lm	ll	ll	ll	ll	ll	lm	lm	lm	ll	ll	ll	lm	lm	--	lm	lm	ll	ll	ll	ll	ll	ll	ll	lm	ll	ll	lm	ll	ll	ll	lm	lm	ll	ll	--	ll	ll	lm	lm	--	ll
unchr-251	scaffold13	1856738	.	C	T	31220.6	<lmxll>	lm	ll	lm	lm	lm	lm	ll	ll	ll	lm	lm	lm	--	ll	--	ll	ll	lm	lm	lm	lm	lm	lm	lm	ll	lm	lm	ll	lm	lm	lm	ll	ll	lm	--	--	lm	--	ll	ll	--	lm
unchr-252	scaffold13	1856753	.	A	T	13258.5	<lmxll>	lm	ll	lm	lm	lm	lm	lm	lm	lm	lm	lm	lm	--	lm	ll	lm	lm	lm	lm	lm	lm	lm	lm	lm	ll	lm	lm	lm	lm	lm	lm	lm	lm	lm	--	--	lm	--	lm	lm	--	lm
unchr-253	scaffold13	1945504	.	A	T	200244	<nnxnp>	nn	np	np	np	np	np	np	np	np	np	np	nn	np	np	np	np	np	np	--	np	np	np	--	np	np	--	np	np	np	np	np	np	np	np	np	np	np	np	np	np	np	np
unchr-254	scaffold13	2055647	.	A	T	147374	<nnxnp>	nn	np	--	np	nn	np	np	np	np	nn	nn	np	np	nn	nn	nn	np	np	np	np	np	nn	np	nn	np	np	nn	nn	np	np	np	nn	nn	nn	np	nn	nn	np	nn	np	nn	np
unchr-255	scaffold13	2055661	.	G	A	152518	<nnxnp>	nn	np	--	np	nn	np	np	np	np	nn	--	np	np	nn	nn	nn	np	np	np	np	np	nn	np	nn	np	np	nn	nn	np	np	np	nn	nn	nn	np	nn	nn	np	nn	np	nn	np
unchr-256	scaffold13	2279782	.	G	A	14835.7	<nnxnp>	nn	np	nn	np	np	np	nn	nn	np	nn	np	nn	nn	np	nn	np	nn	nn	nn	nn	nn	np	nn	nn	nn	nn	nn	np	np	nn	nn	np	nn	np	nn	nn	np	nn	np	nn	np	np
unchr-257	scaffold13	2320186	.	G	T	49527.8	<lmxll>	lm	ll	--	--	--	--	ll	ll	ll	lm	--	--	ll	ll	ll	ll	ll	--	--	--	--	--	--	--	ll	--	--	ll	--	--	--	ll	ll	--	ll	--	--	--	ll	ll	ll	--
unchr-258	scaffold13	2420643	.	A	G	56562.3	<lmxll>	lm	ll	--	lm	lm	lm	ll	ll	ll	--	lm	lm	ll	ll	ll	ll	ll	--	lm	lm	--	lm	--	lm	ll	lm	lm	ll	lm	lm	--	ll	ll	lm	ll	lm	lm	lm	ll	ll	ll	lm
unchr-259	scaffold13	2549412	.	AT	A	10213.8	<lmxll>	lm	ll	ll	--	ll	lm	--	lm	lm	ll	--	ll	--	lm	--	lm	lm	ll	ll	ll	ll	--	ll	ll	lm	ll	ll	ll	--	ll	ll	lm	--	--	lm	ll	--	--	lm	lm	lm	--
unchr-260	scaffold13	2549642	.	A	C	358.04	<lmxll>	lm	ll	ll	ll	ll	ll	ll	lm	ll	ll	--	lm	ll	ll	ll	--	ll	ll	ll	ll	ll	--	ll	ll	ll	lm	ll	--	ll	lm	lm	ll	lm	--	ll	ll	ll	--	--	ll	ll	ll
unchr-261	scaffold18	196609	.	T	A	56275.1	<lmxll>	lm	ll	ll	--	ll	ll	--	ll	--	ll	--	--	--	--	--	--	--	--	--	ll	--	--	--	--	--	--	--	--	--	--	ll	--	--	--	--	ll	--	--	--	--	--	--
unchr-262	scaffold18	364884	.	A	C	81517.9	<lmxll>	lm	ll	ll	--	ll	ll	--	ll	--	ll	--	ll	--	--	--	--	--	--	--	ll	--	--	--	--	--	--	ll	--	--	ll	ll	--	--	--	ll	ll	--	--	--	--	--	--
unchr-263	scaffold18	734681	.	G	A	11221.5	<lmxll>	lm	ll	lm	ll	lm	lm	ll	lm	ll	lm	ll	ll	ll	ll	ll	ll	ll	ll	ll	lm	ll	ll	ll	ll	ll	ll	lm	ll	ll	lm	lm	ll	ll	ll	lm	lm	ll	ll	ll	ll	ll	ll
unchr-264	scaffold18	1127606	.	C	T	82837.1	<lmxll>	lm	ll	lm	ll	lm	lm	ll	lm	ll	lm	ll	lm	ll	ll	ll	ll	ll	ll	ll	lm	ll	ll	ll	ll	ll	ll	lm	ll	ll	lm	lm	ll	ll	ll	lm	lm	ll	ll	ll	ll	ll	ll
unchr-265	scaffold18	1127607	.	A	G	84949.1	<lmxll>	lm	ll	lm	ll	lm	lm	ll	lm	ll	lm	ll	lm	ll	ll	ll	ll	ll	ll	ll	lm	ll	ll	ll	ll	ll	ll	lm	ll	ll	lm	lm	ll	ll	ll	lm	lm	ll	ll	ll	ll	ll	ll
unchr-266	scaffold18	1128270	.	G	A	25967.5	<lmxll>	lm	ll	ll	--	ll	ll	--	ll	--	ll	--	ll	--	--	--	--	--	lm	--	ll	--	lm	--	--	lm	--	ll	lm	lm	ll	ll	--	--	--	ll	ll	--	--	--	--	--	--
unchr-267	scaffold18	1143127	.	A	G	77208.8	<lmxll>	lm	ll	--	ll	--	lm	ll	lm	ll	lm	ll	--	ll	ll	ll	ll	ll	ll	ll	lm	ll	ll	ll	ll	ll	ll	lm	ll	ll	lm	lm	ll	ll	ll	lm	lm	ll	ll	ll	ll	ll	ll
unchr-268	scaffold18	1143168	.	TG	T	24341.8	<lmxll>	lm	ll	ll	lm	ll	ll	lm	ll	lm	ll	lm	ll	lm	lm	--	lm	lm	lm	lm	ll	lm	--	lm	lm	lm	lm	ll	lm	lm	ll	ll	lm	--	lm	ll	ll	lm	lm	lm	lm	lm	lm
unchr-269	scaffold18	1143246	.	C	T	15316.1	<nnxnp>	nn	np	np	np	--	np	nn	nn	nn	np	--	nn	nn	nn	nn	nn	nn	np	np	nn	nn	--	nn	nn	nn	nn	nn	np	nn	nn	np	np	nn	np	nn	np	nn	np	np	np	nn	nn
unchr-270	scaffold18	1143276	.	G	A	25707.7	<hkxhk>	hk	hk	hh	hk	hh	hh	hk	hh	kk	hh	--	hh	hk	hk	hk	kk	hk	hk	hk	hh	hk	kk	hk	hk	kk	hk	hh	hk	kk	hh	hh	hk	kk	hk	hh	hh	kk	hk	hk	hk	hk	hk
unchr-271	scaffold18	1425719	.	G	A	17991.5	<nnxnp>	nn	np	np	np	np	np	np	np	np	np	np	np	np	np	np	np	np	np	np	np	np	np	np	np	np	np	--	np	np	np	np	np	np	np	--	np	nn	nn	np	--	--	np
unchr-272	scaffold18	1425741	.	T	G	18683	<nnxnp>	nn	np	np	np	np	np	np	np	np	np	np	np	np	np	np	np	np	np	np	np	np	np	np	np	np	np	--	np	np	np	np	np	np	np	--	np	nn	nn	np	--	--	np
unchr-273	scaffold18	1798573	.	TGA	T	28003.2	<nnxnp>	nn	np	nn	nn	nn	nn	np	nn	np	nn	nn	np	np	np	np	np	np	np	nn	nn	np	nn	np	np	nn	nn	np	nn	nn	np	nn	nn	np	nn	np	nn	np	--	nn	nn	np	np
unchr-274	scaffold18	1798577	.	A	ACC	28355.5	<nnxnp>	nn	np	nn	nn	nn	nn	np	nn	np	nn	nn	np	np	np	np	np	np	np	nn	nn	np	nn	np	np	nn	nn	np	nn	nn	np	nn	nn	np	nn	np	nn	np	nn	nn	nn	np	np
unchr-275	scaffold18	1876004	.	G	A	22353.5	<lmxll>	lm	ll	--	ll	lm	--	ll	--	ll	--	ll	--	ll	ll	ll	ll	ll	ll	ll	--	ll	ll	ll	ll	ll	ll	--	ll	ll	--	--	ll	ll	ll	--	--	ll	ll	ll	ll	ll	ll
unchr-276	scaffold18	1921218	.	G	A	7512.94	<lmxll>	lm	ll	lm	ll	lm	lm	ll	lm	ll	lm	ll	lm	ll	ll	ll	ll	ll	ll	ll	ll	ll	ll	ll	ll	ll	ll	lm	ll	ll	--	lm	ll	ll	ll	lm	ll	ll	ll	ll	ll	ll	ll
unchr-277	scaffold18	1925773	.	ACT	A	9567.81	<nnxnp>	nn	np	nn	nn	nn	nn	np	nn	np	nn	nn	np	np	np	nn	np	np	nn	nn	nn	nn	nn	np	np	nn	np	np	nn	nn	np	nn	nn	nn	nn	np	nn	--	nn	nn	nn	np	np
unchr-278	scaffold18	1925776	.	T	TCG	9795.33	<nnxnp>	nn	np	nn	nn	nn	nn	np	nn	np	nn	nn	np	np	np	nn	np	np	nn	nn	nn	--	nn	np	np	nn	np	np	nn	nn	np	nn	nn	nn	nn	np	nn	--	nn	nn	nn	np	np
unchr-279	scaffold18	1925846	.	A	T	9843.14	<nnxnp>	nn	np	nn	nn	nn	nn	np	nn	np	nn	nn	np	np	np	nn	np	np	nn	nn	nn	--	nn	np	np	nn	np	np	nn	nn	np	nn	nn	nn	nn	np	nn	--	nn	nn	nn	np	np
unchr-280	scaffold18	1928851	.	A	G	18569.1	<lmxll>	lm	ll	lm	ll	lm	lm	ll	lm	ll	lm	ll	lm	ll	ll	ll	ll	ll	ll	ll	lm	ll	ll	ll	ll	ll	ll	lm	ll	ll	lm	lm	ll	ll	ll	lm	lm	ll	ll	ll	ll	ll	ll
unchr-281	scaffold18	2079605	.	A	C	91874.2	<lmxll>	lm	ll	--	ll	--	--	ll	--	ll	--	ll	lm	ll	ll	ll	ll	ll	ll	ll	--	ll	ll	ll	ll	ll	ll	--	ll	ll	--	--	ll	ll	ll	--	--	ll	ll	ll	ll	ll	ll
unchr-282	scaffold18	2346049	.	C	T	23670	<lmxll>	lm	ll	ll	--	ll	ll	lm	ll	lm	ll	--	ll	--	lm	--	lm	--	--	--	ll	lm	--	lm	--	--	lm	--	--	--	ll	ll	--	lm	--	ll	ll	lm	--	--	--	--	lm
unchr-283	scaffold18	2346072	.	T	A	14015.5	<lmxll>	lm	ll	--	ll	lm	lm	ll	lm	ll	--	ll	lm	ll	ll	ll	ll	ll	ll	ll	lm	ll	ll	ll	--	ll	ll	--	ll	ll	--	--	ll	ll	ll	--	--	ll	ll	ll	ll	--	ll
unchr-284	scaffold18	2363586	.	T	C	485832	<lmxll>	lm	ll	lm	lm	lm	lm	lm	lm	lm	lm	lm	lm	lm	lm	lm	lm	lm	lm	lm	lm	lm	lm	lm	lm	lm	lm	lm	lm	lm	lm	lm	lm	lm	lm	lm	lm	lm	lm	lm	lm	lm	lm
unchr-285	scaffold18	2483226	.	T	A	16428.4	<nnxnp>	nn	np	nn	nn	nn	nn	--	nn	--	nn	nn	np	--	--	--	--	--	nn	nn	nn	--	nn	--	--	nn	--	np	nn	nn	np	nn	nn	--	nn	np	nn	--	nn	nn	nn	--	--
unchr-286	scaffold18	2483279	.	A	G	18157	<nnxnp>	nn	np	np	--	np	np	nn	np	nn	np	--	nn	nn	nn	nn	nn	nn	--	--	np	nn	--	nn	nn	--	nn	nn	--	--	nn	np	--	nn	--	nn	np	nn	--	--	--	--	nn
unchr-287	scaffold18	2483327	.	G	A	13209	<nnxnp>	nn	np	nn	nn	nn	nn	--	nn	--	nn	nn	--	--	--	--	--	--	nn	nn	nn	--	nn	--	--	nn	--	--	nn	nn	np	nn	nn	--	nn	np	nn	--	nn	--	nn	--	--
unchr-288	scaffold24	161199	.	C	A	63069.7	<nnxnp>	nn	np	nn	np	np	nn	nn	nn	np	nn	nn	nn	nn	np	nn	nn	nn	nn	nn	nn	nn	np	nn	nn	nn	nn	np	np	nn	nn	nn	np	nn	nn	nn	nn	np	np	np	nn	nn	np
unchr-289	scaffold24	237622	.	T	TA	89735.5	<lmxll>	lm	ll	--	ll	ll	--	--	lm	--	--	ll	ll	--	--	--	ll	--	ll	--	--	ll	ll	ll	ll	--	ll	ll	--	ll	--	--	--	--	ll	ll	ll	ll	ll	--	--	--	ll
unchr-290	scaffold24	331116	.	T	C	52574	<lmxll>	lm	ll	ll	--	--	ll	ll	ll	ll	ll	--	--	ll	ll	ll	--	ll	--	ll	ll	--	--	lm	--	ll	--	--	ll	--	ll	ll	ll	ll	--	--	lm	lm	--	ll	ll	lm	--
unchr-291	scaffold24	331170	.	A	G	47263.4	<lmxll>	lm	ll	--	ll	ll	--	--	--	--	--	ll	ll	--	--	--	ll	--	ll	--	--	ll	ll	ll	ll	--	ll	ll	--	ll	--	--	--	--	ll	ll	ll	lm	ll	--	--	ll	ll
unchr-292	scaffold24	398132	.	A	G	31623.5	<lmxll>	lm	ll	ll	lm	lm	ll	ll	ll	ll	ll	lm	lm	ll	ll	ll	lm	ll	lm	ll	ll	lm	lm	lm	lm	ll	lm	lm	ll	lm	ll	ll	ll	ll	lm	lm	lm	lm	lm	ll	ll	lm	lm
unchr-293	scaffold24	398595	.	T	C	59366.6	<nnxnp>	nn	np	np	nn	nn	nn	np	np	nn	np	np	np	np	nn	np	np	np	np	np	np	np	nn	np	np	np	np	nn	nn	nn	np	np	nn	nn	np	np	np	nn	nn	nn	--	np	nn
unchr-294	scaffold24	423787	.	C	T	21961.8	<nnxnp>	nn	np	nn	nn	np	np	nn	nn	np	nn	nn	nn	nn	np	nn	nn	nn	nn	nn	nn	nn	np	nn	nn	nn	nn	np	nn	np	nn	nn	np	nn	nn	nn	nn	np	nn	--	nn	nn	np
unchr-295	scaffold24	533456	.	A	C	36266.6	<nnxnp>	nn	np	--	np	np	--	--	--	--	--	np	np	--	--	np	np	--	np	--	--	np	np	np	np	--	np	np	--	np	--	--	--	--	np	np	--	np	np	--	--	np	np
unchr-296	scaffold24	533514	.	T	C	55690.9	<nnxnp>	nn	np	nn	np	np	np	nn	nn	--	nn	nn	nn	nn	np	nn	nn	nn	nn	nn	nn	nn	np	nn	nn	nn	nn	np	--	np	nn	nn	--	nn	nn	nn	nn	np	np	--	nn	nn	np
unchr-297	scaffold24	533516	.	C	T	39344.6	<nnxnp>	nn	np	--	np	np	--	--	--	--	--	np	np	--	--	np	np	--	np	--	--	np	np	np	np	--	np	np	--	np	--	--	--	--	np	np	--	np	np	--	--	np	np
unchr-298	scaffold24	757223	.	C	T	88432.6	<lmxll>	lm	ll	--	ll	ll	--	--	--	--	--	ll	ll	--	--	--	ll	--	ll	--	--	ll	ll	ll	ll	--	ll	ll	--	ll	--	--	ll	--	ll	ll	ll	ll	ll	--	--	ll	ll
unchr-299	scaffold24	757503	.	T	C	161747	<lmxll>	lm	ll	ll	lm	lm	ll	ll	ll	ll	ll	--	--	ll	ll	ll	--	ll	--	ll	ll	--	lm	--	--	ll	--	lm	ll	lm	ll	ll	ll	ll	--	--	--	lm	lm	ll	ll	--	lm
unchr-300	scaffold24	852272	.	AT	A	29958.8	<lmxll>	lm	ll	--	ll	ll	--	--	--	--	--	ll	ll	--	--	--	ll	--	ll	--	--	ll	ll	ll	ll	--	ll	ll	--	ll	--	--	--	--	ll	ll	ll	ll	ll	--	--	ll	ll
unchr-301	scaffold24	1250023	.	C	T	76088.3	<nnxnp>	nn	np	nn	np	np	np	nn	nn	np	nn	nn	nn	nn	np	nn	nn	nn	nn	nn	nn	nn	np	nn	nn	nn	nn	np	np	np	nn	nn	np	nn	nn	nn	nn	np	np	np	nn	nn	np
unchr-302	scaffold24	1250384	.	G	A	104905	<lmxll>	lm	ll	ll	--	--	ll	ll	ll	ll	ll	--	--	ll	ll	ll	--	ll	--	ll	ll	--	--	--	--	ll	ll	--	ll	--	ll	ll	ll	ll	--	--	--	--	--	ll	ll	--	--
unchr-303	scaffold24	1258638	.	A	G	32470.8	<hkxhk>	hk	hk	kk	hh	hh	hk	kk	kk	hk	kk	--	hk	kk	hk	kk	hk	kk	hk	kk	kk	hk	hh	hk	hk	kk	kk	hh	hk	hh	kk	kk	kk	kk	hk	hk	hk	hh	hh	hk	kk	hk	hh
unchr-304	scaffold24	1259715	.	A	C	28922.6	<lmxll>	lm	ll	ll	lm	--	ll	ll	ll	ll	ll	--	--	ll	ll	ll	--	ll	lm	ll	ll	--	--	--	--	ll	ll	--	ll	--	ll	ll	ll	ll	--	--	--	--	--	ll	ll	--	--
unchr-305	scaffold24	1259807	.	T	C	15572	<nnxnp>	nn	np	nn	np	np	np	nn	nn	np	nn	nn	nn	nn	np	nn	nn	nn	nn	nn	nn	nn	np	nn	nn	nn	nn	np	np	np	nn	nn	np	nn	nn	nn	nn	np	np	np	nn	nn	np
unchr-306	scaffold24	1260006	.	T	G	5702.39	<nnxnp>	nn	np	nn	np	np	np	nn	nn	np	nn	nn	nn	nn	np	nn	nn	nn	nn	--	nn	nn	np	nn	nn	nn	nn	np	np	np	nn	nn	--	nn	nn	nn	nn	np	nn	--	nn	nn	np
unchr-307	scaffold24	1497824	.	G	A	16539.4	<lmxll>	lm	ll	ll	--	--	ll	ll	ll	ll	ll	lm	lm	ll	ll	ll	lm	ll	lm	ll	ll	lm	--	lm	lm	ll	ll	--	--	--	ll	ll	ll	ll	--	lm	lm	--	--	ll	ll	lm	lm
unchr-308	scaffold24	1497855	.	G	T	16196.4	<lmxll>	lm	ll	ll	--	--	ll	ll	ll	ll	ll	lm	lm	ll	ll	ll	lm	ll	lm	ll	ll	lm	--	lm	lm	ll	ll	--	--	--	ll	ll	ll	ll	--	lm	lm	--	--	ll	ll	lm	lm
unchr-309	scaffold24	1794470	.	A	AAAT	62326.7	<lmxll>	lm	ll	ll	--	--	ll	ll	ll	ll	ll	--	--	ll	ll	ll	--	ll	--	ll	ll	--	--	--	--	ll	ll	--	ll	--	ll	ll	ll	ll	--	--	--	--	--	ll	ll	--	--
unchr-310	scaffold24	1935114	.	A	C	51486.8	<lmxll>	lm	ll	--	lm	--	--	--	lm	--	lm	lm	lm	lm	--	lm	--	--	lm	lm	--	lm	--	--	lm	--	--	--	--	--	lm	--	--	lm	lm	lm	--	--	--	--	lm	lm	--
unchr-311	scaffold24	1935117	.	A	T	86685.9	<lmxll>	lm	ll	--	lm	--	--	lm	lm	--	ll	lm	lm	lm	--	lm	--	--	lm	lm	lm	lm	--	--	lm	--	--	--	--	--	lm	--	--	lm	lm	lm	--	--	--	--	lm	lm	--
unchr-312	scaffold24	1941878	.	C	T	56687.1	<nnxnp>	nn	np	np	nn	np	np	np	np	np	np	np	np	np	np	np	np	np	np	np	np	np	np	np	np	nn	np	np	np	np	np	np	np	np	nn	np	np	np	np	np	np	np	np
unchr-313	scaffold24	1941898	.	T	G	124772	<lmxll>	lm	ll	ll	--	lm	ll	ll	ll	ll	ll	lm	lm	ll	ll	ll	lm	ll	lm	ll	ll	lm	lm	lm	lm	ll	ll	lm	ll	lm	ll	ll	ll	ll	--	lm	lm	lm	lm	ll	ll	lm	lm
unchr-314	scaffold24	1941908	.	A	G	69740.6	<nnxnp>	nn	np	np	nn	np	np	np	np	np	np	np	np	np	np	np	np	np	np	np	np	np	np	np	np	nn	np	np	np	np	np	np	np	np	nn	np	np	np	np	np	np	np	np
unchr-315	scaffold24	1978207	.	G	A	18340.7	<lmxll>	lm	ll	lm	ll	ll	lm	lm	lm	lm	lm	ll	ll	lm	lm	lm	ll	lm	ll	--	lm	ll	ll	ll	ll	lm	lm	ll	lm	ll	lm	lm	lm	lm	ll	ll	ll	ll	ll	--	lm	ll	ll
unchr-316	scaffold24	1978252	.	G	A	9580.84	<nnxnp>	nn	np	nn	nn	np	np	nn	nn	np	nn	nn	nn	nn	np	nn	nn	nn	nn	--	nn	nn	np	np	nn	nn	nn	np	np	np	nn	nn	np	nn	nn	nn	nn	np	np	--	nn	nn	np
unchr-317	scaffold24	1986471	.	A	G	113116	<nnxnp>	nn	np	np	np	--	np	np	np	np	nn	nn	np	np	nn	np	np	nn	np	np	np	np	np	np	np	np	np	np	nn	nn	np	np	np	np	np	np	np	np	nn	nn	np	np	np
unchr-318	scaffold24	2068980	.	C	CTGT	22693.9	<nnxnp>	nn	np	nn	nn	np	np	nn	nn	np	nn	nn	nn	nn	np	nn	nn	nn	nn	nn	nn	nn	np	np	nn	nn	nn	np	np	np	nn	--	np	nn	nn	nn	--	--	np	np	nn	--	np
unchr-319	scaffold24	2165673	.	A	T	27732	<lmxll>	lm	ll	ll	--	--	ll	ll	ll	ll	ll	--	--	ll	ll	ll	--	ll	--	ll	ll	lm	--	--	--	ll	ll	--	ll	--	ll	ll	ll	ll	--	--	--	--	--	ll	ll	--	--
unchr-320	scaffold24	2197805	.	A	G	188479	<lmxll>	lm	ll	ll	lm	lm	ll	ll	ll	ll	--	lm	lm	ll	ll	ll	lm	ll	lm	ll	ll	--	lm	lm	lm	ll	ll	lm	ll	lm	ll	ll	ll	ll	lm	lm	lm	lm	--	ll	ll	lm	--
unchr-321	scaffold24	2197818	.	C	T	23600	<lmxll>	lm	ll	ll	ll	ll	lm	ll	lm	lm	--	ll	ll	lm	lm	ll	ll	ll	ll	lm	ll	ll	ll	ll	ll	lm	lm	ll	lm	ll	lm	lm	lm	lm	ll	ll	ll	ll	ll	lm	ll	ll	ll
unchr-322	scaffold24	2197848	.	T	C	122616	<lmxll>	lm	ll	--	lm	ll	lm	--	--	lm	--	lm	lm	--	lm	--	lm	--	lm	--	--	ll	ll	ll	lm	--	--	ll	lm	ll	--	--	lm	--	lm	lm	lm	ll	ll	lm	--	lm	ll
unchr-323	scaffold24	2298559	.	T	A	22924.3	<lmxll>	lm	ll	ll	--	lm	ll	ll	ll	ll	ll	lm	--	ll	ll	ll	--	ll	lm	ll	ll	ll	lm	ll	lm	ll	ll	lm	ll	--	ll	ll	ll	ll	lm	--	lm	lm	ll	ll	ll	lm	ll
unchr-324	scaffold24	2298569	.	G	T	22844.6	<lmxll>	lm	ll	ll	--	lm	ll	ll	ll	ll	ll	lm	--	ll	ll	ll	--	ll	lm	ll	ll	ll	lm	ll	lm	ll	ll	lm	ll	--	ll	ll	ll	ll	lm	--	lm	lm	ll	ll	ll	lm	ll
unchr-325	scaffold12	459374	.	TC	T	22824.2	<lmxll>	lm	ll	--	--	--	--	--	ll	--	--	ll	ll	ll	--	--	ll	--	--	--	ll	ll	--	ll	ll	ll	ll	ll	--	ll	ll	ll	ll	--	ll	ll	--	--	--	--	ll	--	ll
unchr-326	scaffold12	597930	.	C	T	162422	<lmxll>	lm	ll	lm	--	--	lm	lm	ll	lm	ll	ll	ll	ll	lm	lm	ll	lm	lm	lm	ll	ll	lm	ll	ll	ll	ll	ll	--	ll	ll	ll	ll	lm	ll	ll	lm	lm	lm	lm	ll	lm	ll
unchr-327	scaffold12	677400	.	G	C	13202.1	<lmxll>	lm	ll	ll	lm	ll	ll	ll	--	ll	--	--	lm	--	ll	ll	--	ll	ll	ll	--	--	ll	--	--	--	--	--	ll	--	--	--	--	ll	--	--	ll	ll	--	--	--	ll	--
unchr-328	scaffold12	1414220	.	A	T	96178.3	<lmxll>	lm	ll	lm	--	--	--	--	ll	--	ll	ll	ll	ll	--	--	ll	--	--	lm	ll	ll	--	ll	ll	ll	ll	ll	--	ll	ll	ll	ll	lm	ll	ll	--	--	lm	--	ll	lm	ll
unchr-329	scaffold12	1414243	.	A	T	118881	<lmxll>	lm	ll	ll	ll	ll	ll	ll	lm	ll	lm	lm	lm	lm	ll	ll	lm	ll	ll	ll	lm	--	ll	lm	lm	lm	lm	--	ll	--	--	lm	lm	ll	--	lm	ll	ll	ll	ll	lm	ll	lm
unchr-330	scaffold12	1416613	.	C	CT	76855.6	<nnxnp>	nn	np	np	np	np	np	np	np	np	np	np	np	np	np	np	np	np	np	np	np	np	np	np	np	np	np	np	np	np	np	np	np	nn	np	np	np	np	np	np	np	np	np
unchr-331	scaffold12	1416618	.	A	T	27617.7	<hkxhk>	hk	hk	hk	hk	hk	hk	hk	hh	hk	hh	hh	hh	hh	hk	hk	hh	hk	hk	hk	hh	hh	hk	hh	hh	hh	hh	hh	hk	hh	hh	hh	hh	kk	hh	hh	hk	hk	hk	hk	hh	hk	hh
unchr-332	scaffold12	1416622	.	A	T	77380.6	<nnxnp>	nn	np	np	np	np	np	np	np	np	np	np	np	np	np	np	np	np	np	np	np	np	np	np	np	np	np	np	np	np	np	np	np	nn	np	np	np	np	np	np	np	np	np
unchr-333	scaffold12	1530283	.	T	C	21361.5	<lmxll>	lm	ll	ll	ll	ll	ll	ll	lm	ll	lm	--	lm	lm	ll	ll	lm	ll	ll	ll	lm	lm	ll	--	--	lm	--	lm	ll	--	lm	lm	--	ll	--	lm	ll	ll	ll	ll	lm	ll	--
unchr-334	scaffold12	1530300	.	A	G	15143.1	<lmxll>	lm	ll	lm	lm	lm	lm	lm	ll	lm	ll	ll	ll	ll	lm	lm	ll	lm	lm	lm	ll	lm	lm	ll	ll	ll	ll	ll	lm	ll	ll	ll	ll	lm	ll	ll	lm	lm	lm	lm	ll	lm	ll
unchr-335	scaffold12	1530354	.	A	G	109111	<lmxll>	lm	ll	ll	ll	ll	ll	ll	lm	ll	lm	lm	lm	lm	ll	ll	lm	ll	ll	ll	lm	lm	ll	lm	lm	lm	lm	lm	ll	lm	lm	lm	lm	ll	lm	lm	ll	ll	ll	ll	lm	ll	lm
unchr-336	scaffold12	1609985	.	A	T	21445.7	<lmxll>	lm	ll	--	ll	ll	ll	ll	--	ll	--	--	--	--	ll	ll	--	ll	ll	ll	--	lm	ll	--	--	--	--	--	ll	lm	lm	--	--	ll	lm	--	ll	ll	--	ll	--	ll	--
unchr-337	scaffold12	1630531	.	A	C	152398	<lmxll>	lm	ll	ll	ll	ll	ll	ll	--	ll	--	--	--	--	ll	ll	--	ll	ll	ll	--	lm	ll	--	--	--	--	--	ll	--	--	--	--	ll	--	--	ll	ll	ll	ll	--	ll	--
unchr-338	scaffold12	1630796	.	C	G	129215	<lmxll>	lm	ll	--	lm	--	--	lm	ll	--	ll	ll	ll	ll	--	lm	ll	--	--	--	ll	ll	--	ll	ll	ll	ll	ll	lm	ll	ll	ll	ll	lm	ll	ll	lm	--	lm	--	ll	lm	ll
unchr-339	scaffold12	1630839	.	C	T	86078.6	<lmxll>	lm	ll	ll	ll	ll	ll	ll	lm	ll	lm	lm	lm	lm	ll	ll	--	ll	ll	ll	lm	--	ll	lm	lm	lm	ll	lm	ll	ll	--	lm	lm	ll	--	lm	ll	ll	ll	ll	lm	ll	--
unchr-340	scaffold12	1632265	.	G	A	34515.5	<lmxll>	lm	ll	lm	--	--	--	--	ll	--	ll	lm	ll	--	--	--	--	--	--	lm	ll	ll	--	ll	ll	ll	ll	ll	--	ll	lm	ll	ll	lm	ll	ll	--	--	lm	--	ll	lm	ll
unchr-341	scaffold12	1636866	.	C	A	20662.7	<lmxll>	lm	ll	lm	lm	lm	lm	lm	ll	lm	ll	ll	ll	ll	lm	lm	ll	lm	lm	lm	ll	ll	lm	ll	ll	ll	ll	ll	lm	ll	ll	ll	ll	lm	ll	ll	lm	lm	lm	lm	ll	lm	ll
unchr-342	scaffold12	1825135	.	T	G	33436	<lmxll>	lm	ll	ll	ll	ll	ll	ll	lm	ll	lm	lm	lm	lm	ll	ll	lm	ll	ll	ll	lm	lm	ll	lm	lm	lm	lm	lm	ll	ll	lm	--	lm	ll	lm	lm	ll	ll	ll	ll	lm	ll	lm
unchr-343	scaffold12	1851451	.	T	G	12571.1	<lmxll>	lm	ll	lm	lm	--	lm	--	ll	--	ll	ll	ll	ll	--	lm	ll	--	--	lm	ll	ll	--	ll	ll	ll	ll	ll	--	--	ll	ll	ll	lm	--	ll	lm	lm	lm	lm	ll	--	ll
unchr-344	scaffold12	1851463	.	TG	T	20165.1	<lmxll>	lm	ll	ll	ll	ll	ll	ll	lm	--	lm	lm	lm	lm	ll	ll	lm	ll	ll	ll	lm	lm	--	lm	lm	lm	lm	lm	ll	--	lm	lm	lm	ll	lm	lm	ll	ll	ll	ll	lm	ll	lm
unchr-345	scaffold12	1855461	.	C	T	57406.7	<hkxhk>	hk	hk	kk	kk	hk	kk	kk	hh	kk	hh	hh	hh	hh	hk	kk	hh	kk	hk	kk	hh	hh	kk	hh	hh	hh	hh	hh	kk	hk	hk	hh	hh	kk	hk	hh	kk	kk	kk	kk	hh	kk	hh
unchr-346	scaffold12	1855483	.	CTGAAAT	C	15072.4	<nnxnp>	nn	np	nn	np	np	nn	np	nn	np	nn	nn	nn	nn	np	nn	nn	nn	np	nn	nn	nn	nn	nn	nn	nn	nn	nn	nn	np	np	nn	nn	nn	np	nn	np	nn	nn	np	nn	nn	nn
unchr-347	scaffold12	2388938	.	C	T	21759.8	<nnxnp>	nn	np	nn	nn	np	np	nn	nn	np	nn	nn	nn	nn	np	nn	nn	nn	nn	nn	nn	nn	np	np	nn	nn	nn	np	np	np	nn	nn	np	nn	nn	nn	nn	np	np	np	nn	nn	np
unchr-348	scaffold12	2397533	.	G	A	48548.9	<lmxll>	lm	ll	--	ll	ll	lm	--	--	lm	--	ll	ll	--	lm	--	ll	--	ll	--	--	ll	ll	ll	ll	--	--	ll	lm	ll	--	--	lm	--	ll	ll	ll	ll	ll	lm	--	ll	ll
unchr-349	scaffold21	207506	.	A	C	56819.9	<lmxll>	lm	ll	lm	--	lm	lm	lm	lm	--	--	--	--	--	--	--	lm	lm	--	--	--	--	--	--	--	--	lm	--	--	lm	lm	--	--	lm	lm	--	lm	--	lm	--	lm	lm	lm
unchr-350	scaffold21	207514	.	C	T	101670	<lmxll>	lm	ll	ll	--	ll	ll	lm	ll	--	ll	--	ll	--	--	--	lm	lm	--	--	ll	--	--	--	--	--	lm	ll	--	lm	ll	ll	--	lm	lm	ll	ll	--	--	--	lm	lm	lm
unchr-351	scaffold21	405576	.	C	T	13460.8	<lmxll>	lm	ll	ll	--	ll	ll	--	ll	--	ll	--	ll	--	--	lm	--	--	--	--	ll	--	--	--	--	ll	--	ll	ll	--	ll	ll	ll	--	--	--	ll	--	ll	--	--	--	--
unchr-352	scaffold21	405580	.	T	G	7384.19	<lmxll>	lm	ll	--	ll	--	--	ll	--	ll	--	ll	--	ll	ll	ll	ll	ll	ll	ll	--	ll	ll	ll	ll	ll	ll	--	ll	ll	--	--	ll	ll	ll	--	--	--	ll	ll	ll	ll	ll
unchr-353	scaffold21	546250	.	A	G	94302.3	<lmxll>	lm	ll	ll	lm	ll	ll	--	ll	--	ll	--	ll	--	--	--	--	--	--	--	ll	--	--	--	--	--	--	ll	--	--	ll	ll	--	--	--	ll	ll	--	lm	--	--	--	--
unchr-354	scaffold21	546354	.	A	AT	49618.7	<lmxll>	lm	ll	--	ll	lm	--	ll	--	ll	lm	ll	--	ll	ll	ll	ll	ll	ll	ll	--	ll	ll	ll	ll	ll	ll	--	ll	ll	--	lm	ll	ll	ll	--	--	ll	ll	ll	ll	ll	ll
unchr-355	scaffold21	559798	.	G	T	62466	<lmxll>	lm	ll	ll	--	ll	ll	--	ll	--	ll	--	ll	lm	--	--	--	--	--	--	ll	lm	--	--	--	--	--	ll	--	--	ll	ll	--	--	--	ll	ll	--	--	--	--	--	--
unchr-356	scaffold21	559827	.	C	T	62895.5	<lmxll>	lm	ll	ll	--	ll	ll	--	ll	--	ll	--	ll	lm	--	--	--	--	--	--	ll	lm	--	--	--	--	--	ll	--	--	ll	ll	--	--	--	ll	ll	--	--	--	--	--	--
unchr-357	scaffold21	635218	.	T	C	23946.7	<nnxnp>	nn	np	np	np	np	np	np	np	np	np	--	np	nn	np	nn	nn	np	np	nn	nn	np	np	np	np	np	np	np	np	np	np	np	np	np	--	np	--	--	--	np	np	--	np
unchr-358	scaffold21	635267	.	T	C	37626.2	<lmxll>	lm	ll	lm	ll	lm	lm	ll	lm	ll	lm	--	lm	ll	ll	ll	ll	ll	ll	ll	--	ll	ll	ll	ll	ll	ll	lm	ll	ll	lm	lm	ll	ll	ll	lm	ll	--	--	ll	ll	--	ll
unchr-359	scaffold21	734578	.	T	C	22742.5	<lmxll>	lm	ll	ll	lm	ll	ll	lm	ll	lm	ll	lm	ll	lm	lm	lm	--	--	--	lm	ll	--	--	lm	lm	--	lm	ll	--	--	ll	ll	lm	--	--	ll	ll	--	--	lm	--	lm	--
unchr-360	scaffold21	888000	.	TC	T	29615.8	<lmxll>	lm	ll	lm	ll	lm	lm	ll	lm	ll	lm	ll	--	ll	ll	ll	ll	ll	ll	ll	lm	ll	ll	ll	ll	ll	ll	lm	ll	ll	lm	lm	ll	ll	ll	lm	--	ll	ll	ll	ll	ll	ll
unchr-361	scaffold21	888007	.	G	T	23901.4	<lmxll>	lm	ll	lm	ll	--	lm	ll	lm	ll	lm	ll	--	ll	ll	ll	ll	ll	ll	ll	lm	ll	ll	ll	ll	ll	ll	lm	ll	ll	lm	lm	ll	ll	ll	lm	--	ll	ll	ll	ll	ll	ll
unchr-362	scaffold21	888149	.	C	T	7797.13	<nnxnp>	nn	np	nn	nn	nn	nn	nn	nn	nn	nn	nn	nn	nn	nn	np	nn	nn	np	nn	nn	nn	nn	nn	np	nn	nn	np	nn	nn	np	nn	nn	np	nn	np	nn	nn	nn	nn	nn	np	np
unchr-363	scaffold21	888152	.	G	A	8082.96	<nnxnp>	nn	np	nn	nn	nn	nn	nn	nn	nn	nn	nn	nn	nn	nn	np	nn	nn	np	nn	nn	nn	nn	nn	np	nn	nn	np	nn	nn	np	nn	nn	np	nn	np	nn	nn	nn	nn	nn	np	np
unchr-364	scaffold21	888155	.	T	C	8074.38	<nnxnp>	nn	np	nn	nn	nn	nn	nn	nn	nn	nn	nn	nn	nn	nn	np	nn	nn	np	nn	nn	nn	nn	nn	np	nn	nn	np	nn	nn	np	nn	nn	np	nn	np	nn	nn	nn	nn	nn	np	np
unchr-365	scaffold21	888276	.	C	G	37168.4	<lmxll>	lm	ll	--	ll	--	lm	ll	--	ll	--	ll	--	ll	ll	ll	ll	ll	ll	ll	--	ll	ll	ll	ll	ll	ll	--	ll	ll	--	--	ll	ll	ll	--	--	ll	ll	ll	ll	ll	ll
unchr-366	scaffold21	888290	.	T	A	67926.8	<lmxll>	lm	ll	ll	--	ll	ll	--	ll	--	ll	--	ll	--	--	--	--	--	--	--	ll	--	--	--	--	--	--	ll	--	--	ll	ll	--	--	--	ll	ll	--	--	--	lm	--	--
unchr-367	scaffold21	978109	.	G	T	157797	<lmxll>	lm	ll	ll	--	ll	ll	--	ll	lm	ll	--	ll	--	--	--	--	--	--	--	ll	--	--	--	lm	--	--	ll	lm	--	ll	ll	--	--	--	ll	ll	--	--	--	--	lm	--
unchr-368	scaffold21	978307	.	TA	T	104530	<lmxll>	lm	ll	--	lm	--	--	ll	--	ll	--	lm	--	lm	ll	ll	--	ll	ll	--	--	ll	ll	ll	ll	lm	ll	--	lm	lm	--	--	lm	ll	lm	--	--	ll	ll	lm	ll	ll	ll
unchr-369	scaffold21	978464	.	T	C	62465.2	<lmxll>	lm	ll	--	ll	--	lm	ll	--	ll	lm	ll	--	ll	ll	ll	ll	ll	ll	ll	--	ll	ll	ll	ll	ll	ll	--	ll	ll	lm	--	ll	ll	ll	--	--	ll	ll	ll	ll	ll	ll
unchr-370	scaffold21	1125318	.	C	A	21897.6	<lmxll>	lm	ll	--	ll	--	--	ll	--	ll	--	ll	--	ll	ll	ll	ll	ll	ll	ll	--	ll	ll	ll	ll	ll	lm	--	ll	ll	--	--	ll	ll	ll	--	--	ll	ll	ll	ll	ll	ll
unchr-371	scaffold21	1125322	.	A	G	21542.5	<lmxll>	lm	ll	--	ll	--	--	ll	--	ll	--	ll	--	ll	ll	ll	ll	ll	ll	ll	--	ll	ll	ll	ll	ll	lm	--	ll	ll	--	--	ll	ll	ll	--	--	ll	ll	ll	ll	ll	ll
unchr-372	scaffold21	1125325	.	C	T	21457.4	<lmxll>	lm	ll	--	ll	--	--	ll	--	ll	--	ll	--	ll	ll	ll	ll	ll	ll	ll	--	ll	ll	ll	ll	ll	lm	--	ll	ll	--	--	ll	ll	ll	--	--	ll	ll	ll	ll	ll	ll
unchr-373	scaffold21	1125329	.	G	A	20026.5	<lmxll>	lm	ll	--	ll	--	--	ll	--	ll	--	ll	--	ll	ll	ll	ll	ll	ll	ll	--	ll	ll	ll	ll	ll	ll	--	ll	ll	lm	--	ll	ll	ll	--	--	ll	ll	ll	ll	ll	ll
unchr-374	scaffold21	1125330	.	T	A	20022.1	<lmxll>	lm	ll	--	ll	--	--	ll	--	ll	--	ll	--	ll	ll	ll	ll	ll	ll	ll	--	ll	ll	ll	ll	ll	ll	--	ll	ll	lm	--	ll	ll	ll	--	--	ll	ll	ll	ll	ll	ll
unchr-375	scaffold21	1125333	.	A	T	20136	<lmxll>	lm	ll	--	ll	--	--	ll	--	ll	--	ll	--	ll	ll	ll	ll	ll	ll	ll	--	ll	ll	ll	ll	ll	ll	--	ll	ll	lm	--	ll	ll	ll	--	--	ll	ll	ll	ll	ll	ll
unchr-376	scaffold21	1125340	.	C	T	20008.8	<lmxll>	lm	ll	--	ll	--	--	ll	--	ll	--	ll	--	ll	ll	ll	ll	ll	ll	ll	--	ll	ll	ll	ll	ll	ll	--	ll	ll	lm	--	ll	ll	ll	--	--	ll	ll	ll	ll	ll	ll
unchr-377	scaffold21	1125341	.	T	TTG	20565.6	<lmxll>	lm	ll	--	ll	--	--	ll	--	ll	--	ll	--	ll	ll	ll	ll	ll	ll	ll	--	ll	ll	ll	ll	ll	ll	--	ll	ll	--	--	ll	ll	ll	--	--	ll	ll	ll	ll	ll	ll
unchr-378	scaffold21	1125343	.	ACT	A	21018.1	<lmxll>	lm	ll	--	ll	--	--	ll	--	ll	--	ll	--	ll	ll	ll	ll	ll	ll	ll	--	ll	ll	ll	ll	ll	lm	--	ll	ll	--	--	ll	ll	ll	--	--	ll	ll	ll	ll	ll	ll
unchr-379	scaffold21	1125847	.	A	G	13278.4	<lmxll>	lm	ll	--	ll	--	--	ll	--	ll	--	ll	--	ll	ll	ll	ll	ll	ll	ll	--	ll	ll	ll	ll	ll	ll	--	ll	ll	--	--	ll	ll	ll	--	--	ll	ll	ll	ll	ll	ll
unchr-380	scaffold21	1125858	.	T	C	13274.4	<lmxll>	lm	ll	--	ll	--	--	ll	--	ll	--	ll	--	ll	ll	lm	ll	ll	ll	ll	--	ll	ll	ll	ll	ll	ll	--	ll	ll	--	--	ll	ll	ll	--	--	ll	ll	ll	ll	ll	ll
unchr-381	scaffold21	1165823	.	G	T	60823	<lmxll>	lm	ll	--	ll	--	--	ll	--	ll	lm	ll	--	ll	ll	ll	ll	ll	ll	ll	lm	ll	ll	ll	ll	ll	ll	--	ll	ll	--	--	ll	ll	ll	--	--	ll	ll	ll	ll	ll	ll
unchr-382	scaffold21	1180159	.	T	A	171654	<lmxll>	lm	ll	ll	--	ll	ll	--	ll	--	ll	--	ll	--	--	--	--	--	--	--	ll	--	--	--	--	--	--	ll	--	--	ll	ll	--	--	--	ll	ll	--	--	lm	--	--	--
unchr-383	scaffold21	1180375	.	G	A	145571	<lmxll>	lm	ll	ll	--	ll	ll	--	ll	--	ll	--	ll	--	--	--	--	--	--	--	ll	--	--	--	--	--	--	ll	--	--	ll	ll	--	--	--	ll	ll	--	--	--	--	--	--
unchr-384	scaffold21	1496728	.	C	A	25537	<nnxnp>	nn	np	nn	nn	nn	nn	np	nn	np	nn	nn	np	nn	np	np	np	np	np	np	nn	np	nn	np	np	nn	np	np	nn	nn	np	nn	nn	np	nn	np	nn	np	nn	nn	nn	np	np
unchr-385	scaffold21	1496813	.	G	A	60557.6	<lmxll>	lm	ll	ll	lm	ll	ll	lm	ll	lm	ll	lm	ll	lm	lm	lm	lm	lm	lm	lm	ll	lm	lm	lm	lm	lm	lm	ll	lm	lm	ll	ll	lm	lm	lm	ll	ll	lm	lm	lm	lm	lm	lm
unchr-386	scaffold21	1828182	.	T	C	214456	<lmxll>	lm	ll	ll	lm	ll	ll	lm	ll	--	ll	lm	ll	lm	lm	lm	lm	lm	lm	--	ll	lm	lm	lm	lm	--	lm	ll	lm	lm	ll	ll	lm	lm	lm	ll	ll	lm	--	lm	lm	lm	--
unchr-387	scaffold21	1828232	.	C	T	175791	<lmxll>	lm	ll	ll	lm	ll	ll	lm	ll	--	ll	lm	ll	lm	lm	lm	lm	lm	lm	--	ll	lm	lm	lm	lm	--	lm	ll	lm	lm	ll	ll	lm	lm	lm	ll	ll	lm	--	lm	lm	lm	--
unchr-388	scaffold21	2002896	.	C	T	225798	<lmxll>	lm	ll	ll	lm	ll	ll	lm	ll	lm	ll	lm	ll	lm	--	lm	lm	lm	lm	lm	ll	--	lm	lm	lm	lm	lm	ll	lm	lm	ll	ll	lm	lm	lm	ll	ll	lm	lm	lm	ll	lm	lm
unchr-389	scaffold21	2042834	.	CA	C	121744	<lmxll>	lm	ll	--	ll	--	--	ll	--	ll	--	ll	--	ll	ll	ll	ll	ll	ll	ll	--	ll	ll	ll	ll	ll	ll	--	ll	ll	--	--	ll	ll	ll	--	--	ll	ll	ll	ll	ll	ll
unchr-390	scaffold21	2043133	.	T	A	101878	<nnxnp>	nn	np	np	np	np	nn	nn	np	nn	--	np	nn	--	np	nn	nn	nn	np	nn	np	nn	np	nn	np	np	nn	--	--	nn	nn	nn	nn	nn	nn	np	nn	np	nn	--	nn	np	np
unchr-391	scaffold21	2128636	.	A	G	19030.7	<lmxll>	lm	ll	--	ll	--	--	ll	--	ll	--	ll	--	ll	ll	ll	ll	ll	ll	ll	--	ll	ll	ll	ll	ll	ll	--	ll	ll	--	--	ll	ll	ll	--	--	ll	ll	ll	ll	ll	ll
unchr-392	scaffold21	2229845	.	G	A	6271.23	<nnxnp>	nn	np	nn	nn	nn	np	nn	nn	nn	nn	nn	nn	nn	nn	nn	nn	nn	nn	nn	--	nn	nn	nn	nn	nn	nn	nn	nn	--	nn	nn	nn	nn	--	nn	nn	nn	nn	nn	nn	nn	nn
unchr-393	scaffold21	2229874	.	C	T	10851.4	<nnxnp>	nn	np	nn	nn	nn	nn	np	nn	np	nn	nn	--	nn	np	np	np	nn	np	np	nn	np	nn	nn	np	nn	nn	--	nn	nn	--	nn	nn	np	nn	--	nn	--	nn	nn	nn	np	np
unchr-394	scaffold21	2465997	.	A	G	59725.3	<nnxnp>	nn	np	np	np	np	np	np	np	np	np	np	np	np	np	np	np	np	np	np	np	np	np	np	np	nn	np	np	np	np	np	np	np	np	np	np	np	np	np	np	np	np	np
unchr-395	scaffold21	2466087	.	G	A	41558.8	<nnxnp>	nn	np	np	np	np	np	np	np	np	np	np	np	np	np	np	np	np	np	np	np	np	np	np	np	nn	np	np	np	np	np	np	np	np	np	np	np	np	np	np	np	np	np
unchr-396	scaffold9	286106	.	G	A	21258	<lmxll>	lm	ll	--	--	--	ll	ll	ll	lm	--	--	ll	ll	ll	ll	ll	ll	ll	--	--	ll	--	lm	ll	--	ll	ll	ll	--	--	--	ll	lm	ll	--	ll	lm	ll	ll	ll	ll	--
unchr-397	scaffold9	698584	.	T	C	104206	<lmxll>	lm	ll	--	--	--	ll	ll	ll	--	--	--	ll	ll	ll	ll	ll	ll	ll	--	--	ll	--	ll	ll	--	ll	ll	ll	--	--	--	ll	lm	ll	--	ll	ll	ll	ll	ll	ll	--
unchr-398	scaffold9	718899	.	G	T	85557.7	<lmxll>	lm	ll	--	--	--	ll	ll	ll	--	--	lm	ll	ll	ll	ll	ll	ll	ll	--	--	ll	--	ll	ll	--	ll	ll	ll	--	--	--	ll	lm	ll	--	ll	ll	ll	ll	ll	ll	--
unchr-399	scaffold9	874565	.	A	G	116986	<lmxll>	lm	ll	ll	ll	ll	--	--	--	ll	ll	ll	--	lm	lm	lm	lm	--	lm	ll	ll	--	ll	--	lm	ll	lm	--	--	ll	ll	ll	lm	lm	--	ll	--	lm	--	lm	lm	--	ll
unchr-400	scaffold9	984398	.	C	T	26037.3	<lmxll>	lm	ll	ll	ll	ll	lm	lm	lm	ll	ll	ll	lm	ll	lm	lm	lm	lm	lm	ll	ll	lm	ll	lm	lm	ll	lm	lm	lm	ll	ll	ll	lm	lm	lm	ll	lm	--	lm	lm	lm	lm	ll
unchr-401	scaffold9	985690	.	G	A	150620	<lmxll>	lm	ll	ll	ll	ll	--	--	--	ll	ll	ll	--	--	--	--	--	--	--	ll	ll	--	ll	--	--	ll	--	--	--	ll	ll	ll	--	lm	--	ll	--	--	--	--	--	--	ll
unchr-402	scaffold9	985894	.	T	A	163391	<lmxll>	lm	ll	ll	ll	ll	--	--	--	ll	ll	ll	--	lm	--	--	lm	--	--	ll	ll	--	ll	--	lm	ll	lm	--	--	ll	ll	ll	--	lm	--	ll	--	--	--	lm	lm	--	ll
unchr-403	scaffold9	994029	.	A	G	376270	<lmxll>	lm	ll	ll	ll	ll	lm	lm	lm	ll	ll	ll	--	lm	lm	lm	lm	lm	--	ll	ll	--	ll	lm	lm	ll	lm	lm	--	ll	--	ll	lm	lm	lm	ll	lm	lm	lm	lm	lm	--	--
unchr-404	scaffold9	994072	.	A	G	135183	<nnxnp>	nn	np	np	np	np	nn	nn	nn	np	nn	nn	nn	np	np	np	np	nn	nn	np	nn	nn	nn	nn	np	nn	np	nn	nn	np	nn	np	np	nn	nn	np	nn	np	nn	np	np	nn	nn
unchr-405	scaffold9	1183184	.	C	T	125391	<lmxll>	lm	ll	ll	ll	ll	--	--	--	ll	ll	ll	--	lm	lm	lm	lm	--	--	ll	ll	--	ll	--	lm	ll	lm	--	--	ll	ll	ll	lm	lm	--	ll	--	lm	--	lm	lm	--	ll
unchr-406	scaffold9	1496614	.	G	A	38096.7	<nnxnp>	nn	np	nn	nn	nn	np	np	np	nn	--	--	np	nn	nn	nn	nn	np	nn	nn	--	np	--	np	nn	--	nn	np	np	nn	--	nn	nn	np	np	nn	np	nn	np	nn	nn	np	--
unchr-407	scaffold9	1528240	.	TC	T	6589.82	<nnxnp>	nn	np	nn	nn	nn	np	--	--	nn	np	--	nn	nn	nn	nn	nn	np	nn	nn	--	nn	--	nn	nn	--	nn	nn	nn	nn	nn	nn	nn	nn	nn	nn	--	nn	--	nn	nn	--	nn
unchr-408	scaffold9	1528248	.	A	T	6558.88	<nnxnp>	nn	np	nn	nn	nn	np	--	nn	nn	np	--	nn	nn	nn	nn	nn	np	nn	nn	--	nn	--	nn	nn	--	nn	np	nn	nn	nn	nn	nn	nn	nn	nn	nn	nn	--	nn	nn	--	nn
unchr-409	scaffold9	1528249	.	C	CCT	6349.37	<nnxnp>	nn	np	nn	nn	nn	np	--	nn	nn	np	--	nn	nn	nn	nn	nn	np	nn	nn	--	nn	--	nn	nn	--	nn	nn	nn	nn	nn	nn	nn	nn	nn	nn	--	nn	--	nn	nn	--	nn
unchr-410	scaffold9	1528304	.	C	T	6809.45	<nnxnp>	nn	np	nn	nn	nn	np	--	nn	nn	np	--	nn	nn	nn	nn	nn	np	nn	nn	--	nn	--	nn	nn	--	nn	nn	nn	nn	nn	nn	nn	nn	nn	nn	--	nn	--	nn	nn	--	nn
unchr-411	scaffold9	1573808	.	A	T	84965.8	<lmxll>	lm	ll	ll	ll	ll	lm	lm	lm	ll	ll	ll	lm	lm	lm	lm	lm	lm	lm	ll	ll	lm	ll	lm	lm	ll	--	lm	lm	ll	ll	ll	lm	lm	lm	ll	lm	lm	lm	--	--	lm	ll
unchr-412	scaffold9	1603643	.	A	C	29208.1	<lmxll>	lm	ll	ll	ll	lm	ll	lm	lm	ll	ll	ll	ll	ll	ll	ll	lm	lm	ll	ll	lm	lm	lm	lm	lm	lm	lm	lm	lm	lm	lm	ll	ll	ll	ll	ll	ll	ll	--	ll	ll	ll	ll
unchr-413	scaffold9	1754461	.	G	T	33418	<lmxll>	lm	ll	--	--	--	ll	ll	ll	--	--	lm	ll	ll	ll	ll	ll	ll	ll	lm	--	ll	--	ll	ll	--	ll	ll	ll	lm	--	lm	ll	lm	ll	--	ll	ll	ll	ll	ll	ll	--
unchr-414	scaffold9	1977831	.	A	C	240780	<nnxnp>	nn	np	np	np	np	--	--	--	nn	nn	nn	--	--	--	--	--	--	--	np	nn	--	nn	--	--	nn	--	--	--	nn	nn	nn	--	np	--	np	--	--	--	--	--	--	nn
unchr-415	scaffold9	1977933	.	C	T	180586	<lmxll>	lm	ll	ll	ll	ll	--	--	--	ll	ll	ll	--	--	--	--	--	--	--	ll	ll	--	ll	--	--	ll	--	--	--	ll	ll	ll	--	lm	--	ll	--	--	--	--	--	--	ll
unchr-416	scaffold9	1996324	.	T	C	34146.9	<lmxll>	lm	ll	ll	ll	ll	--	--	--	ll	ll	ll	--	--	--	--	--	--	--	ll	ll	--	ll	--	--	ll	--	--	--	ll	ll	ll	--	lm	--	ll	--	--	--	--	--	--	ll
unchr-417	scaffold9	2060251	.	T	TA	129930	<lmxll>	lm	ll	ll	ll	ll	--	--	--	ll	ll	ll	--	--	--	--	--	--	--	ll	ll	--	ll	--	--	ll	--	--	--	ll	ll	ll	--	lm	--	ll	--	--	--	--	--	--	ll
unchr-418	scaffold9	2060528	.	C	T	140221	<lmxll>	lm	ll	ll	ll	ll	--	--	--	ll	ll	ll	--	lm	lm	--	lm	--	lm	ll	ll	--	ll	lm	lm	ll	ll	--	--	ll	ll	ll	lm	lm	lm	ll	--	lm	--	lm	lm	--	ll
unchr-419	scaffold9	2587262	.	A	T	78618.2	<lmxll>	lm	ll	lm	lm	--	ll	ll	ll	lm	lm	--	ll	ll	ll	ll	ll	ll	ll	lm	ll	ll	lm	ll	ll	lm	ll	ll	ll	lm	--	lm	ll	lm	ll	ll	ll	ll	ll	ll	ll	ll	lm
unchr-420	scaffold9	2587341	.	C	A	102225	<lmxll>	lm	ll	lm	lm	--	ll	ll	ll	lm	lm	--	ll	ll	ll	ll	ll	ll	ll	lm	--	ll	lm	ll	ll	lm	ll	ll	ll	lm	--	lm	ll	lm	ll	--	ll	ll	ll	ll	ll	ll	lm
unchr-421	scaffold9	2587532	.	G	A	255824	<nnxnp>	nn	np	np	np	np	np	np	np	np	np	np	np	np	np	np	--	np	np	np	np	np	np	np	np	np	np	np	np	np	np	np	np	np	np	--	np	np	np	np	np	np	np
unchr-422	scaffold9	2587598	.	A	AAT	216882	<nnxnp>	nn	np	np	np	nn	np	np	np	nn	np	np	np	np	np	np	nn	np	np	nn	np	np	np	np	np	np	nn	np	np	np	np	np	np	np	np	nn	np	nn	np	nn	np	np	np
unchr-423	scaffold9	2587603	.	CCT	C	221797	<nnxnp>	nn	np	np	np	nn	np	np	np	nn	np	np	np	np	np	np	--	np	np	nn	np	np	np	np	np	np	nn	np	np	np	np	np	np	np	np	--	np	--	np	--	np	np	np
unchr-424	scaffold9	2587611	.	T	A	100512	<lmxll>	lm	ll	lm	lm	--	ll	ll	ll	--	lm	lm	ll	ll	ll	ll	ll	ll	ll	--	lm	ll	lm	ll	ll	lm	ll	ll	ll	lm	lm	lm	ll	lm	ll	--	ll	ll	ll	ll	ll	ll	lm
unchr-425	scaffold9	2592625	.	A	G	42416.9	<lmxll>	lm	ll	ll	ll	ll	ll	lm	lm	ll	ll	ll	lm	ll	--	--	--	lm	lm	ll	ll	ll	ll	--	--	ll	--	lm	ll	ll	ll	ll	ll	lm	lm	ll	ll	ll	ll	--	--	lm	ll
unchr-426	scaffold9	2592695	.	T	A	58547.9	<lmxll>	lm	ll	lm	--	--	--	--	--	--	--	--	--	ll	ll	ll	ll	--	ll	--	--	--	--	ll	ll	--	ll	--	ll	--	--	--	ll	lm	ll	--	--	ll	--	ll	ll	--	--
unchr-427	scaffold9	2592704	.	CTTTATAG	C	59343.2	<lmxll>	lm	ll	lm	--	--	--	ll	--	--	--	--	--	ll	ll	ll	ll	--	ll	--	--	--	--	ll	ll	--	ll	--	--	--	--	--	ll	lm	ll	--	--	ll	--	ll	ll	--	--
unchr-428	scaffold9	2593088	.	A	C	182257	<nnxnp>	nn	np	np	np	np	np	np	np	np	np	np	np	np	np	np	np	np	np	np	np	np	np	np	np	np	np	np	np	np	np	np	np	np	np	np	np	np	np	np	np	np	np
unchr-429	scaffold9	2593094	.	C	T	48138.2	<lmxll>	lm	ll	lm	lm	lm	ll	ll	ll	lm	lm	lm	ll	ll	ll	ll	ll	ll	ll	lm	lm	ll	lm	ll	ll	lm	ll	ll	ll	lm	lm	lm	ll	lm	ll	lm	ll	ll	ll	ll	ll	ll	lm
unchr-430	scaffold9	2593097	.	T	C	182540	<nnxnp>	nn	np	np	np	np	np	np	np	np	np	np	np	np	np	np	np	np	np	np	np	np	np	np	np	np	np	np	np	np	np	np	np	np	np	np	np	np	np	np	np	np	np
unchr-431	scaffold9	2690916	.	A	G	13543.9	<lmxll>	lm	ll	--	lm	--	ll	ll	ll	--	--	--	ll	ll	ll	ll	ll	ll	ll	--	--	ll	lm	ll	ll	--	ll	ll	ll	--	--	lm	ll	lm	ll	lm	ll	ll	ll	ll	ll	ll	--
unchr-432	scaffold9	2725136	.	C	A	21779.3	<lmxll>	lm	ll	--	--	--	ll	ll	ll	--	--	--	lm	--	ll	ll	ll	ll	ll	--	--	ll	--	ll	ll	--	ll	ll	ll	--	--	--	ll	lm	ll	--	ll	ll	ll	--	ll	ll	--
unchr-433	scaffold9	2745319	.	A	T	18082	<lmxll>	lm	ll	lm	--	--	ll	ll	ll	lm	--	--	ll	ll	ll	ll	ll	ll	ll	lm	--	ll	--	ll	ll	--	ll	ll	ll	lm	--	--	ll	lm	ll	--	ll	ll	ll	ll	ll	ll	--
unchr-434	scaffold9	2745322	.	T	A	7014.05	<lmxll>	lm	ll	lm	--	--	--	--	--	lm	--	--	--	lm	lm	--	lm	--	lm	lm	--	--	--	lm	--	--	lm	--	--	lm	--	--	lm	--	lm	--	--	--	--	--	lm	--	--
unchr-435	scaffold9	2745848	.	T	A	26764	<lmxll>	lm	ll	ll	ll	ll	--	--	--	ll	--	ll	--	--	--	--	--	--	lm	ll	--	lm	--	lm	lm	--	lm	--	--	ll	--	ll	lm	--	--	ll	--	--	--	--	lm	--	ll
unchr-436	scaffold9	2758681	.	A	G	133901	<nnxnp>	nn	np	nn	nn	nn	np	np	np	nn	np	np	np	nn	nn	nn	nn	np	nn	nn	np	--	np	nn	nn	np	nn	np	np	nn	np	nn	nn	nn	nn	nn	np	nn	np	nn	nn	np	np
unchr-437	scaffold9	2849340	.	A	T	23061	<lmxll>	lm	ll	--	--	--	ll	ll	ll	--	--	--	ll	ll	ll	ll	ll	ll	ll	--	--	ll	--	ll	ll	--	ll	ll	ll	--	--	lm	ll	lm	ll	--	ll	ll	ll	ll	ll	ll	--
unchr-438	scaffold9	2897939	.	G	A	24265.1	<lmxll>	lm	ll	lm	lm	lm	ll	ll	ll	lm	lm	--	ll	ll	ll	ll	ll	ll	ll	--	--	ll	lm	ll	ll	lm	ll	ll	ll	lm	--	lm	ll	lm	ll	--	ll	ll	ll	ll	ll	ll	lm
unchr-439	scaffold9	2897985	.	A	G	21552.5	<lmxll>	lm	ll	lm	lm	lm	ll	ll	ll	lm	lm	--	ll	ll	ll	ll	ll	ll	ll	--	--	ll	lm	ll	ll	lm	ll	ll	ll	lm	--	lm	ll	lm	ll	--	ll	ll	ll	ll	ll	ll	lm
unchr-440	scaffold9	2905872	.	A	G	270225	<nnxnp>	nn	np	np	np	np	np	np	np	np	np	np	np	np	np	np	np	np	np	np	np	np	np	np	np	np	np	np	np	np	np	np	np	np	np	np	np	np	np	np	np	np	np
unchr-441	scaffold9	2905894	.	C	A	268127	<nnxnp>	nn	np	np	np	np	np	np	np	np	np	np	np	np	np	np	np	np	np	np	np	np	np	np	np	np	np	np	np	np	np	np	np	np	np	np	np	np	np	np	np	np	np
unchr-442	scaffold9	2906291	.	C	A	66043.8	<lmxll>	lm	ll	lm	lm	--	ll	ll	ll	lm	--	lm	ll	ll	ll	ll	ll	ll	ll	lm	--	ll	lm	ll	ll	--	ll	ll	ll	lm	--	lm	ll	lm	ll	--	ll	ll	ll	ll	ll	ll	lm
unchr-443	scaffold9	2916801	.	A	G	251262	<lmxll>	lm	ll	ll	ll	--	--	--	--	ll	ll	ll	--	--	--	--	--	--	--	ll	ll	--	ll	--	--	ll	--	--	--	ll	ll	--	--	lm	--	ll	--	--	--	--	--	--	ll
unchr-444	scaffold9	2917141	.	T	G	226374	<lmxll>	lm	ll	ll	ll	ll	--	ll	--	ll	ll	ll	--	--	--	--	--	--	--	ll	ll	--	ll	--	--	ll	--	--	--	ll	ll	ll	--	lm	--	ll	--	--	--	--	--	--	ll
unchr-445	scaffold9	2917228	.	C	T	235282	<lmxll>	lm	ll	ll	ll	ll	--	--	--	ll	ll	ll	--	--	--	--	--	--	--	ll	ll	lm	ll	lm	--	ll	--	--	--	ll	ll	ll	--	lm	--	ll	--	--	--	--	--	--	ll
unchr-446	scaffold9	2936423	.	T	TAA	10334.9	<lmxll>	lm	ll	--	--	--	ll	ll	ll	--	lm	lm	ll	ll	ll	--	--	ll	ll	--	lm	ll	lm	ll	ll	lm	ll	ll	ll	--	lm	--	ll	lm	ll	--	ll	--	--	ll	ll	ll	lm
unchr-447	scaffold9	2936431	.	T	C	10309.6	<lmxll>	lm	ll	--	--	--	ll	ll	ll	--	lm	lm	ll	ll	ll	--	--	ll	ll	--	lm	ll	lm	ll	ll	lm	ll	ll	ll	--	lm	--	ll	lm	ll	--	ll	--	--	ll	ll	ll	lm
unchr-448	scaffold9	2978781	.	C	T	71372.1	<lmxll>	lm	ll	ll	ll	ll	--	lm	lm	ll	ll	ll	--	lm	--	lm	lm	lm	lm	ll	ll	lm	ll	lm	--	ll	lm	lm	lm	ll	ll	ll	--	lm	lm	ll	--	lm	lm	lm	lm	lm	ll
unchr-449	scaffold9	2978782	.	T	A	180555	<lmxll>	lm	ll	ll	ll	ll	--	lm	lm	ll	ll	ll	--	lm	--	lm	lm	lm	lm	ll	ll	lm	ll	lm	--	ll	lm	lm	lm	ll	ll	ll	--	lm	lm	ll	--	lm	lm	lm	lm	lm	ll
unchr-450	scaffold9	2979252	.	A	G	68920.3	<lmxll>	lm	ll	ll	ll	ll	lm	lm	lm	ll	ll	ll	lm	lm	lm	lm	lm	lm	lm	ll	ll	lm	ll	lm	lm	ll	lm	lm	lm	ll	ll	ll	lm	lm	lm	ll	lm	lm	lm	lm	lm	lm	ll
unchr-451	scaffold9	2979372	.	C	T	58080.5	<nnxnp>	nn	np	nn	nn	nn	np	np	np	nn	np	np	np	nn	nn	nn	nn	np	nn	nn	np	np	np	nn	nn	np	nn	np	np	nn	np	nn	nn	np	nn	nn	np	nn	np	nn	nn	np	np
unchr-452	scaffold9	2979568	.	C	CA	73496.6	<lmxll>	lm	ll	ll	ll	ll	lm	--	--	ll	ll	ll	lm	--	--	--	--	--	--	ll	ll	--	ll	--	--	ll	--	--	--	ll	ll	ll	--	lm	--	ll	--	--	--	--	--	--	ll
unchr-453	scaffold9	2979629	.	T	C	72023	<lmxll>	lm	ll	ll	ll	ll	lm	lm	--	ll	ll	ll	lm	lm	lm	lm	lm	--	lm	ll	ll	lm	ll	lm	lm	ll	lm	lm	lm	ll	ll	ll	lm	lm	lm	ll	lm	lm	lm	lm	lm	--	ll
unchr-454	scaffold9	2979736	.	G	A	19803.8	<nnxnp>	nn	np	nn	nn	nn	np	np	np	nn	np	np	np	nn	nn	nn	nn	np	nn	nn	np	np	np	nn	nn	np	nn	np	np	nn	np	nn	nn	np	nn	nn	np	nn	np	nn	nn	np	np
unchr-455	scaffold9	2979749	.	C	T	26648.4	<nnxnp>	nn	np	np	np	np	nn	nn	nn	np	nn	nn	nn	np	np	np	np	nn	np	np	nn	nn	nn	np	np	nn	np	nn	nn	np	nn	np	np	nn	np	np	nn	np	nn	np	np	nn	nn
unchr-456	scaffold9	2979799	.	C	T	18979.9	<nnxnp>	nn	np	nn	nn	nn	np	np	np	nn	np	np	np	nn	nn	nn	nn	np	nn	nn	np	np	np	nn	nn	np	nn	np	np	nn	np	nn	nn	np	nn	nn	np	nn	np	nn	nn	np	np
unchr-457	scaffold9	3030741	.	ACG	A	33370.5	<nnxnp>	nn	np	np	nn	np	nn	nn	nn	np	nn	nn	nn	np	np	np	np	nn	np	np	nn	nn	nn	--	nn	nn	np	nn	nn	np	nn	np	np	nn	np	np	nn	np	nn	np	np	nn	nn
unchr-458	scaffold9	3030746	.	T	C	40273.6	<nnxnp>	nn	np	np	nn	np	nn	nn	nn	np	nn	nn	nn	np	np	np	np	nn	np	np	nn	--	nn	--	--	nn	np	nn	nn	np	nn	np	np	nn	np	np	nn	np	nn	np	np	nn	nn
unchr-459	scaffold9	3030749	.	T	C	34930.5	<lmxll>	lm	ll	ll	ll	ll	--	--	--	ll	ll	ll	--	lm	lm	lm	lm	--	lm	ll	ll	--	ll	--	--	ll	lm	--	--	ll	ll	ll	lm	lm	lm	ll	--	lm	--	lm	lm	--	ll
unchr-460	scaffold9	3030751	.	T	A	31975.8	<lmxll>	lm	ll	lm	--	lm	ll	ll	ll	lm	--	--	ll	ll	ll	ll	ll	ll	ll	lm	--	ll	--	ll	ll	--	ll	ll	ll	lm	--	lm	ll	lm	ll	lm	ll	ll	ll	ll	ll	ll	--
unchr-461	scaffold9	3030806	.	T	G	31965.6	<lmxll>	lm	ll	lm	--	lm	ll	ll	ll	lm	--	--	ll	ll	ll	ll	ll	ll	ll	lm	--	ll	--	ll	ll	--	ll	ll	ll	lm	--	lm	ll	lm	ll	lm	ll	ll	ll	ll	ll	ll	--
unchr-462	scaffold42	333582	.	A	T	20863.8	<lmxll>	lm	ll	--	ll	--	--	ll	--	ll	--	ll	--	ll	ll	ll	ll	ll	ll	ll	--	ll	ll	ll	ll	ll	ll	--	ll	ll	--	ll	ll	ll	ll	ll	--	ll	ll	ll	ll	ll	ll
unchr-463	scaffold42	333609	.	G	A	22326.8	<lmxll>	lm	ll	--	ll	--	--	ll	--	ll	--	ll	--	ll	--	ll	ll	ll	ll	ll	--	ll	ll	ll	ll	ll	ll	--	ll	ll	--	ll	ll	ll	ll	ll	--	ll	ll	ll	ll	ll	ll
unchr-464	scaffold42	334450	.	C	T	54926.5	<lmxll>	lm	ll	--	ll	--	--	ll	--	ll	lm	ll	--	ll	ll	ll	ll	ll	ll	ll	--	ll	ll	ll	ll	ll	ll	--	ll	ll	--	ll	ll	ll	ll	ll	--	ll	ll	ll	ll	ll	ll
unchr-465	scaffold42	486282	.	C	A	35614	<lmxll>	lm	ll	ll	--	ll	ll	lm	ll	lm	ll	--	ll	--	lm	--	lm	lm	--	lm	ll	lm	lm	--	lm	--	--	ll	--	--	ll	--	--	--	--	lm	ll	lm	--	--	--	lm	--
unchr-466	scaffold42	486284	.	T	A	35581.8	<lmxll>	lm	ll	ll	--	ll	ll	lm	ll	lm	ll	--	ll	--	lm	--	lm	lm	--	lm	ll	lm	lm	lm	lm	--	--	ll	--	--	ll	--	--	--	--	lm	ll	lm	--	--	--	lm	lm
unchr-467	scaffold42	486289	.	C	T	56677.4	<lmxll>	lm	ll	--	ll	--	--	ll	--	ll	--	ll	ll	--	ll	ll	ll	ll	ll	ll	--	ll	ll	ll	ll	ll	ll	lm	ll	ll	lm	ll	ll	ll	ll	ll	--	ll	ll	ll	ll	ll	ll
unchr-468	scaffold42	486370	.	A	G	28928.3	<nnxnp>	nn	np	nn	np	np	np	np	np	np	np	np	--	np	np	np	np	np	np	np	np	np	np	np	np	np	np	np	np	np	np	np	np	np	np	np	np	np	np	np	np	np	np
unchr-469	scaffold42	486388	.	T	C	14802.9	<lmxll>	lm	ll	ll	lm	ll	ll	lm	ll	lm	ll	lm	ll	lm	lm	lm	lm	lm	lm	lm	ll	lm	lm	lm	lm	lm	lm	ll	lm	lm	ll	lm	lm	lm	lm	lm	ll	lm	lm	lm	lm	lm	lm
unchr-470	scaffold42	518410	.	T	G	28324.1	<lmxll>	lm	ll	ll	--	ll	ll	--	ll	--	ll	--	ll	--	--	--	--	--	--	ll	ll	--	--	--	--	--	--	ll	--	--	ll	--	--	--	--	--	ll	--	--	--	--	--	--
unchr-471	scaffold42	732871	.	G	GT	12231.6	<lmxll>	lm	ll	--	ll	--	--	ll	--	ll	--	ll	--	ll	ll	ll	ll	ll	ll	ll	--	ll	--	ll	ll	ll	ll	--	ll	ll	--	ll	ll	ll	ll	ll	--	ll	ll	ll	ll	ll	ll
unchr-472	scaffold42	732919	.	A	G	16485.2	<lmxll>	lm	ll	--	ll	--	--	ll	--	ll	--	ll	--	ll	ll	ll	ll	ll	ll	ll	--	ll	--	ll	ll	ll	ll	--	--	ll	--	ll	ll	ll	ll	ll	--	ll	ll	ll	lm	ll	ll
unchr-473	scaffold42	837761	.	T	C	32616.5	<lmxll>	lm	ll	lm	ll	lm	lm	ll	--	ll	lm	ll	--	ll	ll	ll	lm	ll	ll	ll	lm	ll	ll	ll	ll	ll	ll	--	ll	ll	--	ll	ll	ll	ll	ll	--	ll	ll	ll	ll	ll	ll
unchr-474	scaffold42	1010082	.	A	G	37523.7	<lmxll>	lm	ll	--	ll	--	--	ll	--	ll	--	ll	--	ll	ll	ll	ll	ll	ll	ll	--	ll	ll	ll	ll	ll	ll	lm	ll	ll	lm	ll	ll	ll	ll	ll	--	ll	ll	ll	ll	ll	ll
unchr-475	scaffold42	1236303	.	T	C	50648.7	<lmxll>	lm	ll	ll	--	ll	ll	--	ll	--	ll	--	ll	--	--	--	--	--	--	--	ll	--	--	--	lm	--	--	ll	--	--	ll	--	--	--	--	--	ll	--	--	--	--	--	--
unchr-476	scaffold42	1315030	.	T	A	19390.5	<lmxll>	lm	ll	ll	--	ll	ll	--	ll	--	ll	--	ll	--	--	--	--	--	--	lm	ll	--	--	--	--	--	--	ll	--	--	ll	--	--	--	--	--	ll	--	--	--	--	--	--
unchr-477	scaffold42	1436527	.	T	A	102138	<lmxll>	lm	ll	ll	--	ll	ll	--	ll	--	ll	--	ll	--	--	--	--	--	--	--	ll	--	--	--	--	--	--	ll	--	--	ll	--	--	--	lm	--	ll	--	--	--	--	--	--
unchr-478	scaffold42	1436536	.	T	C	87727.5	<lmxll>	lm	ll	--	ll	--	--	ll	--	ll	--	ll	--	ll	ll	ll	ll	ll	ll	ll	--	ll	ll	ll	ll	ll	ll	--	ll	ll	--	ll	ll	ll	ll	ll	--	ll	ll	ll	ll	ll	ll
unchr-479	scaffold42	1436540	.	T	A	102553	<lmxll>	lm	ll	ll	--	ll	ll	--	ll	--	ll	--	ll	--	--	--	--	--	--	--	ll	--	--	--	--	--	--	ll	--	--	ll	--	--	--	lm	--	ll	--	--	--	--	--	--
unchr-480	scaffold42	1436557	.	CTT	C	80906.5	<lmxll>	lm	ll	--	ll	--	--	ll	--	ll	--	ll	--	ll	ll	ll	ll	ll	ll	ll	--	ll	ll	ll	ll	ll	ll	--	ll	ll	--	ll	ll	ll	ll	ll	--	ll	ll	ll	ll	ll	ll
unchr-481	scaffold42	1436564	.	A	AAG	87212.4	<lmxll>	lm	ll	--	ll	--	--	ll	--	ll	--	ll	--	ll	ll	ll	ll	ll	ll	ll	--	ll	ll	ll	ll	ll	ll	--	ll	ll	--	ll	ll	ll	ll	ll	--	ll	ll	ll	ll	ll	ll
unchr-482	scaffold42	1549070	.	A	T	57057	<lmxll>	lm	ll	ll	--	ll	ll	--	ll	--	ll	--	ll	--	--	--	--	--	--	--	ll	--	--	--	--	--	--	ll	--	--	ll	--	--	--	--	--	ll	--	--	--	--	--	--
unchr-483	scaffold42	1571303	.	G	A	87773	<lmxll>	lm	ll	ll	lm	ll	ll	lm	ll	lm	ll	lm	ll	--	lm	lm	lm	lm	lm	lm	ll	lm	lm	lm	lm	--	lm	ll	lm	lm	ll	--	lm	lm	--	--	ll	lm	lm	lm	lm	lm	lm
unchr-484	scaffold42	1627994	.	T	TCGA	41879	<lmxll>	lm	ll	ll	--	ll	ll	--	ll	--	ll	--	--	--	--	--	--	--	--	--	ll	--	--	--	--	--	--	ll	--	--	ll	--	--	--	--	--	ll	--	--	--	--	--	--
unchr-485	scaffold42	1639536	.	T	C	71324.1	<lmxll>	lm	ll	--	ll	--	--	ll	lm	ll	--	ll	lm	ll	ll	ll	ll	ll	ll	ll	--	ll	ll	ll	ll	ll	ll	lm	ll	ll	--	ll	ll	ll	ll	ll	lm	ll	ll	ll	ll	ll	ll
unchr-486	scaffold42	1639854	.	A	AG	229328	<nnxnp>	nn	np	np	np	np	np	np	np	np	--	np	np	np	np	np	np	np	np	np	--	np	np	np	np	nn	np	np	nn	np	np	np	np	np	nn	np	np	np	np	np	np	np	np
unchr-487	scaffold42	1639926	.	T	G	89385.6	<nnxnp>	nn	np	np	np	np	np	nn	nn	nn	--	np	nn	np	nn	nn	nn	nn	nn	nn	nn	np	nn	nn	nn	nn	nn	nn	nn	nn	nn	np	np	nn	--	nn	nn	nn	np	np	--	nn	nn
unchr-488	scaffold33	133428	.	G	A	23365.6	<lmxll>	lm	ll	lm	lm	ll	ll	lm	ll	ll	ll	lm	lm	ll	ll	lm	ll	ll	ll	ll	lm	ll	lm	ll	ll	lm	lm	lm	ll	ll	ll	ll	lm	lm	ll	ll	ll	ll	ll	ll	lm	ll	ll
unchr-489	scaffold33	165849	.	A	T	15940.4	<lmxll>	lm	ll	ll	ll	--	--	ll	--	--	--	ll	ll	--	--	ll	--	--	--	--	ll	--	ll	--	--	ll	ll	ll	--	--	--	--	ll	--	--	--	--	--	--	--	ll	--	--
unchr-490	scaffold33	165905	.	T	C	21576.1	<lmxll>	lm	ll	ll	ll	--	--	ll	--	--	--	ll	ll	--	--	ll	--	--	--	--	ll	--	ll	--	--	ll	ll	ll	--	--	--	--	ll	lm	--	--	--	--	--	--	ll	--	--
unchr-491	scaffold33	182229	.	C	A	91592.9	<lmxll>	lm	ll	--	--	ll	ll	--	ll	ll	ll	--	--	ll	ll	--	ll	ll	ll	ll	--	ll	lm	ll	ll	--	lm	--	ll	ll	ll	ll	--	lm	ll	ll	ll	ll	ll	ll	lm	ll	ll
unchr-492	scaffold33	202503	.	T	A	161063	<nnxnp>	nn	np	np	np	--	np	nn	nn	nn	np	nn	nn	--	--	nn	nn	nn	nn	nn	np	--	nn	--	nn	nn	np	nn	nn	nn	np	nn	np	np	nn	--	nn	--	nn	nn	np	nn	--
unchr-493	scaffold33	330150	.	A	G	14564.6	<nnxnp>	nn	np	nn	nn	nn	nn	np	nn	np	nn	nn	nn	nn	nn	nn	nn	--	nn	np	nn	nn	nn	nn	nn	nn	nn	nn	nn	nn	nn	np	nn	nn	nn	nn	np	nn	nn	nn	nn	nn	nn
unchr-494	scaffold33	330228	.	A	ATAT	82220.3	<lmxll>	lm	ll	ll	ll	lm	lm	ll	lm	lm	lm	ll	ll	lm	lm	ll	--	lm	--	lm	ll	--	ll	lm	lm	ll	ll	ll	lm	lm	lm	lm	ll	lm	lm	lm	lm	lm	--	--	ll	lm	lm
unchr-495	scaffold33	330238	.	A	G	117781	<nnxnp>	nn	np	np	np	np	np	np	np	np	np	np	np	np	np	np	nn	np	nn	np	nn	nn	np	np	np	np	np	np	np	np	np	np	np	nn	np	np	np	np	nn	nn	nn	np	np
unchr-496	scaffold33	330244	.	A	T	117562	<nnxnp>	nn	np	np	np	np	np	np	np	np	np	np	np	np	np	np	nn	np	nn	np	nn	nn	np	np	np	np	np	np	np	np	np	np	np	nn	np	np	np	np	nn	nn	nn	np	np
unchr-497	scaffold33	330246	.	A	T	117572	<nnxnp>	nn	np	np	np	np	np	np	np	np	np	np	np	np	np	np	nn	np	nn	np	nn	nn	np	np	np	np	np	np	np	np	np	np	np	nn	np	np	np	np	nn	nn	nn	np	np
unchr-498	scaffold33	330270	.	T	G	116953	<nnxnp>	nn	np	np	np	np	np	np	np	np	np	np	np	np	np	np	nn	np	nn	np	nn	nn	np	np	np	np	np	np	np	np	np	np	np	nn	np	np	np	np	nn	--	nn	np	np
unchr-499	scaffold33	330271	.	A	T	117196	<nnxnp>	nn	np	np	np	np	np	np	np	np	np	np	np	np	np	np	nn	np	nn	np	nn	nn	np	np	np	np	np	np	np	np	np	np	np	nn	np	np	np	np	nn	nn	nn	np	np
unchr-500	scaffold33	388796	.	T	TA	6841.67	<lmxll>	lm	ll	--	lm	ll	ll	--	ll	ll	ll	--	--	ll	ll	--	ll	ll	ll	ll	lm	ll	lm	ll	ll	--	lm	--	ll	ll	ll	ll	lm	lm	ll	ll	ll	ll	ll	ll	--	ll	ll
unchr-501	scaffold33	409361	.	A	T	54175.8	<nnxnp>	nn	np	--	--	np	np	--	nn	np	np	--	--	nn	np	--	np	np	np	np	--	np	--	np	np	--	--	--	np	np	np	np	--	np	np	np	np	np	np	np	--	np	np
unchr-502	scaffold33	538110	.	T	G	473141	<lmxll>	lm	ll	ll	ll	--	lm	ll	lm	lm	lm	ll	ll	lm	lm	ll	--	lm	--	--	ll	lm	ll	lm	lm	ll	ll	ll	lm	lm	lm	lm	ll	lm	lm	lm	lm	lm	lm	lm	ll	lm	lm
unchr-503	scaffold33	538111	.	G	T	152351	<lmxll>	lm	ll	lm	lm	ll	ll	lm	ll	ll	ll	lm	lm	ll	ll	lm	ll	ll	ll	ll	lm	ll	lm	ll	ll	--	lm	lm	ll	ll	ll	ll	lm	lm	ll	ll	ll	ll	ll	ll	lm	ll	ll
unchr-504	scaffold33	538215	.	AAC	A	72107.9	<nnxnp>	nn	np	--	nn	nn	nn	np	np	np	nn	np	np	nn	nn	--	--	np	np	np	nn	np	np	nn	--	np	np	--	--	np	nn	np	nn	nn	--	nn	np	nn	np	np	np	np	nn
unchr-505	scaffold33	538236	.	T	A	392720	<lmxll>	lm	ll	--	ll	lm	lm	ll	lm	lm	lm	ll	ll	lm	lm	ll	--	lm	lm	lm	ll	lm	ll	lm	--	ll	ll	--	--	lm	lm	lm	ll	lm	--	lm	lm	--	lm	lm	ll	lm	lm
unchr-506	scaffold33	538238	.	C	T	106680	<nnxnp>	nn	np	nn	nn	nn	nn	np	np	np	nn	np	np	nn	nn	np	nn	np	np	np	nn	nn	np	nn	nn	np	nn	nn	--	np	nn	np	nn	nn	nn	nn	np	nn	np	np	nn	np	nn
unchr-507	scaffold33	538290	.	C	T	241868	<nnxnp>	nn	np	nn	np	np	np	np	np	np	np	np	np	np	np	np	nn	np	np	np	np	np	np	np	nn	np	np	--	--	np	np	np	np	np	nn	np	np	nn	np	np	np	np	np
unchr-508	scaffold33	638274	.	C	G	63442.8	<lmxll>	lm	ll	--	--	ll	ll	--	ll	ll	ll	--	--	ll	ll	--	ll	ll	ll	ll	--	ll	--	ll	ll	--	--	--	ll	ll	ll	ll	--	lm	ll	ll	ll	ll	ll	ll	lm	ll	ll
unchr-509	scaffold33	638277	.	T	TTACCG	59290.4	<lmxll>	lm	ll	--	--	ll	ll	--	ll	ll	ll	--	--	ll	ll	--	ll	ll	ll	ll	--	ll	--	ll	ll	--	--	--	ll	ll	ll	ll	--	lm	ll	ll	ll	ll	ll	ll	lm	ll	ll
unchr-510	scaffold33	665560	.	T	C	6136.66	<lmxll>	lm	ll	ll	lm	ll	ll	lm	ll	ll	ll	ll	ll	ll	ll	ll	ll	ll	ll	ll	ll	ll	ll	ll	ll	lm	lm	ll	ll	ll	ll	ll	lm	ll	ll	ll	ll	ll	ll	ll	--	ll	ll
unchr-511	scaffold33	665601	.	G	C	4764.32	<lmxll>	lm	ll	ll	lm	ll	ll	lm	ll	ll	ll	ll	ll	ll	ll	ll	ll	ll	ll	ll	ll	ll	ll	ll	ll	lm	lm	ll	ll	ll	ll	ll	--	ll	ll	ll	ll	ll	ll	ll	--	ll	ll
unchr-512	scaffold33	665643	.	C	T	5180.9	<lmxll>	lm	ll	ll	lm	ll	ll	lm	ll	ll	ll	ll	ll	ll	ll	ll	ll	ll	ll	ll	ll	ll	ll	ll	ll	lm	lm	ll	ll	ll	ll	ll	lm	ll	ll	ll	ll	ll	ll	ll	--	ll	ll
unchr-513	scaffold33	665659	.	G	A	3930.26	<lmxll>	lm	ll	ll	ll	ll	ll	lm	ll	ll	ll	ll	ll	ll	ll	ll	ll	ll	ll	ll	ll	ll	ll	ll	ll	lm	lm	ll	ll	ll	ll	ll	lm	ll	ll	ll	ll	ll	ll	ll	--	ll	ll
unchr-514	scaffold33	665763	.	C	T	156361	<lmxll>	lm	ll	--	--	ll	ll	--	ll	ll	ll	--	--	ll	ll	--	ll	ll	ll	ll	--	ll	--	ll	ll	--	--	--	ll	ll	ll	ll	--	lm	ll	ll	ll	ll	ll	ll	--	ll	ll
unchr-515	scaffold33	872116	.	C	A	21642.9	<nnxnp>	nn	np	np	np	nn	nn	--	nn	--	nn	np	np	nn	np	nn	--	np	np	np	np	np	nn	np	np	nn	nn	nn	nn	np	np	np	--	nn	np	np	nn	np	np	np	np	np	--
unchr-516	scaffold33	872165	.	T	C	60432.8	<nnxnp>	nn	np	--	np	np	np	--	np	--	np	np	np	np	np	--	--	np	np	np	np	np	np	np	np	np	np	np	np	np	np	np	np	np	np	np	np	np	np	np	np	np	--
unchr-517	scaffold33	928278	.	C	T	63328.8	<nnxnp>	nn	np	nn	nn	nn	nn	np	np	np	nn	np	np	nn	nn	np	np	np	np	np	nn	nn	np	nn	np	np	nn	np	np	np	nn	np	nn	nn	np	nn	np	nn	np	np	nn	np	nn
unchr-518	scaffold33	928296	.	A	G	59011.8	<nnxnp>	nn	np	nn	nn	nn	nn	np	np	np	nn	np	np	nn	nn	np	np	np	np	np	nn	nn	np	nn	np	np	nn	np	np	np	nn	np	nn	nn	np	nn	np	nn	np	np	nn	np	nn
unchr-519	scaffold33	928355	.	A	G	50620.7	<lmxll>	lm	ll	ll	ll	--	lm	ll	lm	lm	lm	ll	ll	lm	lm	ll	lm	lm	lm	ll	ll	lm	ll	lm	lm	ll	ll	ll	lm	lm	lm	lm	ll	lm	--	lm	lm	lm	lm	lm	ll	lm	lm
unchr-520	scaffold33	928367	.	C	T	61933.5	<nnxnp>	nn	np	nn	np	nn	np	nn	nn	nn	np	nn	nn	np	np	nn	nn	nn	nn	nn	np	np	nn	np	nn	nn	np	nn	nn	nn	np	nn	np	np	nn	np	nn	np	nn	nn	np	nn	np
unchr-521	scaffold33	951347	.	T	A	6328.22	<nnxnp>	nn	np	nn	nn	nn	nn	np	nn	np	nn	nn	np	nn	nn	np	np	np	--	np	--	nn	--	nn	np	np	nn	--	np	np	nn	np	nn	nn	np	nn	np	nn	--	np	--	np	nn
unchr-522	scaffold33	951348	.	G	T	6330.1	<nnxnp>	nn	np	nn	nn	nn	nn	np	nn	np	nn	nn	np	nn	nn	np	np	np	--	np	--	nn	--	nn	np	np	nn	--	np	np	nn	np	nn	nn	np	nn	np	nn	--	np	--	np	nn
unchr-523	scaffold33	951357	.	A	T	14595.8	<nnxnp>	nn	np	np	np	nn	np	np	nn	np	np	np	np	np	np	np	np	np	--	np	--	np	--	np	np	np	np	--	np	np	np	np	np	nn	np	np	np	np	--	np	--	np	np
unchr-524	scaffold33	993595	.	A	G	8308.56	<lmxll>	lm	ll	--	--	--	ll	lm	ll	ll	ll	lm	lm	ll	--	lm	ll	ll	ll	ll	--	ll	lm	ll	ll	lm	--	lm	ll	ll	ll	ll	--	ll	ll	--	ll	--	ll	--	--	ll	ll
unchr-525	scaffold33	993611	.	C	T	8486.62	<lmxll>	lm	ll	ll	ll	--	--	ll	lm	lm	--	ll	ll	--	--	ll	lm	lm	lm	lm	ll	--	ll	--	lm	ll	ll	ll	lm	lm	--	lm	ll	--	lm	--	ll	--	lm	ll	--	lm	--
unchr-526	scaffold33	993619	.	T	C	8424.8	<lmxll>	lm	ll	--	--	--	ll	lm	ll	ll	ll	lm	lm	ll	--	lm	ll	ll	ll	ll	--	ll	lm	ll	ll	lm	--	lm	ll	ll	ll	ll	--	ll	ll	--	ll	--	ll	ll	--	ll	ll
unchr-527	scaffold33	1071694	.	GTTTGTAATCAAATT	G	59988.8	<nnxnp>	nn	np	nn	nn	nn	nn	nn	np	np	nn	np	np	nn	nn	np	np	np	np	np	nn	nn	np	nn	np	np	nn	np	np	np	nn	np	nn	nn	np	nn	np	nn	np	np	nn	np	nn
unchr-528	scaffold33	1124131	.	C	T	27792	<nnxnp>	nn	np	nn	nn	nn	nn	np	np	np	nn	np	np	nn	nn	np	np	np	np	np	nn	nn	np	nn	np	np	nn	np	np	np	nn	np	nn	nn	np	nn	np	nn	np	np	nn	np	nn
unchr-529	scaffold33	1124259	.	C	T	35891.1	<lmxll>	lm	ll	lm	lm	ll	ll	--	ll	ll	ll	lm	lm	ll	ll	lm	ll	ll	ll	ll	lm	ll	lm	ll	ll	lm	lm	--	ll	ll	ll	ll	lm	lm	ll	ll	ll	ll	ll	ll	lm	ll	ll
unchr-530	scaffold33	1303158	.	T	C	33624.4	<lmxll>	lm	ll	ll	ll	--	--	ll	--	--	--	ll	ll	--	--	ll	--	--	lm	--	ll	--	ll	--	--	ll	ll	ll	--	--	--	--	ll	lm	--	--	--	--	--	--	ll	--	--
unchr-531	scaffold33	1303160	.	TTAAG	T	32129.8	<lmxll>	lm	ll	ll	ll	--	--	ll	--	--	--	ll	ll	--	--	ll	--	--	lm	--	ll	--	ll	--	--	ll	ll	ll	--	--	--	--	ll	lm	lm	--	--	--	--	--	ll	--	--
unchr-532	scaffold33	1482188	.	C	A	50794.5	<lmxll>	lm	ll	--	--	ll	ll	lm	ll	ll	ll	lm	lm	ll	ll	lm	ll	ll	ll	ll	--	ll	lm	ll	ll	lm	--	lm	ll	ll	ll	ll	--	ll	ll	ll	ll	ll	ll	ll	--	ll	ll
unchr-533	scaffold33	1598295	.	G	A	21439	<lmxll>	lm	ll	ll	ll	--	--	ll	--	--	--	ll	ll	--	--	ll	--	--	--	--	ll	--	ll	--	--	ll	ll	ll	--	--	--	--	ll	lm	--	--	--	--	--	--	ll	--	--
unchr-534	scaffold33	1677503	.	A	G	81308.1	<nnxnp>	nn	np	nn	nn	nn	nn	np	np	np	nn	np	np	nn	nn	np	np	nn	nn	nn	nn	nn	np	nn	np	np	nn	nn	np	--	nn	np	nn	nn	--	nn	np	nn	np	np	nn	--	nn
unchr-535	scaffold33	1677504	.	G	T	80960.6	<nnxnp>	nn	np	nn	nn	nn	nn	np	np	np	nn	np	np	nn	nn	np	np	nn	nn	nn	nn	nn	np	nn	np	np	nn	nn	np	--	nn	np	nn	nn	--	nn	np	nn	np	np	nn	--	nn
unchr-536	scaffold33	1677536	.	A	T	105425	<lmxll>	lm	ll	ll	ll	lm	lm	ll	lm	lm	lm	ll	ll	lm	lm	ll	lm	--	--	--	ll	lm	ll	lm	lm	ll	ll	ll	lm	--	lm	lm	ll	lm	--	lm	lm	lm	lm	lm	ll	ll	lm
unchr-537	scaffold33	1696554	.	G	T	115035	<lmxll>	lm	ll	--	--	ll	ll	lm	ll	ll	ll	lm	lm	ll	ll	lm	ll	ll	ll	ll	--	ll	lm	ll	ll	lm	--	lm	ll	ll	ll	ll	--	lm	ll	ll	ll	ll	ll	ll	--	ll	ll
unchr-538	scaffold33	1696577	.	G	T	70751.5	<nnxnp>	nn	np	nn	nn	nn	nn	np	np	np	nn	np	np	nn	nn	np	np	np	np	np	nn	nn	np	nn	np	np	nn	np	np	np	nn	np	nn	nn	np	nn	np	nn	np	np	nn	np	nn
unchr-539	scaffold33	1696592	.	T	C	232779	<lmxll>	lm	ll	--	--	ll	ll	lm	ll	ll	ll	lm	lm	ll	ll	lm	ll	ll	ll	ll	--	ll	lm	ll	ll	lm	--	lm	ll	ll	ll	ll	--	lm	ll	ll	ll	ll	ll	ll	--	ll	ll
unchr-540	scaffold33	1782447	.	C	T	110717	<nnxnp>	nn	np	nn	np	--	--	nn	nn	nn	--	nn	nn	--	--	nn	nn	nn	nn	nn	np	--	nn	np	nn	nn	nn	nn	nn	nn	--	nn	np	np	nn	--	nn	--	nn	nn	np	nn	--
unchr-541	scaffold33	1782475	.	G	T	106165	<nnxnp>	nn	np	nn	np	--	--	nn	nn	nn	--	nn	nn	--	np	nn	nn	nn	nn	nn	np	--	nn	np	nn	nn	nn	nn	nn	nn	--	nn	np	np	nn	--	nn	--	nn	nn	np	nn	--
unchr-542	scaffold33	1782516	.	C	T	100356	<nnxnp>	nn	np	nn	np	--	--	nn	nn	nn	--	nn	nn	--	np	nn	nn	nn	nn	nn	np	--	nn	--	nn	nn	nn	nn	nn	nn	--	nn	np	np	nn	--	nn	--	nn	nn	np	nn	--
unchr-543	scaffold33	1782521	.	T	A	100867	<nnxnp>	nn	np	nn	nn	nn	nn	np	--	--	nn	np	np	nn	nn	np	--	--	--	--	nn	nn	np	nn	--	np	nn	np	--	np	nn	--	nn	nn	--	nn	--	nn	--	--	nn	--	nn
unchr-544	scaffold3	648118	.	TCCATCATCTTTAG	T	59827.4	<lmxll>	lm	ll	lm	--	ll	lm	ll	ll	lm	lm	lm	ll	ll	ll	ll	ll	ll	ll	lm	lm	ll	lm	ll	ll	lm	ll	ll	ll	lm	lm	lm	ll	lm	ll	lm	ll	ll	ll	ll	lm	ll	lm
unchr-545	scaffold3	648245	.	A	T	56576.4	<nnxnp>	nn	np	nn	nn	nn	np	np	np	nn	np	np	np	nn	nn	nn	nn	np	nn	nn	np	np	np	np	nn	np	nn	nn	np	nn	np	nn	nn	np	np	nn	np	nn	np	nn	nn	nn	np
unchr-546	scaffold3	648485	.	C	T	61339.2	<nnxnp>	nn	np	nn	np	nn	nn	np	nn	nn	nn	nn	nn	nn	np	np	np	nn	np	np	np	np	np	nn	np	np	nn	np	np	np	np	nn	np	np	nn	nn	np	nn	np	nn	nn	nn	nn
unchr-547	scaffold3	648506	.	G	T	46040.2	<nnxnp>	nn	np	nn	nn	nn	nn	np	nn	nn	nn	nn	nn	nn	np	np	np	nn	np	np	nn	np	np	nn	np	np	nn	np	np	np	np	nn	np	nn	nn	nn	np	nn	np	nn	nn	nn	nn
unchr-548	scaffold3	648566	.	A	T	58785.8	<nnxnp>	nn	np	nn	np	nn	nn	np	nn	nn	nn	nn	nn	nn	np	np	np	nn	np	np	np	np	np	nn	np	np	nn	np	np	np	np	nn	np	np	nn	nn	np	nn	np	nn	nn	nn	nn
unchr-549	scaffold3	1047754	.	G	T	100294	<lmxll>	lm	ll	ll	ll	--	ll	--	--	ll	ll	ll	--	--	--	--	--	--	--	ll	ll	--	ll	--	--	ll	--	--	--	ll	ll	ll	--	lm	--	ll	--	--	--	--	ll	--	ll
unchr-550	scaffold3	1092238	.	G	A	21742.9	<lmxll>	lm	ll	ll	ll	lm	ll	lm	lm	ll	ll	ll	lm	lm	lm	lm	lm	lm	lm	ll	ll	lm	ll	lm	lm	ll	lm	lm	lm	ll	ll	ll	lm	lm	lm	ll	lm	lm	lm	lm	ll	lm	ll
unchr-551	scaffold3	1092264	.	G	A	18912.2	<nnxnp>	nn	np	nn	nn	nn	np	np	np	nn	np	np	np	nn	nn	nn	nn	np	nn	nn	--	np	np	np	nn	np	nn	np	np	nn	np	nn	nn	np	np	nn	np	nn	np	nn	nn	np	np
unchr-552	scaffold3	1092355	.	TA	T	18446.2	<lmxll>	lm	ll	ll	ll	lm	ll	lm	lm	ll	ll	ll	lm	lm	lm	lm	lm	lm	lm	ll	ll	lm	ll	lm	lm	ll	lm	lm	--	ll	ll	ll	lm	lm	lm	ll	lm	lm	lm	lm	ll	lm	ll
unchr-553	scaffold3	1226078	.	T	C	130895	<lmxll>	lm	ll	--	--	ll	--	ll	ll	--	--	--	ll	ll	ll	ll	ll	ll	ll	--	--	ll	--	ll	ll	--	ll	ll	ll	--	--	lm	ll	lm	ll	--	ll	ll	ll	ll	--	ll	--
unchr-554	scaffold3	1696535	.	T	G	254.09	<lmxll>	lm	ll	ll	ll	ll	ll	ll	lm	ll	ll	ll	ll	ll	lm	ll	ll	ll	ll	lm	lm	ll	ll	lm	ll	ll	ll	lm	ll	ll	ll	--	ll	ll	ll	ll	ll	ll	lm	ll	ll	ll	ll
unchr-555	scaffold3	1696539	.	A	C	233.38	<lmxll>	lm	ll	ll	ll	ll	ll	ll	ll	ll	ll	ll	ll	ll	ll	ll	ll	ll	ll	ll	lm	ll	ll	ll	ll	ll	ll	ll	ll	lm	ll	--	ll	lm	ll	ll	ll	ll	lm	ll	ll	ll	ll
unchr-556	scaffold3	1696718	.	G	C	166041	<nnxnp>	nn	np	np	np	np	np	np	np	np	np	np	np	np	np	np	np	np	np	np	np	np	np	np	np	np	np	np	np	np	np	np	np	np	np	np	np	np	np	np	np	np	np
unchr-557	scaffold3	1697191	.	C	T	374583	<nnxnp>	nn	np	np	np	np	np	np	np	np	np	np	np	np	np	np	np	np	np	np	np	np	np	np	np	np	np	np	np	np	np	np	np	np	np	np	np	np	np	np	np	np	np
unchr-558	scaffold3	1813829	.	C	T	68638.8	<nnxnp>	nn	np	nn	nn	nn	np	--	np	nn	np	np	np	nn	nn	nn	nn	np	nn	nn	np	np	np	np	nn	np	nn	--	np	nn	np	nn	nn	np	np	nn	np	nn	np	nn	nn	np	np
unchr-559	scaffold3	1813844	.	C	T	66440.8	<nnxnp>	nn	np	nn	nn	nn	np	--	np	nn	np	np	np	nn	nn	nn	nn	np	nn	nn	np	np	np	np	nn	np	nn	--	np	nn	np	nn	nn	np	np	nn	np	nn	np	nn	nn	np	np
unchr-560	scaffold3	2065676	.	C	T	104407	<lmxll>	lm	ll	ll	ll	lm	ll	lm	lm	ll	ll	ll	lm	lm	lm	--	--	lm	lm	ll	ll	lm	ll	lm	lm	ll	lm	lm	lm	ll	ll	ll	lm	lm	lm	ll	lm	lm	lm	--	ll	lm	ll
unchr-561	scaffold3	2065724	.	T	C	104586	<lmxll>	lm	ll	ll	ll	lm	ll	lm	lm	ll	ll	ll	lm	lm	lm	--	--	lm	lm	ll	ll	lm	ll	lm	lm	ll	lm	lm	lm	ll	ll	ll	lm	lm	lm	ll	lm	lm	lm	--	ll	lm	ll
unchr-562	scaffold3	2065739	.	C	T	314378	<lmxll>	lm	ll	lm	lm	ll	lm	ll	ll	lm	lm	lm	ll	ll	ll	ll	ll	ll	ll	lm	lm	ll	lm	ll	ll	lm	ll	ll	ll	lm	lm	lm	ll	lm	ll	lm	ll	ll	ll	ll	lm	ll	lm
unchr-563	scaffold3	2076921	.	T	C	235922	<nnxnp>	nn	np	np	np	np	np	np	np	nn	np	np	np	--	np	--	--	np	np	np	np	np	np	np	np	np	np	np	np	np	nn	np	np	np	np	np	np	np	--	np	nn	--	np
unchr-564	scaffold3	2076953	.	A	G	183141	<lmxll>	lm	ll	ll	ll	lm	ll	lm	lm	ll	ll	ll	lm	--	lm	--	--	lm	lm	ll	ll	lm	ll	lm	lm	ll	lm	lm	lm	ll	ll	ll	lm	lm	lm	ll	lm	lm	--	lm	ll	--	ll
unchr-565	scaffold3	2164324	.	A	AT	68454.5	<lmxll>	lm	ll	ll	ll	--	ll	--	--	ll	ll	ll	--	--	--	--	--	--	--	ll	ll	--	ll	--	--	ll	--	--	--	ll	ll	ll	--	lm	--	ll	--	--	--	--	ll	--	ll
unchr-566	scaffold3	2182913	.	A	T	104011	<nnxnp>	nn	np	nn	nn	nn	np	np	np	nn	np	nn	nn	nn	nn	nn	nn	np	nn	nn	--	np	--	np	nn	np	nn	nn	np	nn	np	nn	nn	nn	np	nn	np	nn	np	nn	nn	np	np
unchr-567	scaffold3	2247881	.	G	A	122053	<lmxll>	lm	ll	ll	ll	lm	ll	--	--	ll	ll	ll	lm	lm	lm	lm	--	lm	--	ll	ll	lm	ll	lm	lm	ll	--	--	lm	ll	ll	ll	--	lm	lm	ll	--	lm	lm	--	ll	lm	ll
unchr-568	scaffold3	2282761	.	G	A	92042.7	<lmxll>	lm	ll	--	--	ll	--	ll	ll	--	--	--	ll	ll	ll	ll	ll	ll	ll	--	--	ll	--	ll	ll	ll	ll	ll	ll	--	--	--	ll	ll	ll	--	ll	ll	ll	ll	--	ll	ll
unchr-569	scaffold3	2283119	.	T	C	118810	<lmxll>	lm	ll	--	--	ll	--	ll	ll	--	lm	--	ll	ll	ll	ll	ll	ll	ll	--	lm	ll	lm	ll	ll	lm	ll	ll	ll	--	lm	--	ll	lm	ll	--	ll	ll	ll	ll	--	ll	lm
unchr-570	scaffold3	2736531	.	C	CA	12133.1	<lmxll>	lm	ll	--	--	ll	--	ll	ll	--	--	--	ll	ll	ll	ll	ll	ll	ll	--	--	ll	--	ll	ll	--	ll	ll	ll	--	--	--	ll	lm	ll	--	ll	ll	ll	ll	--	ll	--
unchr-571	scaffold3	2910682	.	A	G	99800.4	<lmxll>	lm	ll	ll	ll	lm	ll	lm	lm	ll	ll	ll	lm	lm	lm	lm	lm	lm	lm	ll	ll	lm	ll	lm	lm	ll	lm	lm	lm	ll	ll	ll	lm	lm	lm	ll	lm	lm	lm	lm	ll	lm	ll
unchr-572	scaffold3	3708269	.	T	C	89448.8	<lmxll>	lm	ll	ll	ll	ll	ll	ll	ll	ll	ll	ll	lm	ll	lm	ll	ll	ll	ll	ll	ll	ll	ll	ll	ll	ll	ll	ll	ll	ll	ll	ll	ll	ll	ll	ll	ll	ll	ll	ll	lm	lm	ll
unchr-573	scaffold3	3708289	.	G	A	58551.8	<nnxnp>	nn	np	np	--	np	--	--	np	--	np	np	np	np	np	np	--	np	--	--	np	--	np	np	--	np	--	np	np	--	--	np	--	np	np	np	--	np	np	--	np	np	--
unchr-574	scaffold35	39323	.	A	C	37704.5	<lmxll>	lm	ll	ll	--	--	ll	ll	ll	ll	ll	--	--	ll	ll	ll	--	ll	--	ll	ll	lm	--	--	--	ll	ll	--	ll	--	ll	ll	ll	ll	--	--	--	--	--	ll	ll	--	--
unchr-575	scaffold35	395126	.	G	T	116891	<lmxll>	lm	ll	--	ll	ll	--	--	--	--	--	ll	ll	--	--	--	ll	--	ll	--	--	ll	ll	ll	ll	--	--	ll	--	ll	--	--	--	--	ll	ll	ll	ll	ll	--	--	ll	ll
unchr-576	scaffold35	395127	.	T	A	117026	<lmxll>	lm	ll	--	ll	ll	--	--	--	--	--	ll	ll	--	--	--	ll	--	ll	--	--	ll	ll	ll	ll	--	--	ll	--	ll	--	--	--	--	ll	ll	ll	ll	ll	--	--	ll	ll
unchr-577	scaffold35	658867	.	A	AG	10580.7	<nnxnp>	nn	np	nn	np	nn	nn	np	nn	nn	np	np	nn	np	nn	np	np	nn	np	np	nn	np	nn	nn	nn	np	np	nn	nn	nn	nn	nn	nn	nn	np	np	np	nn	nn	nn	np	nn	nn
unchr-578	scaffold35	885742	.	T	C	23745	<lmxll>	lm	ll	ll	--	--	ll	ll	ll	ll	ll	--	--	ll	ll	ll	--	ll	--	ll	ll	--	--	lm	lm	ll	ll	--	ll	--	ll	ll	ll	ll	--	lm	--	--	--	ll	ll	--	--
unchr-579	scaffold35	887584	.	G	A	107154	<nnxnp>	nn	np	np	np	nn	nn	np	np	nn	np	nn	np	np	nn	np	np	np	np	np	--	--	nn	nn	nn	np	np	nn	nn	nn	np	np	nn	np	np	nn	np	nn	nn	nn	--	nn	nn
unchr-580	scaffold35	887636	.	T	G	93473.5	<lmxll>	lm	ll	ll	lm	--	ll	ll	ll	ll	ll	--	lm	ll	ll	ll	lm	ll	lm	ll	ll	--	lm	--	--	ll	ll	--	ll	lm	ll	ll	ll	ll	lm	--	lm	lm	--	ll	ll	--	lm
unchr-581	scaffold35	887661	.	T	A	54172.8	<nnxnp>	nn	np	nn	nn	--	nn	nn	nn	nn	nn	nn	nn	nn	nn	nn	nn	nn	nn	nn	nn	nn	np	nn	nn	nn	nn	--	np	np	nn	nn	np	nn	nn	nn	nn	np	nn	nn	nn	nn	np
unchr-582	scaffold35	957004	.	A	T	94749.8	<nnxnp>	nn	np	nn	nn	np	np	nn	nn	np	nn	nn	nn	nn	np	nn	nn	nn	nn	nn	nn	nn	np	np	nn	nn	nn	np	np	np	nn	nn	np	nn	nn	nn	nn	np	np	np	nn	nn	np
unchr-583	scaffold35	1076212	.	T	C	58830.8	<nnxnp>	nn	np	nn	nn	np	np	nn	nn	np	nn	nn	nn	nn	np	nn	nn	nn	nn	nn	nn	nn	np	np	nn	nn	nn	np	np	np	nn	nn	np	nn	nn	nn	nn	np	np	np	nn	nn	np
unchr-584	scaffold35	1076243	.	A	G	87817.6	<lmxll>	lm	ll	lm	ll	ll	lm	lm	lm	lm	lm	ll	ll	lm	lm	lm	ll	lm	ll	lm	lm	ll	ll	ll	ll	lm	lm	ll	lm	ll	lm	lm	lm	lm	ll	ll	ll	ll	ll	lm	lm	ll	ll
unchr-585	scaffold35	1077181	.	G	A	39928.7	<lmxll>	lm	ll	ll	--	--	ll	ll	ll	ll	ll	--	--	ll	ll	ll	--	ll	--	ll	ll	lm	--	--	--	ll	ll	--	ll	--	ll	ll	ll	ll	lm	--	--	--	--	ll	ll	--	--
unchr-586	scaffold35	1181928	.	C	A	10895.9	<lmxll>	lm	ll	ll	--	ll	ll	ll	ll	ll	ll	lm	lm	ll	ll	ll	--	ll	--	ll	ll	ll	--	--	lm	ll	ll	lm	ll	--	ll	ll	ll	ll	lm	--	lm	--	ll	ll	ll	--	--
unchr-587	scaffold35	1182472	.	A	T	99268	<nnxnp>	nn	np	np	np	np	np	np	np	np	np	np	np	np	np	np	np	np	np	np	np	np	np	np	np	np	np	np	np	np	np	np	np	np	np	np	np	np	--	np	np	np	np
unchr-588	scaffold35	1182477	.	G	A	77456.7	<nnxnp>	nn	np	np	np	nn	nn	np	np	nn	np	np	np	np	nn	np	np	np	np	np	np	np	nn	nn	np	np	np	nn	nn	nn	np	np	nn	np	np	np	np	nn	nn	nn	np	np	nn
unchr-589	scaffold35	1182478	.	G	A	36965.5	<lmxll>	lm	ll	ll	lm	lm	ll	ll	ll	ll	ll	lm	lm	ll	ll	ll	lm	ll	lm	ll	ll	lm	lm	lm	lm	ll	ll	lm	ll	lm	ll	ll	ll	ll	lm	lm	lm	lm	--	ll	ll	lm	lm
unchr-590	scaffold35	1182498	.	T	G	37106.5	<lmxll>	lm	ll	ll	lm	lm	ll	ll	ll	ll	ll	lm	lm	ll	ll	ll	lm	ll	lm	ll	ll	lm	lm	lm	lm	ll	ll	lm	ll	lm	ll	ll	ll	ll	lm	lm	lm	lm	--	ll	ll	lm	lm
unchr-591	scaffold35	1191443	.	T	C	58432.5	<lmxll>	lm	ll	ll	--	--	ll	ll	ll	ll	ll	--	--	ll	ll	ll	--	ll	--	ll	ll	--	--	lm	--	ll	ll	--	ll	--	ll	ll	ll	ll	--	--	--	--	--	ll	ll	--	--
unchr-592	scaffold35	1250634	.	CTTAGTCA	C	145053	<lmxll>	lm	ll	--	ll	ll	--	--	--	lm	--	ll	ll	--	--	--	ll	--	ll	--	--	ll	ll	ll	ll	--	--	ll	--	ll	--	--	--	--	ll	ll	ll	ll	ll	--	--	ll	ll
unchr-593	scaffold35	1250674	.	A	C	152335	<lmxll>	lm	ll	--	ll	ll	--	--	--	lm	--	ll	ll	--	--	--	ll	--	ll	--	--	ll	ll	ll	ll	--	--	ll	--	ll	--	--	--	--	ll	ll	ll	ll	ll	--	--	ll	ll
unchr-594	scaffold35	1250685	.	A	G	152407	<lmxll>	lm	ll	--	ll	ll	--	--	--	lm	--	ll	ll	--	--	--	ll	--	ll	--	--	ll	ll	ll	ll	--	--	ll	--	ll	--	--	--	--	ll	ll	ll	ll	ll	--	--	ll	ll
unchr-595	scaffold35	1347801	.	T	C	55679	<lmxll>	lm	ll	lm	ll	ll	lm	lm	lm	lm	lm	ll	ll	lm	lm	lm	ll	lm	ll	lm	lm	ll	ll	ll	ll	lm	lm	ll	lm	ll	lm	lm	lm	lm	ll	ll	ll	ll	ll	lm	lm	ll	ll
unchr-596	scaffold35	1730595	.	A	G	99244.9	<lmxll>	lm	ll	ll	ll	ll	lm	ll	ll	ll	lm	ll	ll	lm	ll	lm	ll	ll	lm	lm	lm	lm	lm	lm	lm	ll	ll	lm	lm	ll	ll	lm	lm	ll	lm	lm	ll	lm	lm	ll	ll	ll	ll
unchr-597	scaffold35	1730685	.	C	T	54965.7	<nnxnp>	nn	np	np	np	np	np	np	np	np	np	np	np	np	np	np	np	np	np	np	np	np	np	np	np	np	np	np	np	np	np	np	np	nn	np	np	np	np	np	np	np	np	np
unchr-598	scaffold35	1730724	.	T	C	30241.5	<hkxhk>	hk	hk	hk	hk	hk	hh	hk	hk	hk	hh	hk	hk	hh	hk	hh	hk	hk	hh	hh	hh	hh	hh	hh	hh	hk	hk	hh	hh	hk	hk	hh	hh	hk	hh	hh	hk	hh	hh	hk	hk	hk	hk
unchr-599	scaffold35	1760829	.	A	G	14016.8	<hkxhk>	hk	hk	hk	hk	kk	hh	hk	hk	hk	hh	kk	kk	hh	hk	hh	hk	hk	hh	hh	hh	hh	hh	hh	hh	kk	kk	hk	hh	kk	hk	hh	hh	kk	hh	hh	--	hh	hh	kk	kk	hk	hk
unchr-600	scaffold35	1792368	.	A	T	20111.2	<lmxll>	lm	ll	ll	ll	ll	lm	ll	ll	ll	lm	ll	ll	lm	ll	lm	ll	ll	--	--	ll	lm	lm	lm	--	ll	ll	--	lm	ll	ll	--	ll	ll	lm	lm	ll	lm	lm	ll	ll	ll	ll
unchr-601	scaffold35	1794095	.	CA	C	21207.6	<lmxll>	lm	ll	ll	ll	ll	--	ll	ll	ll	--	--	ll	--	ll	--	ll	ll	--	--	--	--	--	--	--	ll	--	--	--	ll	ll	--	--	ll	--	--	--	--	--	--	--	ll	ll
unchr-602	scaffold35	1870603	.	A	T	29699.4	<lmxll>	lm	ll	ll	ll	ll	--	ll	ll	ll	--	ll	ll	--	ll	--	ll	ll	--	--	--	--	--	--	--	ll	ll	--	--	ll	ll	--	--	ll	--	--	ll	--	--	ll	ll	--	ll
unchr-603	scaffold41	155674	.	A	ACAG	41827.6	<nnxnp>	nn	np	nn	nn	nn	nn	nn	np	np	nn	np	np	nn	nn	np	np	np	np	np	nn	nn	np	nn	np	np	nn	np	np	np	nn	nn	nn	nn	nn	nn	np	nn	np	np	nn	np	nn
unchr-604	scaffold41	158980	.	C	T	31442.8	<nnxnp>	nn	np	nn	nn	np	np	nn	nn	nn	nn	nn	nn	--	np	nn	nn	nn	nn	nn	np	nn	nn	np	nn	nn	nn	nn	nn	nn	np	nn	nn	nn	nn	nn	nn	np	nn	nn	nn	nn	nn
unchr-605	scaffold41	158995	.	C	T	30919.1	<nnxnp>	nn	np	nn	nn	np	np	nn	nn	nn	nn	nn	nn	--	np	nn	nn	nn	nn	nn	np	nn	nn	np	nn	nn	nn	nn	nn	nn	np	nn	nn	nn	nn	nn	nn	np	nn	nn	nn	nn	nn
unchr-606	scaffold41	218626	.	G	A	104104	<lmxll>	lm	ll	ll	ll	--	--	ll	--	--	--	ll	ll	--	--	ll	--	--	--	--	ll	--	ll	--	--	ll	ll	ll	--	--	--	--	ll	lm	--	--	--	--	--	--	ll	--	ll
unchr-607	scaffold41	218647	.	C	A	104814	<lmxll>	lm	ll	ll	ll	--	--	ll	--	--	--	ll	ll	--	--	ll	--	--	--	--	ll	--	ll	--	--	ll	ll	ll	--	--	--	--	ll	lm	--	--	--	--	--	--	ll	--	ll
unchr-608	scaffold41	218654	.	C	T	104620	<lmxll>	lm	ll	ll	ll	--	--	ll	--	--	--	ll	ll	--	--	ll	--	--	--	--	ll	--	ll	--	--	ll	ll	ll	--	--	--	--	ll	lm	--	--	--	--	--	--	ll	--	ll
unchr-609	scaffold41	240393	.	T	A	33293.5	<nnxnp>	nn	np	np	nn	--	nn	nn	nn	nn	np	nn	nn	np	np	nn	nn	nn	nn	nn	--	nn	nn	nn	nn	nn	nn	nn	nn	nn	--	nn	--	nn	nn	np	nn	nn	nn	nn	--	nn	nn
unchr-610	scaffold41	240465	.	C	A	321998	<nnxnp>	nn	np	np	np	np	np	np	np	np	np	np	np	np	np	np	np	np	np	np	np	np	np	np	np	np	np	np	np	np	np	np	np	np	nn	np	np	np	np	np	np	np	np
unchr-611	scaffold41	240636	.	A	G	183578	<lmxll>	lm	ll	--	--	ll	ll	--	ll	ll	ll	--	--	ll	ll	--	ll	ll	ll	ll	--	ll	--	ll	ll	--	--	--	ll	ll	ll	ll	--	lm	ll	ll	ll	ll	ll	ll	--	ll	--
unchr-612	scaffold41	308907	.	G	A	218787	<nnxnp>	nn	np	--	--	--	--	nn	nn	nn	--	nn	nn	--	--	nn	nn	nn	nn	nn	--	--	nn	--	nn	nn	--	nn	nn	nn	--	nn	--	--	nn	--	nn	--	nn	nn	--	nn	--
unchr-613	scaffold41	308957	.	G	A	202320	<nnxnp>	nn	np	nn	nn	nn	nn	--	--	np	nn	--	--	nn	nn	--	--	--	--	--	nn	nn	--	nn	--	--	nn	--	--	--	nn	--	nn	nn	--	nn	--	nn	--	--	nn	--	nn
unchr-614	scaffold41	308970	.	A	T	202538	<nnxnp>	nn	np	nn	nn	nn	nn	--	--	np	nn	--	--	nn	nn	--	--	--	--	--	nn	nn	--	nn	--	--	nn	--	--	--	nn	--	nn	nn	--	nn	--	nn	--	--	nn	--	nn
unchr-615	scaffold41	343006	.	T	G	8868.96	<nnxnp>	nn	np	nn	nn	nn	nn	np	np	np	nn	np	np	nn	nn	np	np	np	np	np	nn	nn	np	nn	np	np	nn	np	nn	np	nn	np	nn	nn	np	nn	np	nn	np	np	nn	np	nn
unchr-616	scaffold41	343627	.	AT	A	11337.2	<lmxll>	lm	ll	ll	ll	--	--	ll	--	--	--	ll	ll	--	--	ll	--	--	--	--	ll	lm	ll	--	--	ll	ll	ll	--	--	--	--	ll	lm	--	--	--	--	lm	--	ll	--	ll
unchr-617	scaffold41	435879	.	T	A	56188	<lmxll>	lm	ll	--	--	ll	ll	--	ll	ll	ll	--	--	ll	ll	--	ll	ll	ll	ll	--	ll	--	ll	ll	--	--	--	ll	ll	ll	ll	--	lm	ll	ll	ll	ll	ll	ll	--	ll	ll
unchr-618	scaffold41	435880	.	G	A	56354.3	<lmxll>	lm	ll	--	--	ll	ll	--	ll	ll	ll	--	--	ll	ll	--	ll	ll	ll	ll	--	ll	--	ll	ll	--	--	--	ll	ll	ll	ll	--	lm	ll	ll	ll	ll	ll	ll	--	ll	ll
unchr-619	scaffold41	478824	.	A	G	60428.6	<nnxnp>	nn	np	nn	nn	nn	nn	np	np	np	nn	np	np	nn	nn	nn	np	np	nn	np	nn	nn	np	nn	np	np	nn	nn	np	np	nn	np	nn	nn	nn	nn	nn	nn	np	np	nn	np	nn
unchr-620	scaffold41	482480	.	A	T	14734.2	<lmxll>	lm	ll	lm	lm	ll	ll	lm	ll	ll	ll	lm	lm	ll	ll	lm	ll	ll	ll	ll	lm	ll	lm	ll	ll	lm	lm	lm	ll	ll	ll	ll	lm	lm	ll	ll	ll	ll	ll	ll	lm	ll	ll
unchr-621	scaffold41	512911	.	G	A	13792	<nnxnp>	nn	np	nn	nn	nn	nn	nn	np	--	nn	np	--	nn	nn	np	np	np	--	np	nn	nn	np	nn	np	np	nn	np	np	np	nn	np	nn	nn	np	nn	np	nn	np	np	nn	np	nn
unchr-622	scaffold41	519236	.	A	G	20521.2	<nnxnp>	nn	np	np	nn	np	np	nn	nn	nn	--	nn	nn	np	np	nn	nn	nn	nn	nn	np	np	nn	np	nn	nn	nn	nn	nn	nn	np	nn	nn	nn	nn	np	nn	nn	nn	nn	nn	nn	np
unchr-623	scaffold41	524126	.	T	A	86244.4	<lmxll>	lm	ll	lm	lm	ll	ll	lm	ll	ll	ll	lm	lm	ll	ll	lm	ll	ll	ll	ll	lm	ll	lm	ll	ll	lm	lm	lm	ll	ll	ll	ll	lm	lm	ll	ll	ll	ll	ll	ll	lm	ll	ll
unchr-624	scaffold41	524180	.	C	T	184543	<lmxll>	lm	ll	ll	ll	--	lm	ll	--	--	--	ll	ll	--	--	ll	--	--	--	lm	ll	lm	ll	lm	lm	ll	ll	ll	lm	lm	--	--	ll	lm	lm	lm	--	--	--	--	ll	--	--
unchr-625	scaffold41	524183	.	G	A	78182.6	<lmxll>	lm	ll	ll	ll	--	lm	ll	--	--	--	ll	ll	--	--	ll	--	--	--	lm	ll	lm	ll	lm	lm	ll	ll	ll	lm	lm	--	--	ll	lm	lm	lm	--	--	--	--	ll	--	--
unchr-626	scaffold41	524202	.	G	C	186615	<lmxll>	lm	ll	ll	ll	--	lm	ll	--	--	--	ll	ll	--	--	ll	--	--	--	lm	ll	lm	ll	lm	lm	ll	ll	ll	lm	lm	--	--	ll	lm	lm	lm	--	--	--	--	ll	--	--
unchr-627	scaffold41	585133	.	T	G	8751.2	<lmxll>	lm	ll	lm	ll	ll	ll	--	ll	ll	ll	ll	--	ll	--	lm	ll	ll	ll	ll	--	--	lm	ll	ll	--	lm	lm	ll	ll	ll	ll	--	ll	ll	--	ll	ll	ll	ll	ll	ll	ll
unchr-628	scaffold41	585146	.	G	A	8696.25	<nnxnp>	nn	np	nn	nn	nn	nn	nn	np	np	nn	--	nn	nn	--	np	np	np	--	np	--	--	np	nn	nn	nn	nn	--	np	nn	nn	nn	nn	nn	nn	--	np	nn	np	--	nn	nn	nn
unchr-629	scaffold41	585172	.	C	A	8979.36	<lmxll>	lm	ll	lm	ll	ll	ll	--	ll	ll	ll	ll	--	ll	--	lm	ll	ll	ll	ll	--	--	lm	ll	ll	--	lm	--	ll	ll	ll	ll	--	ll	ll	--	ll	ll	ll	ll	ll	ll	ll
unchr-630	scaffold41	585175	.	T	C	9692.97	<lmxll>	lm	ll	ll	ll	lm	lm	ll	lm	lm	--	ll	ll	lm	--	ll	lm	lm	--	lm	--	--	ll	lm	--	ll	ll	ll	lm	--	--	--	ll	lm	--	--	lm	--	lm	--	ll	--	lm
unchr-631	scaffold41	598189	.	G	A	301018	<nnxnp>	nn	np	np	np	np	np	np	np	np	np	np	np	np	np	np	np	np	np	np	np	np	np	np	np	np	np	np	np	np	np	np	np	np	np	np	np	np	np	np	np	np	np
unchr-632	scaffold41	598208	.	G	T	266653	<nnxnp>	nn	np	np	np	np	np	np	np	np	np	np	np	np	np	np	np	np	np	np	np	np	np	np	np	np	np	np	np	np	np	np	np	np	np	np	np	np	np	np	np	np	np
unchr-633	scaffold41	608898	.	A	T	9836.74	<lmxll>	lm	ll	lm	--	ll	ll	--	ll	ll	ll	--	lm	ll	ll	--	ll	ll	ll	ll	--	ll	--	ll	ll	--	--	--	ll	ll	ll	ll	lm	ll	--	ll	ll	ll	ll	ll	lm	ll	ll
unchr-634	scaffold41	627918	.	T	A	26891.3	<lmxll>	lm	ll	ll	ll	lm	lm	ll	lm	lm	lm	ll	ll	lm	lm	ll	--	lm	lm	--	ll	lm	ll	lm	lm	ll	ll	ll	lm	lm	--	--	ll	lm	lm	--	lm	lm	lm	lm	ll	--	lm
unchr-635	scaffold41	781621	.	A	G	188775	<lmxll>	lm	ll	--	ll	ll	ll	ll	ll	ll	--	--	ll	ll	ll	--	ll	ll	ll	--	--	--	ll	--	--	ll	ll	ll	ll	--	--	--	ll	lm	ll	--	ll	ll	--	ll	ll	ll	ll
unchr-636	scaffold41	965565	.	T	C	31209.9	<lmxll>	lm	ll	lm	ll	ll	ll	ll	ll	ll	--	lm	ll	ll	ll	lm	ll	ll	ll	lm	--	--	ll	--	lm	ll	ll	ll	ll	lm	lm	--	ll	lm	ll	--	ll	ll	lm	ll	ll	ll	ll
unchr-637	scaffold41	966227	.	TTC	T	114059	<nnxnp>	nn	np	np	np	nn	np	np	np	np	nn	np	np	np	np	nn	nn	nn	np	nn	np	np	np	np	np	np	np	nn	np	np	np	np	np	np	nn	nn	np	np	np	nn	nn	np	np
unchr-638	scaffold41	1017845	.	C	T	48681.5	<lmxll>	lm	ll	--	ll	ll	ll	ll	ll	ll	--	--	ll	ll	ll	--	ll	ll	ll	--	--	--	ll	--	--	ll	ll	ll	ll	--	--	--	ll	lm	ll	--	ll	ll	--	ll	ll	ll	ll
unchr-639	scaffold41	1038072	.	T	C	80224.7	<nnxnp>	nn	np	nn	np	np	np	np	nn	nn	nn	nn	np	np	np	nn	nn	np	np	nn	np	nn	np	np	nn	np	np	nn	np	np	np	np	np	nn	nn	np	np	np	nn	np	nn	nn	nn
unchr-640	scaffold41	1297928	.	T	C	23560.6	<lmxll>	lm	ll	ll	lm	lm	lm	--	lm	--	ll	ll	--	--	--	ll	--	lm	--	ll	ll	ll	--	ll	ll	--	lm	--	--	ll	ll	ll	--	lm	--	ll	--	--	ll	lm	--	--	lm
unchr-641	scaffold41	1304507	.	C	T	105152	<lmxll>	lm	ll	--	ll	ll	ll	ll	ll	ll	--	--	ll	ll	ll	--	ll	ll	ll	--	lm	lm	ll	--	--	ll	ll	ll	ll	--	--	--	ll	lm	ll	--	ll	ll	--	ll	ll	ll	ll
unchr-642	scaffold41	1304866	.	AT	A	115396	<lmxll>	lm	ll	ll	--	lm	--	--	--	--	ll	ll	--	--	--	ll	--	--	--	ll	ll	ll	--	ll	ll	--	--	--	--	ll	ll	ll	--	lm	--	ll	--	--	ll	--	--	--	--
unchr-643	scaffold41	1516041	.	T	A	9176.95	<lmxll>	lm	ll	--	ll	ll	ll	ll	ll	ll	--	--	ll	ll	ll	--	ll	ll	ll	--	lm	--	ll	lm	--	ll	ll	ll	ll	lm	lm	lm	ll	--	ll	lm	ll	ll	--	ll	ll	ll	ll
unchr-644	scaffold41	1555910	.	A	G	16766.5	<lmxll>	lm	ll	ll	lm	lm	--	lm	--	lm	ll	ll	--	--	lm	ll	lm	--	lm	ll	ll	ll	lm	ll	ll	--	lm	lm	lm	ll	ll	ll	lm	lm	lm	ll	lm	lm	ll	lm	lm	lm	--
unchr-645	scaffold41	1649499	.	T	C	37239.8	<lmxll>	lm	ll	ll	--	--	--	--	lm	lm	ll	ll	--	--	--	ll	--	--	--	ll	ll	ll	--	ll	ll	--	--	lm	lm	ll	ll	ll	--	lm	--	ll	--	--	ll	--	lm	lm	lm
unchr-646	scaffold41	1754488	.	C	T	80272.2	<lmxll>	lm	ll	--	ll	ll	ll	ll	ll	ll	--	--	ll	ll	ll	--	ll	ll	ll	--	--	--	ll	--	--	ll	ll	ll	ll	--	--	--	ll	lm	ll	--	ll	ll	--	ll	ll	ll	ll
unchr-647	scaffold41	1833727	.	C	T	28127.5	<lmxll>	lm	ll	--	ll	ll	ll	ll	ll	ll	--	--	ll	ll	ll	lm	ll	ll	ll	--	--	--	ll	--	lm	ll	ll	ll	ll	--	lm	--	ll	lm	ll	--	ll	ll	--	ll	ll	ll	ll
unchr-648	scaffold41	1834361	.	A	G	33022.4	<nnxnp>	nn	np	np	np	np	np	np	np	np	np	np	np	np	np	np	np	np	np	np	np	np	np	np	np	nn	np	np	np	np	np	np	np	np	np	nn	np	np	np	np	np	np	np
unchr-649	scaffold7	113088	.	T	G	175347	<lmxll>	lm	ll	lm	lm	ll	lm	lm	lm	lm	lm	ll	ll	ll	lm	lm	ll	lm	lm	lm	lm	ll	ll	ll	lm	lm	--	ll	lm	ll	lm	lm	lm	lm	ll	ll	--	ll	ll	lm	ll	ll	ll
unchr-650	scaffold7	113109	.	T	A	434746	<lmxll>	lm	ll	ll	ll	lm	ll	ll	ll	ll	ll	lm	lm	lm	ll	ll	lm	ll	ll	ll	ll	lm	lm	lm	ll	ll	ll	lm	ll	lm	ll	ll	ll	lm	lm	lm	ll	lm	lm	ll	lm	lm	lm
unchr-651	scaffold7	113363	.	C	G	103792	<lmxll>	lm	ll	ll	ll	--	ll	ll	ll	ll	ll	--	lm	--	ll	ll	--	ll	ll	ll	ll	--	--	--	ll	ll	ll	--	ll	--	ll	ll	ll	lm	lm	--	ll	--	--	ll	lm	lm	--
unchr-652	scaffold7	113432	.	CTT	C	202844	<lmxll>	lm	ll	lm	lm	ll	--	--	--	--	--	ll	ll	ll	--	--	ll	--	--	--	--	ll	ll	ll	--	--	--	ll	--	ll	--	--	--	lm	ll	ll	--	ll	ll	--	ll	ll	ll
unchr-653	scaffold7	354144	.	C	T	10376.5	<lmxll>	lm	ll	ll	ll	lm	ll	ll	ll	ll	ll	--	lm	lm	ll	ll	--	ll	ll	ll	ll	--	--	--	ll	ll	ll	lm	ll	lm	ll	ll	ll	lm	--	lm	ll	--	--	ll	lm	lm	--
unchr-654	scaffold7	513520	.	C	T	83124.9	<lmxll>	lm	ll	--	--	ll	--	ll	--	--	--	ll	ll	ll	--	--	ll	lm	--	--	--	ll	ll	ll	--	--	--	ll	lm	ll	--	--	lm	ll	ll	ll	lm	ll	ll	--	ll	ll	ll
unchr-655	scaffold7	513532	.	T	C	154817	<lmxll>	lm	ll	ll	ll	--	ll	--	ll	ll	ll	--	--	--	ll	ll	--	ll	ll	ll	ll	--	lm	lm	ll	ll	ll	--	ll	lm	ll	ll	ll	--	--	--	ll	lm	--	ll	--	--	lm
unchr-656	scaffold7	787733	.	G	T	9435.42	<lmxll>	lm	ll	ll	ll	--	ll	ll	ll	ll	ll	--	lm	--	ll	ll	lm	ll	ll	ll	ll	--	lm	--	ll	ll	ll	--	ll	--	ll	ll	ll	lm	--	--	ll	--	--	ll	--	lm	lm
unchr-657	scaffold7	888213	.	G	A	41578.5	<lmxll>	lm	ll	ll	ll	lm	ll	ll	ll	ll	ll	--	--	--	ll	ll	--	ll	ll	ll	ll	--	--	--	ll	ll	ll	--	ll	lm	ll	ll	ll	lm	--	--	ll	--	--	ll	--	--	--
unchr-658	scaffold7	896063	.	C	T	34892.8	<nnxnp>	nn	np	nn	nn	np	nn	nn	nn	nn	nn	nn	nn	nn	np	nn	nn	nn	nn	nn	nn	nn	np	nn	nn	nn	nn	np	np	np	nn	nn	np	nn	nn	nn	nn	nn	np	nn	nn	nn	np
unchr-659	scaffold7	904154	.	A	G	80284.5	<nnxnp>	nn	np	np	np	np	np	np	np	np	np	np	np	np	np	np	np	np	np	np	np	np	np	np	np	np	np	np	np	np	np	np	np	np	np	np	np	np	np	np	np	np	np
unchr-660	scaffold7	954769	.	G	A	13573	<lmxll>	lm	ll	--	lm	ll	lm	--	--	lm	--	ll	ll	ll	lm	--	ll	--	--	--	lm	ll	ll	ll	--	lm	--	ll	--	ll	--	lm	lm	ll	ll	ll	--	ll	ll	lm	ll	ll	ll
unchr-661	scaffold7	1009995	.	G	C	23799.1	<nnxnp>	nn	np	nn	nn	np	np	nn	nn	np	nn	nn	nn	nn	np	nn	nn	nn	nn	nn	nn	nn	np	np	nn	nn	nn	np	np	np	nn	nn	np	nn	nn	nn	nn	np	np	nn	nn	nn	np
unchr-662	scaffold7	1032697	.	C	T	51592.7	<lmxll>	lm	ll	ll	ll	--	ll	ll	ll	ll	ll	--	--	--	ll	ll	--	ll	ll	ll	ll	--	--	--	ll	ll	ll	--	ll	--	ll	ll	ll	lm	--	--	ll	--	--	ll	--	--	--
unchr-663	scaffold7	1071943	.	A	G	37415.5	<lmxll>	lm	ll	--	--	ll	--	--	--	--	--	ll	ll	ll	--	--	ll	--	--	--	--	ll	ll	ll	--	--	--	ll	--	ll	lm	--	--	ll	ll	ll	--	ll	ll	--	ll	ll	ll
unchr-664	scaffold7	1104876	.	T	A	36755.4	<lmxll>	lm	ll	--	--	ll	--	--	--	--	--	ll	ll	ll	--	--	ll	--	--	--	--	ll	ll	ll	--	--	--	ll	--	ll	--	--	--	--	ll	ll	--	ll	ll	--	ll	ll	ll
unchr-665	scaffold7	1104885	.	A	T	35579.7	<lmxll>	lm	ll	--	--	ll	--	--	--	--	--	ll	ll	ll	--	--	--	--	--	--	--	ll	ll	ll	--	--	--	ll	--	ll	--	lm	--	--	ll	ll	--	ll	ll	--	ll	ll	ll
unchr-666	scaffold7	1104900	.	ATTC	A	32838.3	<lmxll>	lm	ll	--	--	ll	--	--	--	--	--	ll	ll	ll	--	lm	ll	--	--	--	--	ll	ll	ll	--	--	--	ll	--	ll	--	lm	--	--	ll	ll	--	ll	ll	--	ll	ll	ll
unchr-667	scaffold7	1105337	.	C	T	47942.3	<lmxll>	lm	ll	--	--	ll	--	--	--	--	--	ll	ll	ll	--	--	ll	--	--	--	--	ll	ll	ll	--	--	--	ll	--	ll	--	--	--	lm	ll	ll	--	ll	ll	--	ll	ll	ll
unchr-668	scaffold7	1190338	.	C	T	2018.4	<nnxnp>	nn	np	nn	nn	np	nn	nn	nn	np	nn	nn	nn	nn	np	nn	nn	nn	nn	nn	nn	nn	--	np	nn	nn	nn	np	np	np	nn	nn	nn	nn	nn	nn	nn	np	np	nn	nn	nn	--
unchr-669	scaffold7	1320930	.	G	A	71422.8	<lmxll>	lm	ll	ll	ll	lm	ll	ll	ll	ll	ll	lm	lm	lm	ll	ll	--	ll	ll	ll	ll	lm	lm	lm	ll	ll	ll	ll	ll	lm	ll	ll	ll	lm	lm	lm	ll	ll	lm	ll	lm	lm	lm
unchr-670	scaffold7	1600556	.	G	A	68152.3	<nnxnp>	nn	np	nn	nn	np	np	nn	nn	np	nn	nn	nn	nn	np	nn	nn	nn	nn	nn	nn	nn	np	np	nn	nn	nn	np	np	np	nn	nn	np	nn	nn	nn	nn	np	np	np	nn	nn	np
unchr-671	scaffold7	1831966	.	A	G	141858	<nnxnp>	nn	np	np	np	np	np	np	np	np	np	nn	np	np	np	np	np	np	np	np	np	np	np	np	np	np	np	nn	np	np	np	np	np	np	np	np	np	np	np	np	np	np	np
unchr-672	scaffold7	1831971	.	C	A	141025	<nnxnp>	nn	np	np	np	np	np	np	np	np	np	nn	np	np	np	np	np	np	np	np	np	np	np	np	np	np	np	--	np	np	np	np	np	np	np	np	np	np	np	np	np	np	np
unchr-673	scaffold7	1837769	.	C	A	185050	<nnxnp>	nn	np	np	np	np	np	--	np	np	nn	np	np	nn	np	np	np	--	np	nn	np	nn	np	--	np	np	np	np	np	np	np	--	np	np	np	np	np	--	np	np	--	np	--
unchr-674	scaffold7	1837856	.	C	T	72166.3	<nnxnp>	nn	np	nn	nn	np	np	nn	nn	np	nn	nn	nn	nn	np	nn	nn	nn	nn	nn	nn	nn	np	np	nn	nn	nn	np	np	np	nn	nn	np	nn	nn	nn	nn	np	np	np	nn	nn	np
unchr-675	scaffold7	2131976	.	T	G	198.77	<lmxll>	lm	ll	ll	ll	ll	ll	ll	ll	ll	ll	--	ll	ll	ll	ll	ll	ll	ll	ll	ll	ll	ll	lm	ll	ll	ll	ll	lm	ll	ll	ll	ll	ll	ll	ll	ll	ll	ll	ll	ll	ll	ll
unchr-676	scaffold7	2132534	.	C	A	26926.5	<lmxll>	lm	ll	--	--	ll	ll	--	--	ll	--	--	ll	ll	--	--	ll	--	--	--	--	ll	ll	ll	--	--	--	ll	ll	ll	--	--	ll	lm	ll	ll	--	ll	ll	ll	ll	ll	ll
unchr-677	scaffold7	2132576	.	A	C	26814.8	<lmxll>	lm	ll	--	--	ll	ll	--	--	ll	--	--	ll	ll	--	--	ll	--	--	--	--	ll	ll	ll	--	--	--	ll	ll	ll	--	--	ll	lm	ll	ll	--	ll	ll	ll	ll	ll	ll
unchr-678	scaffold7	2150469	.	C	A	36874.1	<lmxll>	lm	ll	ll	ll	lm	ll	ll	ll	ll	ll	lm	lm	lm	ll	ll	lm	ll	ll	ll	ll	lm	--	--	ll	ll	ll	--	ll	--	ll	ll	ll	lm	lm	lm	ll	--	--	ll	lm	lm	--
unchr-679	scaffold7	2150481	.	G	A	45838.1	<lmxll>	lm	ll	lm	lm	ll	lm	lm	lm	lm	lm	ll	ll	ll	lm	lm	ll	lm	lm	lm	lm	ll	ll	ll	lm	lm	lm	ll	lm	ll	lm	lm	lm	ll	ll	ll	lm	ll	ll	--	ll	ll	ll
unchr-680	scaffold7	2150510	.	G	A	43382.5	<lmxll>	lm	ll	lm	lm	ll	lm	lm	lm	lm	lm	ll	ll	ll	lm	lm	ll	lm	lm	lm	lm	ll	ll	ll	lm	lm	lm	ll	lm	ll	lm	lm	lm	lm	ll	ll	lm	ll	ll	--	ll	ll	ll
unchr-681	scaffold7	2184069	.	A	C	146.02	<lmxll>	lm	ll	ll	ll	ll	ll	ll	ll	ll	ll	ll	lm	--	ll	ll	ll	ll	ll	ll	--	ll	ll	ll	ll	ll	ll	ll	ll	ll	ll	ll	ll	ll	ll	ll	lm	lm	ll	ll	ll	ll	ll
unchr-682	scaffold7	2184075	.	T	G	145.44	<lmxll>	lm	ll	lm	ll	ll	lm	ll	ll	ll	ll	ll	ll	ll	ll	ll	lm	ll	ll	ll	ll	ll	ll	ll	ll	ll	ll	ll	lm	ll	ll	lm	ll	ll	lm	ll	ll	lm	ll	ll	lm	lm	ll
unchr-683	scaffold7	2221936	.	G	A	53461.8	<lmxll>	lm	ll	ll	ll	lm	ll	ll	ll	ll	ll	lm	--	lm	ll	ll	lm	ll	ll	ll	ll	lm	lm	lm	ll	ll	ll	lm	ll	lm	ll	ll	ll	lm	lm	lm	ll	lm	lm	ll	lm	lm	lm
unchr-684	scaffold7	2232760	.	T	TG	14022	<nnxnp>	nn	np	nn	nn	np	np	nn	nn	np	nn	nn	nn	nn	--	--	--	--	nn	--	--	nn	np	np	nn	nn	nn	np	np	--	nn	nn	np	nn	nn	nn	nn	np	np	--	--	nn	--
unchr-685	scaffold7	2412159	.	C	T	6670.91	<lmxll>	lm	ll	ll	ll	lm	ll	ll	ll	ll	ll	lm	lm	lm	ll	ll	ll	ll	ll	ll	ll	lm	lm	lm	ll	ll	ll	lm	ll	lm	ll	ll	ll	ll	lm	--	ll	lm	lm	ll	--	--	lm
unchr-686	scaffold7	2412227	.	G	A	3884.2	<nnxnp>	nn	np	nn	nn	np	np	nn	nn	np	nn	nn	nn	nn	np	nn	nn	nn	nn	nn	--	nn	np	np	--	nn	nn	np	np	np	nn	nn	np	--	nn	--	nn	np	np	np	--	--	np
unchr-687	scaffold7	2499016	.	T	A	58195.9	<lmxll>	lm	ll	ll	lm	ll	ll	ll	ll	ll	--	lm	--	--	ll	lm	ll	ll	ll	lm	--	lm	--	--	lm	ll	ll	--	--	ll	ll	--	lm	ll	ll	lm	ll	lm	--	--	ll	ll	ll
unchr-688	scaffold7	2505002	.	C	A	34437.3	<lmxll>	lm	ll	lm	ll	--	lm	--	lm	--	ll	ll	ll	ll	--	ll	lm	lm	--	ll	ll	ll	ll	ll	ll	lm	lm	ll	ll	lm	--	ll	ll	--	lm	ll	--	ll	ll	ll	--	lm	lm
unchr-689	scaffold7	2505008	.	T	A	65568.3	<lmxll>	lm	ll	ll	lm	ll	ll	ll	ll	ll	--	lm	lm	--	ll	--	ll	ll	ll	lm	lm	--	--	lm	lm	ll	ll	lm	lm	ll	ll	--	lm	ll	ll	lm	ll	lm	lm	lm	ll	ll	ll
unchr-690	scaffold17	271347	.	A	G	42161.9	<nnxnp>	nn	np	np	nn	nn	nn	nn	np	np	np	np	nn	nn	nn	np	np	nn	nn	np	nn	np	nn	nn	np	nn	nn	np	np	nn	nn	nn	nn	np	np	nn	nn	nn	np	nn	np	np	np
unchr-691	scaffold17	339129	.	G	A	49136.9	<nnxnp>	nn	np	nn	np	np	np	np	nn	nn	nn	nn	np	np	np	nn	nn	np	np	nn	np	nn	np	np	nn	np	np	nn	nn	np	np	np	np	nn	nn	np	np	np	nn	np	nn	nn	nn
unchr-692	scaffold17	339162	.	T	C	55320.6	<nnxnp>	nn	np	nn	np	np	np	np	nn	nn	nn	nn	np	np	np	nn	nn	np	np	nn	np	nn	np	np	nn	np	np	nn	nn	np	np	np	np	nn	nn	np	np	np	nn	np	nn	nn	nn
unchr-693	scaffold17	339632	.	G	T	48423.9	<nnxnp>	nn	np	nn	np	np	np	np	nn	nn	nn	nn	np	np	np	nn	nn	np	np	nn	np	nn	np	np	nn	np	np	nn	nn	np	np	np	np	nn	nn	np	np	np	nn	np	nn	nn	nn
unchr-694	scaffold17	416616	.	A	G	34716.8	<nnxnp>	nn	np	nn	np	np	np	np	nn	nn	nn	nn	np	np	np	nn	nn	np	np	nn	np	nn	np	np	nn	np	np	nn	nn	np	np	np	nn	nn	nn	np	np	np	nn	np	nn	nn	nn
unchr-695	scaffold17	417131	.	A	C	36203.7	<lmxll>	lm	ll	ll	--	--	--	--	--	--	ll	ll	--	--	--	ll	--	--	--	ll	ll	ll	--	ll	ll	--	--	--	--	ll	ll	ll	--	lm	--	ll	--	--	ll	--	--	--	--
unchr-696	scaffold17	471718	.	C	A	12844.7	<nnxnp>	nn	np	nn	np	nn	nn	np	nn	nn	nn	nn	nn	np	np	nn	nn	np	np	nn	--	nn	np	np	nn	np	nn	nn	nn	np	np	np	np	nn	nn	np	np	np	nn	np	nn	nn	nn
unchr-697	scaffold17	627373	.	A	T	65544.2	<lmxll>	lm	ll	ll	--	--	--	--	--	--	ll	ll	--	--	--	ll	--	--	--	ll	ll	ll	--	ll	ll	--	--	--	--	ll	ll	ll	--	lm	--	ll	--	--	ll	--	--	--	--
unchr-698	scaffold17	629834	.	T	G	53870	<nnxnp>	nn	np	np	np	np	np	np	np	np	np	np	np	np	np	np	np	np	np	np	np	np	np	np	np	np	np	np	np	np	np	np	np	np	np	np	np	np	np	np	np	np	np
unchr-699	scaffold17	629837	.	A	C	53740	<nnxnp>	nn	np	np	np	np	np	np	np	np	np	np	np	np	np	np	np	np	np	np	np	np	np	np	np	np	np	np	np	np	np	np	np	np	np	np	np	np	np	np	np	np	np
unchr-700	scaffold17	796011	.	A	G	116634	<nnxnp>	nn	np	--	np	np	--	np	nn	np	nn	--	np	np	np	nn	nn	np	np	nn	np	np	np	nn	nn	np	np	nn	--	np	np	np	--	nn	--	np	--	np	nn	np	nn	np	nn
unchr-701	scaffold17	796022	.	A	AAAT	111098	<nnxnp>	nn	np	nn	np	np	--	np	nn	nn	nn	nn	np	np	np	nn	nn	np	np	nn	np	nn	np	nn	nn	np	np	nn	nn	np	np	np	nn	nn	nn	np	--	np	nn	np	nn	nn	nn
unchr-702	scaffold17	796128	.	G	A	42606.3	<nnxnp>	nn	np	np	nn	nn	nn	nn	np	--	np	np	nn	nn	nn	np	np	nn	nn	--	nn	np	nn	nn	np	nn	nn	np	np	nn	nn	nn	nn	np	--	nn	nn	nn	nn	nn	np	np	np
unchr-703	scaffold17	796137	.	G	GC	62505.9	<nnxnp>	nn	np	nn	np	np	--	np	nn	nn	nn	nn	np	np	np	nn	nn	np	np	nn	np	nn	np	--	nn	np	np	nn	nn	np	np	np	np	nn	nn	np	--	np	nn	np	nn	nn	nn
unchr-704	scaffold17	796152	.	G	A	42714.1	<nnxnp>	nn	np	np	nn	nn	nn	nn	np	--	np	np	nn	nn	nn	np	np	nn	nn	--	nn	np	nn	nn	np	nn	nn	np	np	nn	nn	nn	nn	np	--	nn	nn	nn	nn	nn	np	np	np
unchr-705	scaffold17	796158	.	T	A	42673.1	<nnxnp>	nn	np	np	nn	nn	nn	nn	np	--	np	np	nn	nn	nn	np	np	nn	nn	--	nn	np	nn	nn	np	nn	nn	np	np	nn	nn	nn	nn	np	--	nn	nn	nn	nn	nn	np	np	np
unchr-706	scaffold17	796188	.	C	T	36951.2	<nnxnp>	nn	np	np	nn	nn	nn	nn	np	--	np	np	nn	nn	nn	np	nn	nn	nn	--	nn	np	nn	nn	np	nn	nn	np	np	nn	nn	nn	nn	nn	--	nn	nn	nn	nn	nn	np	np	np
unchr-707	scaffold17	796230	.	T	G	39707.9	<nnxnp>	nn	np	np	nn	nn	nn	nn	np	--	np	np	nn	nn	nn	np	nn	nn	nn	np	nn	np	nn	nn	np	nn	nn	np	np	nn	nn	nn	nn	nn	--	nn	nn	nn	np	nn	np	np	np
unchr-708	scaffold17	796258	.	C	T	31209.1	<nnxnp>	nn	np	nn	np	np	nn	--	nn	nn	nn	nn	nn	nn	--	nn	nn	np	nn	nn	np	nn	np	nn	nn	np	--	nn	nn	--	np	nn	--	nn	nn	np	np	np	nn	np	nn	nn	nn
unchr-709	scaffold17	817102	.	T	C	32926.2	<nnxnp>	nn	np	nn	nn	nn	nn	np	np	nn	nn	np	nn	nn	nn	nn	nn	np	np	nn	nn	nn	nn	nn	np	nn	nn	nn	nn	nn	nn	np	np	nn	nn	np	nn	nn	nn	nn	nn	nn	nn
unchr-710	scaffold17	817103	.	G	T	33002.6	<nnxnp>	nn	np	nn	nn	nn	nn	np	np	nn	nn	nn	nn	nn	nn	nn	nn	np	np	nn	nn	nn	nn	nn	np	nn	nn	nn	nn	nn	nn	np	np	nn	nn	np	nn	nn	nn	nn	nn	nn	nn
unchr-711	scaffold17	817153	.	G	A	20610	<nnxnp>	nn	np	nn	nn	nn	nn	np	nn	nn	nn	nn	nn	nn	np	nn	nn	np	np	nn	nn	nn	nn	nn	nn	nn	nn	nn	nn	nn	np	np	np	nn	nn	np	nn	nn	nn	nn	nn	nn	nn
unchr-712	scaffold17	817172	.	A	G	45057	<nnxnp>	nn	np	nn	nn	nn	nn	np	np	nn	nn	np	nn	nn	np	np	nn	np	np	nn	nn	nn	np	nn	np	nn	nn	nn	np	nn	np	np	np	nn	nn	np	nn	nn	nn	nn	nn	nn	nn
unchr-713	scaffold17	817175	.	G	A	45077.7	<nnxnp>	nn	np	nn	nn	nn	nn	np	np	nn	nn	np	nn	nn	np	np	nn	np	np	nn	nn	nn	np	nn	np	nn	nn	nn	np	nn	np	np	np	nn	nn	np	nn	nn	nn	nn	nn	nn	nn
unchr-714	scaffold17	847148	.	T	G	134942	<lmxll>	lm	ll	lm	ll	ll	ll	ll	ll	ll	lm	lm	ll	ll	ll	lm	ll	ll	ll	lm	lm	lm	ll	lm	lm	ll	ll	ll	ll	--	lm	lm	ll	lm	ll	lm	ll	ll	lm	ll	ll	ll	ll
unchr-715	scaffold17	888140	.	AC	A	58098.2	<lmxll>	lm	ll	ll	--	--	--	--	--	--	ll	ll	lm	--	--	ll	--	--	--	ll	ll	ll	--	ll	ll	--	--	--	--	ll	ll	ll	--	lm	lm	ll	--	--	ll	--	--	--	--
unchr-716	scaffold17	992042	.	C	A	30382.4	<nnxnp>	nn	np	np	np	np	np	np	np	np	np	np	np	np	np	np	np	np	np	--	np	np	np	np	np	np	np	np	np	np	np	np	np	nn	np	np	np	nn	np	np	np	np	np
unchr-717	scaffold17	993784	.	G	A	75365.9	<nnxnp>	nn	np	--	np	np	--	np	np	--	--	--	np	np	np	--	np	np	np	np	--	np	np	np	np	--	np	np	np	np	np	np	--	np	np	--	--	--	--	np	--	--	np
unchr-718	scaffold17	1118046	.	G	A	104738	<lmxll>	lm	ll	--	ll	ll	ll	ll	ll	ll	--	--	ll	ll	ll	--	ll	ll	ll	--	--	--	ll	--	--	ll	ll	ll	ll	--	--	--	ll	lm	ll	--	ll	ll	--	ll	ll	ll	ll
unchr-719	scaffold17	1177386	.	A	T	88886.6	<nnxnp>	nn	np	np	np	np	np	np	np	np	np	np	np	np	np	np	np	np	np	np	np	np	np	np	np	np	np	np	np	np	np	np	np	np	np	np	np	np	np	np	np	np	np
unchr-720	scaffold17	1249086	.	G	A	41629.7	<nnxnp>	nn	np	nn	--	--	--	--	nn	nn	nn	nn	--	--	--	nn	nn	--	np	nn	--	nn	--	np	nn	--	--	nn	nn	np	np	np	--	nn	nn	np	--	--	nn	--	nn	nn	nn
unchr-721	scaffold17	1249225	.	C	T	135839	<lmxll>	lm	ll	--	ll	ll	ll	ll	ll	ll	--	--	ll	ll	ll	--	ll	ll	ll	--	--	--	ll	--	--	ll	ll	ll	ll	--	--	--	ll	lm	ll	--	ll	ll	--	ll	ll	ll	ll
unchr-722	scaffold17	1363538	.	T	C	21179.8	<lmxll>	lm	ll	ll	ll	ll	--	ll	--	ll	--	lm	--	ll	ll	ll	--	ll	--	ll	ll	ll	ll	ll	--	ll	ll	--	--	ll	ll	--	ll	--	--	ll	ll	--	--	--	--	--	ll
unchr-723	scaffold17	1363570	.	T	A	22495.2	<lmxll>	lm	ll	ll	ll	ll	--	ll	--	ll	--	ll	--	ll	ll	ll	--	ll	--	ll	ll	ll	ll	ll	--	ll	ll	--	--	ll	ll	--	ll	--	--	ll	ll	--	--	--	--	--	ll
unchr-724	scaffold17	1427981	.	A	G	101975	<nnxnp>	nn	np	np	nn	nn	nn	np	np	np	np	np	np	nn	nn	np	np	nn	nn	np	nn	nn	nn	nn	np	nn	nn	nn	np	nn	nn	nn	nn	np	np	nn	nn	nn	np	nn	np	nn	np
unchr-725	scaffold17	1428035	.	A	G	393299	<lmxll>	lm	ll	lm	lm	lm	ll	lm	ll	lm	ll	lm	ll	lm	lm	lm	ll	lm	ll	lm	lm	lm	lm	lm	ll	lm	lm	ll	ll	lm	lm	ll	lm	ll	ll	lm	lm	ll	ll	ll	ll	ll	lm
unchr-726	scaffold17	1428387	.	T	C	116799	<lmxll>	lm	ll	lm	lm	lm	ll	lm	ll	lm	ll	lm	ll	lm	lm	lm	ll	lm	ll	lm	lm	lm	lm	lm	ll	lm	lm	ll	ll	lm	lm	ll	lm	ll	ll	lm	lm	ll	ll	ll	ll	ll	lm
unchr-727	scaffold17	1428403	.	A	C	125443	<nnxnp>	nn	np	nn	np	np	np	nn	nn	nn	nn	nn	nn	np	np	nn	nn	np	np	nn	np	np	np	np	nn	np	np	np	nn	np	np	np	np	nn	nn	np	np	np	nn	np	nn	np	nn
unchr-728	scaffold17	1428405	.	G	A	126566	<nnxnp>	nn	np	np	nn	nn	nn	np	np	np	np	np	np	nn	nn	np	np	nn	nn	np	nn	nn	nn	nn	np	nn	nn	nn	np	nn	nn	nn	nn	np	np	nn	nn	nn	np	nn	np	nn	np
unchr-729	scaffold17	1461721	.	T	C	68202.1	<lmxll>	lm	ll	lm	lm	lm	ll	lm	ll	lm	ll	lm	ll	lm	lm	lm	ll	lm	ll	lm	lm	lm	lm	lm	ll	lm	lm	ll	ll	lm	lm	ll	lm	ll	ll	lm	lm	ll	ll	ll	ll	ll	lm
unchr-730	scaffold17	1461738	.	C	T	17622.8	<lmxll>	lm	ll	ll	ll	ll	lm	ll	lm	ll	lm	ll	lm	ll	ll	ll	lm	ll	lm	ll	ll	ll	ll	ll	lm	ll	ll	lm	lm	ll	ll	lm	ll	lm	lm	ll	ll	lm	lm	lm	lm	lm	ll
unchr-731	scaffold17	1461771	.	C	A	16357.6	<lmxll>	lm	ll	ll	ll	ll	lm	ll	lm	ll	lm	ll	lm	ll	ll	ll	lm	ll	lm	ll	ll	ll	ll	ll	lm	ll	ll	lm	lm	ll	ll	lm	ll	lm	lm	ll	ll	lm	lm	lm	lm	lm	ll
unchr-732	scaffold17	1665419	.	TTTTGGAC	T	117994	<lmxll>	lm	ll	--	--	--	ll	--	ll	--	ll	--	ll	--	--	--	--	--	ll	--	--	--	--	--	--	--	--	ll	ll	--	--	ll	--	ll	--	--	--	ll	ll	--	ll	ll	--
unchr-733	scaffold17	1678713	.	G	A	38841	<lmxll>	lm	ll	ll	ll	ll	--	ll	--	ll	--	ll	--	ll	ll	ll	--	ll	--	ll	ll	ll	ll	ll	--	ll	ll	--	--	ll	ll	--	ll	--	--	ll	ll	--	--	--	--	--	ll
unchr-734	scaffold17	1765300	.	T	G	539.7	<hkxhk>	hk	hk	hh	hh	hh	hh	hh	hh	hh	hk	--	hh	hh	hh	hh	hk	hh	hh	hh	hh	hh	hh	hh	hh	hh	hh	hh	--	hh	hh	hh	hh	hk	hk	hh	hh	hh	--	hh	--	hh	--
unchr-735	scaffold17	1765305	.	T	G	199.21	<lmxll>	lm	ll	ll	ll	ll	ll	ll	ll	lm	lm	--	--	ll	ll	lm	lm	ll	ll	ll	ll	ll	ll	ll	ll	ll	ll	ll	ll	ll	ll	ll	ll	ll	ll	ll	ll	ll	--	ll	--	ll	ll
unchr-736	scaffold17	1765309	.	T	G	413.81	<lmxll>	lm	ll	ll	ll	ll	ll	lm	ll	ll	lm	--	ll	ll	ll	ll	ll	ll	ll	ll	ll	ll	ll	ll	ll	ll	ll	ll	--	ll	ll	ll	ll	lm	lm	ll	ll	ll	--	ll	--	ll	ll
unchr-737	scaffold17	1765313	.	A	C	217.67	<lmxll>	lm	ll	ll	ll	ll	ll	ll	ll	ll	lm	--	ll	ll	ll	ll	ll	ll	ll	ll	ll	ll	ll	ll	ll	ll	ll	ll	ll	ll	ll	ll	ll	ll	lm	ll	ll	ll	--	ll	--	ll	--
unchr-738	scaffold17	1766092	.	T	C	19386.6	<lmxll>	lm	ll	lm	--	--	lm	lm	ll	lm	lm	--	ll	--	--	lm	ll	--	--	lm	--	--	--	--	ll	--	--	lm	ll	--	--	lm	--	ll	ll	--	--	lm	--	lm	--	lm	lm
unchr-739	scaffold17	1766101	.	T	C	66392.9	<lmxll>	lm	ll	lm	lm	lm	ll	lm	ll	lm	ll	--	ll	ll	lm	lm	ll	lm	ll	lm	lm	lm	lm	lm	ll	lm	lm	ll	ll	lm	lm	ll	ll	ll	ll	ll	lm	ll	--	ll	--	ll	lm
unchr-740	scaffold17	1822886	.	G	A	110844	<nnxnp>	nn	np	nn	np	np	np	nn	nn	nn	nn	nn	nn	np	np	nn	nn	np	np	nn	np	np	np	np	nn	np	np	np	nn	np	np	np	np	nn	nn	np	np	np	nn	np	nn	nn	nn
unchr-741	scaffold17	1822958	.	C	T	77124.2	<lmxll>	lm	ll	lm	ll	ll	ll	ll	ll	ll	lm	lm	ll	ll	ll	lm	ll	ll	ll	lm	--	lm	ll	ll	--	ll	ll	ll	ll	lm	lm	lm	ll	lm	ll	lm	ll	ll	lm	ll	ll	ll	ll
unchr-742	scaffold17	1823145	.	G	T	99281.9	<nnxnp>	nn	np	nn	np	np	np	nn	nn	nn	nn	nn	nn	--	np	nn	nn	np	np	nn	nn	np	np	np	nn	np	np	nn	nn	nn	np	np	np	nn	nn	np	np	nn	nn	np	nn	nn	nn
unchr-743	scaffold17	2003246	.	A	G	32386	<nnxnp>	nn	np	np	np	np	np	np	np	np	np	np	np	np	np	np	np	np	np	np	np	np	np	np	np	np	np	np	np	np	np	np	np	np	np	np	np	np	np	np	np	np	np
unchr-744	scaffold6	39376	.	A	T	100767	<nnxnp>	nn	np	np	nn	nn	nn	np	np	nn	np	np	np	np	np	np	np	np	np	--	np	np	np	np	np	np	np	np	np	nn	np	np	np	np	np	np	np	np	np	np	np	np	np
unchr-745	scaffold6	40206	.	C	T	332508	<nnxnp>	nn	np	--	np	np	np	--	np	--	np	np	np	np	np	np	np	np	--	--	--	np	--	np	np	np	np	np	np	np	np	np	np	np	np	np	--	np	np	--	np	--	np
unchr-746	scaffold6	40219	.	C	T	394463	<lmxll>	lm	ll	ll	lm	lm	lm	lm	lm	ll	lm	lm	lm	lm	lm	lm	lm	lm	ll	ll	ll	lm	ll	lm	lm	ll	lm	lm	lm	lm	lm	lm	ll	lm	lm	lm	ll	lm	lm	ll	lm	ll	lm
unchr-747	scaffold6	292612	.	A	G	7716.62	<lmxll>	lm	ll	--	--	lm	--	--	--	--	ll	ll	ll	lm	--	--	--	--	--	lm	ll	ll	ll	--	--	ll	ll	--	--	--	ll	ll	ll	--	--	ll	--	--	--	--	ll	ll	--
unchr-748	scaffold6	404096	.	G	C	132429	<lmxll>	lm	ll	--	--	--	--	--	--	--	ll	--	ll	--	--	--	--	--	--	--	ll	ll	ll	--	--	ll	ll	lm	--	--	ll	ll	ll	lm	--	ll	--	--	--	--	ll	ll	lm
unchr-749	scaffold6	522285	.	T	C	84769.6	<lmxll>	lm	ll	ll	ll	ll	ll	ll	ll	ll	--	ll	--	ll	ll	ll	ll	ll	ll	ll	--	--	--	ll	ll	--	--	ll	ll	ll	--	--	--	ll	ll	--	ll	ll	ll	ll	--	--	ll
unchr-750	scaffold6	739861	.	G	C	60573.3	<nnxnp>	nn	np	np	np	np	np	np	np	np	--	np	np	np	nn	np	np	np	np	np	--	--	--	np	np	--	--	np	np	np	--	np	--	np	nn	--	np	np	np	np	--	--	np
unchr-751	scaffold6	837272	.	A	G	72757.3	<nnxnp>	nn	np	np	np	np	--	np	np	np	np	np	np	np	np	np	--	--	np	np	np	np	np	--	np	np	np	--	np	np	nn	np	np	np	np	np	np	--	np	--	np	np	np
unchr-752	scaffold6	837284	.	C	T	68811.2	<nnxnp>	nn	np	np	np	np	--	np	np	np	np	np	np	np	np	np	--	--	np	np	np	np	np	--	np	np	np	--	np	np	nn	np	np	np	np	np	np	--	np	--	np	np	np
unchr-753	scaffold6	837320	.	T	C	22969.9	<nnxnp>	nn	np	--	--	--	--	--	--	--	np	--	np	--	--	--	--	--	--	--	np	np	nn	--	--	np	np	--	--	--	--	nn	nn	--	--	np	--	--	--	--	np	nn	--
unchr-754	scaffold6	934625	.	A	G	9294.31	<lmxll>	lm	ll	--	lm	lm	lm	lm	lm	lm	ll	--	ll	--	lm	--	--	lm	lm	--	ll	ll	ll	--	--	ll	ll	--	lm	lm	ll	--	ll	--	lm	ll	lm	lm	--	lm	--	ll	--
unchr-755	scaffold6	1206521	.	A	G	42486.6	<nnxnp>	nn	np	np	nn	nn	nn	nn	nn	nn	np	np	np	np	nn	nn	np	nn	nn	np	np	nn	nn	np	np	np	np	np	nn	nn	nn	np	np	np	nn	np	nn	nn	np	nn	np	np	np
unchr-756	scaffold6	1252964	.	A	AT	61906.6	<lmxll>	lm	ll	--	--	--	--	--	--	--	ll	--	ll	--	--	--	--	--	--	--	ll	ll	ll	--	--	ll	ll	--	--	--	ll	--	ll	--	--	ll	--	--	--	--	ll	ll	--
unchr-757	scaffold6	1252984	.	A	G	53277.3	<lmxll>	lm	ll	ll	ll	ll	ll	ll	ll	ll	--	ll	--	ll	ll	ll	ll	ll	ll	ll	--	--	--	ll	ll	--	--	ll	ll	ll	--	ll	--	ll	ll	--	ll	ll	ll	ll	--	--	ll
unchr-758	scaffold6	1297179	.	A	G	11800.5	<lmxll>	lm	ll	ll	ll	ll	ll	ll	ll	ll	--	ll	--	ll	ll	ll	ll	ll	ll	ll	--	--	lm	ll	ll	--	--	ll	ll	ll	--	ll	--	ll	--	--	ll	ll	ll	ll	--	--	ll
unchr-759	scaffold6	1349952	.	G	A	94583.2	<lmxll>	lm	ll	--	--	--	--	--	lm	lm	ll	--	ll	--	--	--	--	--	--	--	ll	ll	ll	--	--	ll	ll	--	lm	--	ll	--	ll	--	--	ll	--	--	--	lm	ll	ll	lm
unchr-760	scaffold6	1378550	.	A	C	80609.8	<lmxll>	lm	ll	--	--	--	--	--	--	--	ll	--	ll	--	--	--	--	--	--	--	ll	ll	ll	--	--	ll	ll	--	--	--	ll	--	ll	--	--	ll	--	--	--	--	ll	ll	--
unchr-761	scaffold6	1952076	.	A	C	62818.6	<lmxll>	lm	ll	ll	ll	ll	ll	ll	ll	ll	--	ll	--	ll	ll	ll	ll	ll	ll	ll	--	lm	--	ll	ll	--	--	ll	ll	ll	lm	ll	--	ll	ll	--	ll	ll	ll	ll	--	--	ll
unchr-762	scaffold6	1952156	.	A	G	46494.1	<nnxnp>	nn	np	nn	np	nn	np	np	np	--	nn	nn	nn	nn	np	np	nn	nn	np	nn	nn	np	nn	nn	nn	nn	nn	nn	np	np	np	nn	nn	nn	nn	nn	nn	nn	nn	np	nn	nn	nn
unchr-763	scaffold6	1994469	.	C	T	63421.3	<lmxll>	lm	ll	--	--	--	--	--	--	--	lm	--	ll	--	--	--	lm	--	--	--	ll	ll	ll	--	--	ll	ll	--	--	--	ll	--	ll	--	--	ll	--	--	--	--	ll	ll	--
unchr-764	scaffold6	1994919	.	A	G	43370.7	<nnxnp>	nn	np	nn	np	--	np	--	np	--	nn	nn	nn	nn	np	np	nn	np	np	nn	nn	np	np	nn	nn	nn	nn	nn	np	np	np	nn	nn	nn	np	nn	nn	--	nn	np	nn	nn	nn
unchr-765	scaffold6	2197238	.	A	G	70937.1	<nnxnp>	nn	np	nn	np	np	np	np	np	np	nn	nn	nn	nn	np	np	nn	np	np	nn	nn	np	np	nn	nn	nn	nn	nn	nn	np	np	nn	nn	nn	np	nn	np	np	nn	np	nn	nn	nn
unchr-766	scaffold6	2218228	.	G	A	13981.5	<lmxll>	lm	ll	ll	ll	ll	ll	ll	ll	ll	lm	ll	--	ll	ll	ll	ll	ll	ll	ll	lm	--	lm	ll	ll	--	--	ll	ll	ll	lm	ll	--	ll	ll	--	ll	ll	ll	ll	lm	--	ll
unchr-767	scaffold6	2263217	.	C	T	50691.8	<lmxll>	lm	ll	ll	ll	ll	ll	ll	ll	ll	lm	ll	--	ll	ll	ll	ll	ll	ll	ll	lm	lm	lm	ll	ll	--	lm	ll	ll	ll	lm	ll	lm	ll	ll	lm	ll	ll	ll	ll	--	--	ll
unchr-768	scaffold6	2488133	.	A	T	98291.9	<nnxnp>	nn	np	np	nn	np	nn	--	nn	nn	np	np	np	np	nn	np	np	--	nn	np	--	nn	np	np	np	np	np	np	--	np	nn	--	np	--	np	nn	nn	--	np	nn	--	np	--
unchr-769	scaffold6	2497183	.	C	A	74161.8	<lmxll>	lm	ll	ll	ll	ll	ll	ll	ll	ll	lm	ll	--	ll	ll	ll	ll	ll	ll	ll	lm	lm	lm	ll	ll	lm	lm	ll	ll	ll	lm	ll	lm	ll	ll	lm	ll	ll	ll	ll	lm	lm	ll
unchr-770	scaffold6	2497198	.	G	A	95007.1	<nnxnp>	nn	np	np	nn	nn	nn	nn	nn	nn	np	np	nn	np	nn	nn	np	nn	nn	np	np	nn	nn	np	np	np	np	np	nn	nn	nn	np	np	np	nn	np	nn	nn	np	nn	np	np	np
unchr-771	scaffold6	2512757	.	A	T	20033.8	<lmxll>	lm	ll	ll	ll	ll	lm	ll	ll	ll	lm	ll	ll	ll	ll	ll	ll	ll	ll	ll	lm	lm	lm	ll	ll	lm	lm	ll	ll	ll	lm	ll	lm	ll	ll	ll	ll	ll	ll	ll	lm	lm	ll
unchr-772	scaffold6	2554668	.	A	G	132316	<lmxll>	lm	ll	ll	ll	ll	ll	ll	ll	ll	--	ll	--	ll	ll	ll	ll	ll	ll	ll	--	--	--	ll	ll	--	--	ll	ll	ll	--	ll	--	ll	ll	--	ll	ll	ll	ll	--	--	ll
unchr-773	scaffold6	2844772	.	T	C	36693.3	<lmxll>	lm	ll	--	--	ll	lm	lm	lm	ll	ll	lm	ll	lm	ll	lm	lm	lm	lm	--	ll	ll	lm	--	lm	ll	ll	lm	lm	lm	ll	lm	ll	ll	lm	ll	lm	--	lm	lm	ll	ll	lm
unchr-774	scaffold6	2935774	.	A	G	213461	<nnxnp>	nn	np	--	--	--	--	--	--	--	np	--	np	--	--	--	--	--	--	--	np	np	np	--	--	np	np	--	--	--	np	--	np	--	--	np	--	--	--	--	np	np	--
unchr-775	scaffold6	3055595	.	A	C	247.2	<lmxll>	lm	ll	ll	lm	ll	ll	ll	lm	ll	ll	ll	ll	ll	ll	ll	ll	--	ll	ll	ll	ll	lm	ll	ll	ll	ll	ll	ll	ll	ll	ll	ll	ll	ll	--	ll	ll	ll	--	ll	--	ll
unchr-776	scaffold6	3055610	.	A	C	506.91	<lmxll>	lm	ll	--	ll	ll	lm	ll	ll	lm	ll	ll	lm	ll	ll	ll	ll	--	ll	ll	ll	lm	lm	ll	ll	ll	--	--	ll	ll	--	ll	ll	ll	ll	--	ll	ll	ll	ll	ll	ll	ll
unchr-777	scaffold6	3233363	.	T	C	223028	<lmxll>	lm	ll	lm	lm	ll	ll	--	lm	ll	lm	--	--	ll	lm	lm	lm	lm	lm	ll	lm	ll	--	ll	--	ll	lm	ll	ll	lm	--	lm	--	lm	ll	ll	--	--	lm	--	ll	lm	--
unchr-778	scaffold6	3233364	.	T	A	131130	<lmxll>	lm	ll	lm	ll	ll	lm	ll	ll	--	lm	ll	--	lm	lm	ll	ll	ll	lm	--	lm	--	ll	--	ll	ll	ll	lm	lm	lm	--	lm	ll	lm	--	--	ll	ll	lm	ll	ll	lm	ll
unchr-779	scaffold6	3233740	.	C	T	90984.4	<lmxll>	lm	ll	ll	lm	--	lm	ll	lm	ll	ll	ll	--	lm	lm	lm	lm	lm	ll	ll	ll	ll	ll	ll	ll	--	lm	lm	lm	ll	--	ll	ll	ll	ll	ll	ll	ll	lm	ll	--	ll	ll
unchr-780	scaffold6	3233749	.	C	T	88472.4	<lmxll>	lm	ll	ll	lm	--	lm	ll	lm	ll	ll	ll	--	lm	lm	lm	lm	lm	ll	ll	ll	ll	ll	ll	ll	--	lm	lm	lm	ll	--	ll	ll	ll	ll	ll	ll	ll	lm	ll	--	ll	ll
unchr-781	scaffold6	3347224	.	T	G	38833.2	<lmxll>	lm	ll	--	--	ll	lm	lm	--	--	lm	ll	ll	--	lm	--	ll	--	--	--	--	ll	lm	ll	--	--	lm	ll	--	ll	--	--	--	--	ll	ll	--	ll	ll	--	ll	ll	ll
unchr-782	scaffold11	10578	.	G	A	25144.3	<lmxll>	lm	ll	lm	ll	ll	ll	lm	lm	--	ll	ll	ll	lm	--	lm	lm	lm	ll	ll	ll	ll	ll	ll	ll	lm	ll	ll	--	ll	lm	ll	--	lm	ll	ll	ll	ll	ll	--	lm	lm	ll
unchr-783	scaffold11	12481	.	C	T	203213	<lmxll>	lm	ll	ll	lm	lm	lm	ll	ll	ll	lm	lm	lm	ll	ll	ll	ll	ll	lm	lm	lm	lm	lm	lm	lm	ll	lm	lm	ll	lm	ll	lm	ll	ll	lm	lm	lm	lm	lm	ll	ll	ll	lm
unchr-784	scaffold11	87100	.	G	A	12870.4	<lmxll>	lm	ll	lm	ll	ll	ll	lm	lm	--	ll	ll	ll	lm	--	lm	lm	lm	ll	ll	ll	ll	ll	ll	ll	lm	ll	ll	lm	ll	lm	ll	lm	--	ll	ll	ll	ll	ll	--	lm	lm	ll
unchr-785	scaffold11	207783	.	T	C	57016.9	<nnxnp>	nn	np	np	nn	nn	nn	np	np	nn	np	nn	np	np	nn	np	np	np	np	np	np	np	nn	np	np	np	np	nn	nn	nn	np	np	nn	np	np	np	np	nn	nn	nn	np	np	nn
unchr-786	scaffold11	207822	.	T	C	47476.1	<nnxnp>	nn	np	np	nn	nn	nn	np	np	nn	np	nn	np	np	nn	np	np	np	np	np	np	np	nn	np	np	np	np	nn	nn	nn	np	np	nn	np	np	np	np	nn	nn	nn	np	np	nn
unchr-787	scaffold11	208395	.	A	G	13590	<nnxnp>	nn	np	np	nn	nn	nn	np	np	nn	np	nn	np	np	nn	np	np	np	np	np	np	np	nn	np	np	nn	nn	nn	nn	nn	np	nn	nn	np	np	np	nn	nn	nn	nn	np	np	nn
unchr-788	scaffold11	232912	.	A	T	125117	<lmxll>	lm	ll	ll	--	--	--	ll	ll	ll	--	--	lm	ll	ll	ll	ll	ll	lm	lm	lm	lm	--	lm	--	ll	lm	--	ll	--	ll	--	ll	ll	--	--	--	--	--	ll	ll	ll	--
unchr-789	scaffold11	268130	.	A	G	74122.1	<lmxll>	lm	ll	lm	ll	ll	ll	--	--	lm	ll	ll	ll	--	lm	--	--	--	ll	ll	ll	ll	ll	ll	ll	lm	ll	ll	lm	ll	lm	ll	lm	--	ll	ll	ll	ll	ll	lm	--	--	ll
unchr-790	scaffold11	268400	.	T	C	109898	<lmxll>	lm	ll	--	ll	ll	ll	--	--	--	ll	ll	ll	--	--	--	--	--	ll	ll	ll	ll	ll	--	ll	lm	ll	ll	--	ll	lm	ll	--	--	ll	ll	ll	ll	ll	--	--	--	ll
unchr-791	scaffold11	268414	.	T	C	79541.6	<lmxll>	lm	ll	ll	--	--	--	ll	ll	ll	--	--	--	ll	ll	ll	ll	ll	--	--	--	--	--	--	--	ll	--	ll	ll	--	ll	--	ll	ll	lm	--	lm	--	--	ll	ll	ll	--
unchr-792	scaffold11	697286	.	T	A	31718.5	<lmxll>	lm	ll	--	ll	ll	ll	--	--	--	ll	ll	ll	--	--	--	--	--	ll	ll	ll	ll	ll	ll	ll	--	ll	ll	--	ll	--	ll	--	--	ll	ll	ll	ll	ll	--	--	--	ll
unchr-793	scaffold11	767498	.	A	T	517.54	<lmxll>	lm	ll	lm	ll	ll	ll	--	--	--	--	ll	ll	lm	ll	lm	--	ll	--	ll	ll	ll	ll	ll	ll	ll	ll	ll	--	ll	lm	ll	ll	ll	ll	ll	ll	ll	ll	ll	lm	lm	ll
unchr-794	scaffold11	767512	.	T	G	510.82	<lmxll>	lm	ll	lm	ll	ll	ll	--	--	--	ll	ll	ll	lm	ll	lm	--	ll	ll	ll	ll	ll	ll	ll	ll	ll	ll	ll	--	ll	lm	ll	ll	--	ll	ll	ll	ll	ll	ll	lm	lm	ll
unchr-795	scaffold11	767518	.	A	T	517.12	<lmxll>	lm	ll	lm	ll	ll	ll	--	--	--	ll	ll	ll	lm	ll	lm	--	ll	ll	ll	ll	ll	ll	ll	ll	ll	ll	ll	--	ll	lm	ll	ll	--	ll	ll	ll	ll	ll	ll	lm	lm	ll
unchr-796	scaffold11	767527	.	AAGGTCTGAATG	A	514.03	<lmxll>	lm	ll	lm	ll	ll	ll	--	--	--	ll	ll	ll	lm	ll	lm	--	--	ll	ll	ll	ll	ll	ll	ll	ll	ll	ll	--	ll	lm	ll	ll	--	ll	ll	ll	ll	ll	ll	lm	lm	ll
unchr-797	scaffold11	861413	.	A	G	20701.4	<nnxnp>	nn	np	np	np	np	nn	np	--	np	np	np	np	np	nn	np	nn	--	np	np	nn	np	np	np	np	np	np	np	np	np	np	np	np	np	nn	np	np	np	np	np	np	np	np
unchr-798	scaffold11	867830	.	T	C	8742.92	<lmxll>	lm	ll	ll	ll	ll	ll	--	--	lm	ll	ll	ll	--	lm	lm	lm	lm	ll	ll	ll	ll	ll	ll	--	lm	ll	ll	--	ll	lm	ll	--	--	ll	ll	ll	lm	ll	ll	lm	lm	ll
unchr-799	scaffold11	867841	.	T	G	241.72	<lmxll>	lm	ll	ll	ll	ll	ll	ll	ll	ll	ll	ll	ll	--	ll	ll	ll	ll	ll	lm	ll	ll	ll	ll	--	ll	ll	ll	ll	ll	ll	ll	ll	ll	ll	ll	ll	ll	ll	ll	ll	ll	ll
unchr-800	scaffold11	867875	.	C	T	5842.29	<lmxll>	lm	ll	ll	ll	ll	ll	lm	--	lm	ll	ll	ll	--	lm	lm	lm	lm	ll	ll	ll	ll	ll	ll	--	lm	ll	ll	--	ll	lm	ll	--	--	ll	ll	ll	lm	ll	--	lm	lm	ll
unchr-801	scaffold11	867883	.	T	G	173.87	<lmxll>	lm	ll	ll	ll	ll	ll	ll	ll	lm	ll	ll	ll	--	ll	ll	ll	ll	lm	lm	ll	ll	ll	ll	--	ll	ll	ll	ll	ll	ll	ll	--	ll	ll	ll	ll	ll	ll	ll	ll	lm	ll
unchr-802	scaffold11	868535	.	A	G	13372.6	<lmxll>	lm	ll	ll	ll	ll	ll	lm	--	--	ll	ll	ll	--	lm	lm	lm	--	ll	ll	ll	ll	ll	ll	--	--	lm	ll	--	ll	--	ll	--	lm	ll	ll	ll	ll	ll	--	lm	lm	ll
unchr-803	scaffold11	1415709	.	T	A	42945.9	<lmxll>	lm	ll	ll	ll	ll	ll	--	--	--	ll	ll	ll	--	--	--	--	--	ll	ll	ll	ll	ll	ll	ll	--	ll	ll	--	ll	--	ll	--	--	ll	ll	ll	ll	ll	--	--	--	ll
unchr-804	scaffold11	1425789	.	C	T	114138	<lmxll>	lm	ll	lm	lm	lm	lm	ll	ll	ll	lm	lm	lm	ll	ll	ll	ll	ll	lm	lm	lm	lm	lm	lm	lm	ll	lm	lm	ll	lm	ll	lm	ll	ll	lm	lm	lm	lm	lm	ll	ll	ll	lm
unchr-805	scaffold11	1426216	.	T	C	129971	<lmxll>	lm	ll	--	--	--	--	ll	ll	ll	--	--	--	ll	ll	ll	ll	ll	--	--	--	--	--	--	--	ll	--	--	ll	--	ll	--	ll	ll	--	--	--	--	--	ll	ll	ll	--
unchr-806	scaffold11	1462184	.	T	C	8309.77	<nnxnp>	nn	np	np	--	nn	nn	np	np	nn	np	nn	nn	np	nn	np	nn	np	np	np	--	np	nn	np	np	np	np	np	nn	nn	np	np	nn	np	np	np	np	nn	nn	nn	np	np	nn
unchr-807	scaffold11	1462214	.	C	T	14717.8	<nnxnp>	nn	np	np	--	nn	nn	np	np	nn	np	nn	--	np	nn	np	nn	np	np	np	np	np	nn	np	np	np	np	np	nn	nn	np	np	nn	np	np	np	np	nn	nn	nn	np	np	nn
unchr-808	scaffold11	1472852	.	G	T	105894	<lmxll>	lm	ll	--	--	--	--	ll	ll	ll	--	--	--	ll	ll	ll	ll	ll	--	--	--	--	--	--	--	ll	--	--	ll	--	ll	--	ll	ll	--	--	--	--	--	ll	ll	ll	--
unchr-809	scaffold11	1472866	.	CAGCT	C	110118	<lmxll>	lm	ll	--	--	--	--	ll	ll	ll	--	--	--	ll	ll	ll	ll	ll	--	--	--	--	--	--	--	ll	--	--	ll	--	ll	--	ll	ll	--	--	--	--	--	ll	ll	ll	--
unchr-810	scaffold11	1584163	.	TA	T	99480.9	<lmxll>	lm	ll	lm	--	--	--	ll	ll	ll	lm	--	lm	ll	ll	ll	ll	ll	lm	--	--	lm	--	lm	lm	ll	lm	--	ll	--	ll	lm	ll	ll	lm	lm	lm	--	--	ll	ll	ll	--
unchr-811	scaffold11	1584377	.	G	GA	127911	<nnxnp>	nn	np	np	nn	nn	nn	np	np	nn	np	nn	np	np	nn	np	np	np	np	np	np	np	nn	np	np	np	np	np	nn	nn	np	np	nn	np	np	np	np	nn	nn	nn	np	np	nn
unchr-812	scaffold11	1584410	.	A	G	175652	<nnxnp>	nn	np	np	nn	nn	nn	np	np	nn	np	nn	np	np	nn	np	np	np	np	np	np	np	nn	np	np	np	np	np	nn	nn	np	np	nn	np	np	np	np	nn	nn	nn	np	np	nn
unchr-813	scaffold11	1675171	.	C	CAATT	94643.4	<lmxll>	lm	ll	--	--	--	--	ll	ll	ll	--	--	--	ll	ll	ll	ll	ll	--	--	--	--	--	--	--	ll	--	--	ll	--	ll	--	ll	ll	--	--	--	--	--	ll	--	--	--
unchr-814	scaffold11	1734649	.	G	A	70515.5	<nnxnp>	nn	np	np	nn	nn	nn	np	np	nn	np	nn	np	np	nn	np	nn	nn	np	np	np	np	nn	np	np	np	np	np	nn	nn	np	np	nn	np	np	np	np	nn	nn	nn	np	np	nn
unchr-815	scaffold11	1777188	.	A	G	17872.3	<lmxll>	lm	ll	ll	ll	ll	ll	--	--	--	ll	ll	ll	--	--	--	--	--	ll	ll	ll	ll	ll	ll	ll	--	ll	ll	--	ll	--	ll	--	--	lm	ll	ll	lm	ll	--	--	--	ll
unchr-816	scaffold11	1906279	.	A	C	19634	<nnxnp>	nn	np	nn	nn	nn	nn	nn	nn	np	nn	np	nn	nn	np	nn	nn	nn	nn	nn	nn	nn	nn	nn	nn	nn	nn	nn	nn	nn	nn	np	nn	nn	nn	nn	nn	np	np	nn	nn	nn	nn
unchr-817	scaffold11	1906298	.	T	A	8291.65	<nnxnp>	nn	np	nn	nn	nn	nn	np	nn	nn	nn	nn	nn	nn	nn	nn	nn	nn	nn	--	np	np	nn	nn	--	nn	nn	nn	nn	nn	nn	nn	nn	nn	--	nn	nn	nn	nn	nn	nn	nn	nn
unchr-818	scaffold11	1906301	.	A	G	19757	<nnxnp>	nn	np	nn	nn	nn	nn	nn	nn	np	nn	np	nn	nn	np	nn	nn	nn	nn	nn	nn	nn	nn	nn	nn	nn	nn	nn	nn	nn	nn	np	nn	nn	nn	nn	nn	np	np	nn	nn	nn	nn
unchr-819	scaffold11	1910493	.	A	G	165368	<nnxnp>	nn	np	--	nn	nn	nn	--	np	nn	--	nn	--	np	nn	np	np	np	--	--	--	--	nn	--	--	np	--	--	nn	nn	nn	--	nn	np	--	--	--	nn	nn	nn	np	np	nn
unchr-820	scaffold11	1913503	.	T	G	139.17	<lmxll>	lm	ll	ll	ll	ll	ll	ll	ll	lm	--	lm	ll	ll	--	ll	ll	ll	ll	ll	--	ll	ll	ll	ll	ll	lm	ll	--	lm	--	ll	lm	ll	ll	lm	ll	ll	ll	ll	ll	ll	ll
unchr-821	scaffold11	1913511	.	T	G	132.02	<lmxll>	lm	ll	ll	ll	ll	ll	ll	ll	ll	--	ll	ll	--	ll	ll	ll	ll	ll	ll	--	ll	ll	ll	ll	ll	ll	ll	ll	ll	--	ll	lm	ll	ll	ll	ll	ll	ll	ll	ll	--	ll
unchr-822	scaffold11	1913525	.	A	C	448.93	<lmxll>	lm	ll	ll	ll	ll	lm	ll	ll	lm	--	ll	ll	--	ll	lm	lm	ll	ll	lm	--	ll	ll	ll	ll	ll	ll	ll	--	ll	--	ll	ll	ll	ll	lm	ll	ll	ll	ll	lm	--	ll
unchr-823	scaffold11	1942672	.	G	A	31168.8	<lmxll>	lm	ll	--	lm	--	--	ll	ll	ll	lm	lm	--	ll	ll	ll	ll	ll	--	lm	--	lm	lm	--	lm	ll	lm	lm	ll	--	ll	--	ll	ll	--	lm	--	--	--	ll	ll	ll	--
unchr-824	scaffold11	1956033	.	G	A	14053.4	<lmxll>	lm	ll	lm	ll	--	ll	ll	ll	ll	lm	ll	lm	ll	ll	ll	ll	ll	lm	lm	lm	lm	ll	lm	lm	ll	lm	lm	ll	ll	ll	lm	ll	ll	lm	--	--	--	ll	ll	ll	ll	ll
unchr-825	scaffold11	2211229	.	C	G	91109.2	<nnxnp>	nn	np	--	nn	nn	nn	np	--	nn	np	nn	np	--	nn	--	--	nn	np	np	np	--	nn	np	np	--	np	np	nn	nn	np	np	nn	nn	np	np	np	nn	nn	nn	--	--	nn
unchr-826	scaffold11	2211360	.	C	T	43228	<lmxll>	lm	ll	--	--	--	--	ll	ll	ll	lm	--	--	ll	ll	ll	ll	ll	--	--	--	--	--	--	--	ll	--	--	ll	--	--	--	ll	ll	--	--	--	--	--	ll	ll	ll	--
unchr-827	scaffold11	2350843	.	A	G	160033	<lmxll>	lm	ll	lm	lm	lm	lm	ll	ll	ll	lm	lm	lm	ll	ll	ll	ll	ll	lm	lm	lm	lm	lm	lm	lm	ll	lm	lm	ll	lm	lm	lm	ll	ll	lm	lm	lm	lm	lm	lm	ll	ll	lm
unchr-828	scaffold11	2357044	.	G	A	41706.5	<lmxll>	lm	ll	ll	ll	ll	ll	--	lm	lm	ll	ll	ll	lm	--	--	--	--	ll	ll	ll	ll	ll	ll	ll	--	ll	ll	lm	ll	ll	ll	lm	lm	ll	ll	ll	ll	ll	--	lm	--	ll
unchr-829	scaffold11	2414672	.	C	G	97267.4	<lmxll>	lm	ll	--	lm	lm	lm	ll	ll	ll	lm	lm	lm	ll	ll	ll	ll	ll	lm	--	lm	--	--	--	--	ll	--	--	ll	lm	lm	lm	ll	ll	lm	lm	lm	lm	--	ll	ll	ll	--
unchr-830	scaffold11	2414891	.	A	T	102076	<lmxll>	lm	ll	lm	lm	lm	lm	ll	ll	ll	lm	lm	lm	ll	ll	ll	ll	ll	lm	lm	lm	--	lm	lm	lm	ll	--	lm	ll	lm	lm	lm	ll	ll	lm	lm	lm	lm	lm	ll	ll	ll	--
unchr-831	scaffold11	2414919	.	A	G	249628	<lmxll>	lm	ll	ll	ll	ll	ll	lm	lm	--	ll	ll	ll	lm	lm	--	lm	lm	ll	ll	ll	--	ll	ll	ll	lm	--	ll	lm	ll	ll	ll	lm	lm	ll	ll	ll	ll	ll	--	lm	lm	ll
unchr-832	scaffold11	2414927	.	C	A	128199	<nnxnp>	nn	np	np	np	np	np	np	np	nn	np	np	np	np	np	nn	np	np	np	np	np	--	np	np	np	np	--	np	np	np	np	np	np	np	np	np	np	np	np	--	np	np	nn
unchr-833	scaffold11	2414928	.	A	T	128167	<nnxnp>	nn	np	np	np	np	np	np	np	nn	np	np	np	np	np	nn	np	np	np	np	np	--	np	np	np	np	--	np	np	np	np	np	np	np	np	np	np	np	np	nn	np	np	nn
unchr-834	scaffold11	2421002	.	T	C	60564.4	<lmxll>	lm	ll	ll	ll	ll	ll	--	--	--	ll	ll	ll	--	--	--	--	--	ll	ll	ll	ll	ll	ll	ll	--	ll	ll	--	ll	ll	ll	--	--	ll	ll	ll	ll	ll	--	--	--	ll
unchr-835	scaffold11	2531859	.	A	G	48291.5	<lmxll>	lm	ll	--	--	--	lm	ll	ll	ll	lm	--	--	ll	ll	ll	ll	ll	lm	lm	lm	lm	lm	lm	lm	ll	lm	lm	ll	--	ll	lm	ll	ll	lm	lm	lm	--	--	ll	ll	ll	--
unchr-836	scaffold11	2532394	.	T	C	50821.4	<lmxll>	lm	ll	--	--	--	--	ll	ll	ll	--	--	--	ll	ll	ll	ll	ll	--	--	--	--	--	--	--	ll	--	--	ll	--	--	--	ll	ll	--	--	--	--	--	ll	ll	ll	--
unchr-837	scaffold11	2615638	.	C	T	142243	<nnxnp>	nn	np	nn	np	np	np	nn	nn	np	nn	np	nn	nn	np	nn	nn	nn	nn	nn	nn	nn	np	nn	nn	nn	nn	nn	np	np	nn	nn	np	nn	nn	nn	nn	np	np	np	nn	nn	np
unchr-838	scaffold11	2615644	.	G	A	118039	<nnxnp>	nn	np	nn	np	np	np	nn	nn	np	nn	np	nn	nn	np	nn	nn	nn	nn	nn	nn	nn	np	nn	nn	nn	nn	nn	np	np	nn	nn	np	nn	nn	nn	nn	np	np	np	nn	nn	np
unchr-839	scaffold11	2615665	.	A	G	230697	<nnxnp>	nn	np	np	nn	nn	nn	np	np	nn	np	nn	np	np	nn	np	np	np	np	np	np	np	nn	np	np	np	np	np	nn	nn	np	np	nn	np	np	np	np	nn	nn	nn	np	np	nn
unchr-840	scaffold11	2667131	.	T	A	172907	<nnxnp>	nn	np	nn	np	np	--	nn	np	nn	np	nn	np	np	np	nn	np	np	nn	np	nn	np	np	nn	nn	np	nn	np	np	--	nn	np	np	nn	nn	np	--	nn	nn	nn	nn	nn	np
unchr-841	scaffold11	2668530	.	A	G	34622.4	<lmxll>	lm	ll	ll	ll	ll	ll	ll	--	ll	ll	ll	ll	ll	--	--	ll	ll	ll	ll	ll	ll	ll	ll	ll	ll	ll	ll	--	ll	ll	ll	ll	--	ll	ll	ll	ll	ll	ll	--	ll	ll
unchr-842	scaffold11	2688913	.	G	A	361512	<lmxll>	lm	ll	lm	lm	lm	lm	ll	ll	ll	lm	lm	lm	ll	ll	ll	ll	ll	lm	lm	lm	lm	lm	lm	lm	ll	lm	lm	ll	lm	lm	lm	ll	ll	lm	lm	lm	lm	lm	ll	ll	ll	lm
unchr-843	scaffold11	2688946	.	C	A	73347.5	<lmxll>	lm	ll	ll	ll	ll	ll	lm	lm	lm	ll	ll	ll	lm	lm	lm	lm	lm	ll	ll	ll	ll	ll	ll	ll	lm	ll	ll	lm	ll	ll	ll	ll	lm	ll	ll	ll	ll	ll	lm	lm	lm	ll
unchr-844	scaffold11	2689066	.	T	A	107502	<lmxll>	lm	ll	--	--	--	--	ll	ll	ll	--	--	--	ll	ll	ll	ll	ll	--	--	--	--	--	--	--	ll	--	--	ll	--	--	--	ll	ll	--	--	--	--	--	ll	ll	ll	--
unchr-845	scaffold11	2689117	.	T	A	136522	<lmxll>	lm	ll	--	--	--	--	ll	ll	ll	--	--	--	--	ll	ll	--	ll	--	--	--	--	--	--	--	ll	--	--	ll	--	--	--	--	--	--	--	--	--	--	--	ll	ll	--
unchr-846	scaffold43	219221	.	G	GCT	135992	<nnxnp>	nn	np	np	np	np	np	np	np	np	np	np	np	np	np	np	np	np	np	np	np	np	np	np	np	np	np	np	np	np	np	np	np	np	np	np	np	np	np	np	np	np	np
unchr-847	scaffold43	230753	.	C	T	85831.4	<lmxll>	lm	ll	--	ll	--	--	ll	ll	--	--	--	--	--	--	--	ll	ll	--	--	--	ll	ll	ll	ll	ll	ll	ll	ll	ll	ll	--	--	--	--	--	--	--	--	ll	ll	lm	--
unchr-848	scaffold43	420683	.	A	T	47597.2	<lmxll>	lm	ll	--	ll	--	--	ll	ll	--	--	--	--	--	--	--	ll	ll	--	lm	--	ll	ll	ll	ll	ll	ll	ll	ll	ll	ll	--	--	--	--	--	--	--	--	ll	ll	--	--
unchr-849	scaffold43	1266979	.	T	G	30686.7	<lmxll>	lm	ll	--	--	--	--	ll	ll	--	--	--	--	--	--	--	ll	ll	--	--	ll	ll	ll	ll	ll	ll	ll	ll	ll	ll	ll	--	--	--	--	--	--	--	--	--	--	--	--
unchr-850	scaffold43	1388997	.	A	C	42484	<lmxll>	lm	ll	--	--	--	--	ll	ll	--	--	--	--	--	--	--	ll	ll	--	--	ll	ll	ll	ll	ll	ll	ll	ll	ll	ll	ll	--	--	--	--	--	--	--	--	--	--	--	--
unchr-851	scaffold34	495889	.	TC	T	132154	<lmxll>	lm	ll	--	--	--	ll	--	--	--	--	--	ll	--	--	--	--	--	--	ll	--	--	--	--	--	ll	--	ll	ll	--	--	--	--	--	--	--	ll	--	--	--	ll	--	--
unchr-852	scaffold34	496029	.	G	GA	26238.4	<lmxll>	lm	ll	ll	ll	ll	--	ll	ll	ll	ll	ll	--	ll	ll	ll	ll	ll	ll	lm	ll	ll	ll	ll	ll	--	ll	lm	lm	ll	ll	ll	ll	ll	ll	ll	--	ll	ll	ll	--	ll	ll
unchr-853	scaffold34	532643	.	C	T	219776	<lmxll>	lm	ll	--	--	--	ll	--	--	--	--	--	ll	--	--	--	--	--	--	ll	--	--	--	--	--	ll	--	ll	ll	--	--	--	--	--	--	--	ll	--	--	--	ll	--	--
unchr-854	scaffold34	553027	.	T	G	53454.2	<lmxll>	lm	ll	--	--	--	ll	--	--	--	--	--	ll	--	--	--	--	--	--	ll	--	--	--	--	--	ll	--	ll	ll	--	--	--	--	--	--	--	ll	--	--	--	ll	--	--
unchr-855	scaffold34	582523	.	T	C	34914.4	<nnxnp>	nn	np	np	nn	np	np	nn	np	nn	np	np	nn	np	nn	nn	np	nn	nn	np	np	np	np	nn	nn	nn	nn	nn	np	np	nn	nn	np	np	nn	np	np	nn	nn	nn	nn	nn	np
unchr-856	scaffold34	641005	.	G	A	23080.8	<lmxll>	lm	ll	ll	ll	ll	ll	ll	ll	ll	ll	ll	lm	ll	ll	ll	ll	ll	ll	ll	ll	ll	ll	ll	ll	--	ll	--	--	ll	ll	ll	ll	ll	ll	ll	ll	ll	ll	ll	--	ll	ll
unchr-857	scaffold34	653652	.	T	C	24629.3	<lmxll>	lm	ll	--	--	--	ll	--	--	--	--	--	ll	--	--	--	--	--	--	--	--	--	--	--	--	ll	--	ll	ll	--	--	--	--	--	lm	--	ll	--	--	--	ll	--	--
unchr-858	scaffold34	653709	.	T	C	62824.9	<lmxll>	lm	ll	ll	ll	ll	--	ll	ll	ll	ll	ll	lm	ll	ll	ll	ll	ll	ll	ll	ll	ll	ll	ll	ll	--	ll	--	lm	ll	ll	ll	ll	ll	ll	ll	--	ll	ll	ll	--	ll	ll
unchr-859	scaffold34	656418	.	T	G	303.93	<lmxll>	lm	ll	lm	ll	lm	ll	ll	ll	ll	ll	ll	ll	ll	ll	ll	ll	ll	ll	--	--	lm	ll	ll	ll	ll	ll	ll	ll	ll	ll	ll	--	lm	ll	ll	ll	ll	ll	ll	ll	ll	ll
unchr-860	scaffold34	656421	.	T	G	308.96	<lmxll>	lm	ll	ll	ll	ll	ll	ll	ll	ll	ll	lm	ll	ll	ll	ll	ll	ll	ll	ll	--	ll	ll	ll	ll	ll	ll	ll	ll	ll	ll	ll	ll	ll	ll	ll	ll	ll	ll	ll	ll	ll	ll
unchr-861	scaffold34	656441	.	C	G	11970.3	<lmxll>	lm	ll	lm	ll	lm	ll	lm	lm	ll	lm	lm	ll	lm	lm	lm	--	lm	lm	--	--	lm	--	lm	lm	ll	ll	ll	ll	--	lm	ll	--	lm	ll	lm	lm	lm	lm	ll	ll	ll	lm
unchr-862	scaffold34	656445	.	T	G	568.42	<lmxll>	lm	ll	lm	ll	ll	lm	ll	lm	ll	ll	lm	ll	ll	ll	ll	ll	ll	ll	ll	--	lm	ll	ll	ll	ll	ll	ll	ll	ll	ll	ll	--	ll	ll	ll	ll	ll	ll	ll	ll	ll	ll
unchr-863	scaffold34	656447	.	A	C	42724.7	<lmxll>	lm	ll	lm	ll	lm	lm	ll	lm	ll	ll	lm	--	lm	ll	lm	--	lm	lm	--	--	lm	--	lm	lm	ll	ll	lm	--	--	lm	ll	--	lm	ll	lm	lm	lm	ll	ll	lm	ll	lm
unchr-864	scaffold34	656448	.	T	G	204.82	<lmxll>	lm	ll	ll	ll	ll	ll	ll	ll	ll	ll	lm	ll	ll	ll	ll	ll	lm	ll	ll	ll	ll	ll	ll	ll	ll	ll	ll	--	ll	ll	ll	ll	lm	ll	ll	ll	ll	ll	ll	ll	ll	ll
unchr-865	scaffold34	770466	.	A	T	45467.3	<lmxll>	lm	ll	--	--	--	ll	--	--	--	--	--	ll	--	--	--	--	--	--	--	--	--	--	--	--	ll	--	ll	ll	--	--	--	--	--	--	--	ll	lm	--	--	ll	--	--
unchr-866	scaffold34	831267	.	AAT	A	22896.4	<lmxll>	lm	ll	ll	ll	ll	lm	ll	ll	ll	ll	ll	lm	ll	ll	ll	ll	ll	ll	ll	ll	ll	ll	ll	ll	lm	ll	--	--	ll	ll	ll	ll	ll	ll	ll	--	ll	ll	ll	lm	ll	ll
unchr-867	scaffold34	850179	.	G	A	42138	<nnxnp>	nn	np	np	nn	--	nn	nn	nn	nn	np	np	np	nn	nn	nn	nn	nn	nn	nn	nn	nn	nn	nn	nn	nn	nn	nn	nn	--	nn	nn	nn	nn	nn	--	--	nn	nn	nn	nn	nn	nn
unchr-868	scaffold34	850573	.	T	C	103431	<nnxnp>	nn	np	np	np	--	np	np	np	np	np	np	np	np	np	np	--	np	np	np	--	np	np	np	np	--	--	np	np	np	np	np	np	np	np	np	np	np	np	np	np	np	np
unchr-869	scaffold34	1309905	.	A	T	40204.2	<lmxll>	lm	ll	lm	--	--	ll	--	--	--	--	lm	ll	lm	lm	lm	lm	--	lm	--	lm	--	--	--	--	ll	lm	ll	ll	lm	lm	lm	--	--	--	--	ll	lm	--	lm	ll	--	lm
unchr-870	scaffold34	1401988	.	T	G	20670.4	<lmxll>	lm	ll	ll	ll	ll	--	ll	ll	ll	ll	ll	--	ll	ll	ll	ll	ll	ll	ll	ll	ll	ll	ll	ll	--	ll	--	--	ll	ll	ll	ll	ll	ll	ll	--	ll	ll	ll	--	ll	ll
unchr-871	scaffold34	1613091	.	C	T	22682.4	<lmxll>	lm	ll	ll	ll	ll	ll	ll	ll	ll	ll	ll	ll	ll	ll	ll	ll	ll	ll	ll	ll	ll	ll	ll	ll	--	ll	--	ll	ll	ll	ll	ll	ll	ll	ll	ll	ll	ll	ll	--	ll	ll
unchr-872	scaffold34	1686824	.	GGCA	G	25402	<nnxnp>	nn	np	np	nn	np	np	nn	np	nn	np	np	np	np	nn	nn	np	nn	nn	np	np	np	np	nn	nn	nn	nn	nn	np	np	nn	nn	np	np	nn	np	np	nn	nn	nn	nn	nn	np
unchr-873	scaffold34	1686830	.	G	A	25217.4	<nnxnp>	nn	np	np	nn	np	np	nn	np	nn	np	np	np	np	nn	nn	np	nn	nn	np	np	np	np	nn	nn	nn	nn	nn	np	np	nn	nn	np	np	nn	np	np	nn	nn	nn	nn	nn	np
unchr-874	scaffold34	1693185	.	A	G	36871.4	<nnxnp>	nn	np	np	--	nn	--	nn	--	np	np	--	np	np	np	np	np	nn	np	np	--	np	np	np	np	--	np	--	nn	--	--	np	np	nn	np	nn	nn	np	nn	nn	np	np	nn
unchr-875	scaffold34	1693186	.	T	C	36872.9	<nnxnp>	nn	np	np	--	nn	--	nn	--	np	np	--	np	np	np	np	np	nn	np	np	--	np	np	np	np	--	np	--	nn	--	nn	np	np	nn	np	nn	nn	np	nn	nn	np	np	nn
unchr-876	scaffold34	1693196	.	A	T	54492.9	<lmxll>	lm	ll	lm	--	--	ll	--	--	lm	lm	--	ll	lm	lm	lm	lm	--	lm	lm	--	lm	lm	lm	lm	ll	lm	ll	ll	--	--	lm	lm	--	lm	--	ll	lm	--	--	ll	lm	--
unchr-877	scaffold34	1693204	.	A	G	34690.6	<nnxnp>	nn	np	np	nn	nn	--	nn	nn	np	np	--	np	np	np	np	np	nn	np	np	--	np	np	np	np	nn	np	--	nn	--	--	np	np	nn	np	nn	nn	np	nn	nn	np	np	nn
unchr-878	scaffold34	1693228	.	A	G	36247.7	<nnxnp>	nn	np	np	--	nn	--	nn	nn	np	np	--	np	np	np	np	np	nn	np	np	--	np	np	np	np	nn	np	nn	nn	nn	--	np	np	nn	np	nn	nn	np	nn	nn	np	np	nn
unchr-879	scaffold34	1693698	.	AG	A	68979.4	<nnxnp>	nn	np	np	np	np	np	np	np	np	np	np	np	np	np	np	np	np	np	np	np	np	np	np	np	--	np	np	np	np	np	np	np	nn	nn	np	nn	np	nn	np	np	--	np
unchr-880	scaffold34	1693737	.	ACTCG	A	68753.5	<nnxnp>	nn	np	np	np	np	np	np	np	np	np	np	np	np	np	np	np	np	np	np	np	np	np	np	np	nn	np	np	np	np	np	np	np	nn	nn	np	nn	np	nn	np	np	nn	np
unchr-881	scaffold10	69622	.	C	T	14537.5	<lmxll>	lm	ll	--	ll	ll	ll	lm	--	ll	--	--	--	ll	ll	--	--	ll	--	ll	ll	lm	ll	--	--	--	--	ll	ll	lm	--	--	ll	lm	ll	--	--	--	--	ll	ll	ll	--
unchr-882	scaffold10	69655	.	A	T	2966.99	<nnxnp>	nn	np	nn	np	nn	nn	nn	--	nn	nn	nn	--	nn	nn	nn	nn	nn	nn	np	np	np	nn	nn	nn	nn	nn	nn	nn	np	nn	nn	nn	nn	nn	--	--	--	--	np	nn	nn	nn
unchr-883	scaffold10	534092	.	C	T	62097.8	<lmxll>	lm	ll	--	ll	ll	ll	--	lm	ll	--	--	ll	ll	ll	--	lm	ll	--	ll	ll	--	ll	--	--	--	--	ll	ll	--	--	lm	ll	lm	ll	--	ll	--	--	ll	ll	ll	--
unchr-884	scaffold10	534186	.	C	T	39493.2	<nnxnp>	nn	np	np	np	nn	nn	np	nn	nn	np	nn	nn	np	nn	nn	nn	nn	np	np	np	np	np	np	nn	nn	nn	nn	nn	np	nn	nn	nn	np	nn	nn	nn	np	nn	np	np	nn	nn
unchr-885	scaffold10	569691	.	A	G	227583	<nnxnp>	nn	np	nn	np	np	np	np	np	np	nn	--	np	nn	--	nn	np	np	np	np	np	np	np	np	np	nn	np	np	np	np	np	np	nn	np	np	np	np	np	np	np	np	np	np
unchr-886	scaffold10	569964	.	CGTCACATGACCT	C	148117	<lmxll>	lm	ll	ll	--	--	--	ll	ll	--	ll	ll	--	--	--	ll	ll	lm	ll	--	--	ll	--	ll	ll	ll	ll	--	--	ll	ll	ll	--	lm	--	ll	--	ll	ll	--	--	lm	ll
unchr-887	scaffold10	683762	.	T	A	145823	<lmxll>	lm	ll	--	ll	ll	ll	--	--	ll	--	--	ll	ll	ll	--	--	ll	--	ll	ll	--	ll	--	--	--	--	ll	ll	--	--	--	ll	lm	ll	--	ll	--	--	ll	ll	ll	--
unchr-888	scaffold10	683767	.	TC	T	144035	<lmxll>	lm	ll	--	ll	ll	ll	--	--	ll	--	--	ll	ll	ll	--	--	ll	--	ll	ll	--	ll	--	--	--	--	ll	ll	--	--	--	ll	lm	ll	--	ll	--	--	ll	ll	ll	--
unchr-889	scaffold10	796414	.	A	T	1464550	<lmxll>	lm	ll	ll	lm	lm	lm	ll	ll	ll	ll	ll	ll	lm	lm	lm	lm	lm	ll	ll	ll	ll	ll	ll	ll	lm	lm	lm	lm	ll	ll	ll	ll	ll	ll	ll	ll	ll	lm	ll	lm	ll	ll
unchr-890	scaffold10	1025138	.	C	T	21735	<lmxll>	lm	ll	ll	--	--	--	ll	ll	--	ll	ll	--	--	--	ll	ll	--	ll	--	--	ll	--	ll	ll	ll	ll	--	--	ll	ll	ll	--	lm	--	ll	--	ll	ll	--	--	--	ll
unchr-891	scaffold10	1025153	.	A	T	21725	<lmxll>	lm	ll	ll	--	--	--	ll	ll	--	ll	ll	--	--	--	ll	ll	--	ll	--	--	ll	--	ll	ll	ll	ll	--	--	ll	ll	ll	--	lm	--	ll	--	ll	ll	--	--	--	ll
unchr-892	scaffold10	1025172	.	T	G	33499.3	<lmxll>	lm	ll	ll	--	--	--	ll	ll	--	ll	ll	--	--	--	ll	ll	--	ll	--	--	ll	--	ll	ll	ll	ll	--	--	ll	ll	ll	--	lm	--	ll	--	ll	ll	--	--	--	ll
unchr-893	scaffold10	1296622	.	A	G	149425	<lmxll>	lm	ll	ll	lm	lm	--	ll	ll	lm	lm	lm	lm	--	lm	ll	lm	lm	ll	--	lm	ll	lm	ll	ll	ll	ll	lm	lm	lm	ll	ll	lm	lm	lm	ll	lm	ll	ll	--	lm	lm	ll
unchr-894	scaffold10	1382296	.	T	C	9597.99	<lmxll>	lm	ll	ll	ll	ll	ll	ll	ll	ll	ll	ll	ll	ll	lm	ll	ll	ll	ll	ll	ll	ll	ll	ll	ll	ll	ll	ll	ll	ll	ll	ll	lm	ll	ll	ll	--	ll	lm	ll	ll	lm	ll
unchr-895	scaffold10	1382299	.	G	T	9721.76	<lmxll>	lm	ll	ll	ll	ll	ll	ll	ll	ll	ll	ll	ll	ll	lm	ll	ll	ll	ll	ll	ll	ll	ll	ll	ll	ll	ll	ll	ll	ll	ll	ll	lm	ll	ll	ll	--	ll	lm	ll	ll	lm	ll
unchr-896	scaffold10	1382300	.	C	T	114346	<nnxnp>	nn	np	np	np	np	np	np	np	np	np	np	np	np	nn	np	nn	np	np	np	np	np	np	np	nn	np	np	np	nn	np	np	nn	nn	np	nn	nn	np	np	np	np	np	np	np
unchr-897	scaffold10	1382302	.	T	C	9594.15	<lmxll>	lm	ll	ll	ll	ll	ll	ll	ll	ll	ll	ll	ll	ll	lm	ll	ll	ll	ll	ll	ll	ll	ll	ll	ll	ll	ll	ll	ll	ll	ll	ll	lm	ll	ll	ll	--	ll	lm	ll	ll	lm	ll
unchr-898	scaffold10	1382335	.	T	C	9656.5	<lmxll>	lm	ll	ll	ll	ll	ll	ll	ll	ll	ll	ll	ll	ll	lm	ll	ll	ll	ll	ll	ll	ll	ll	ll	ll	ll	ll	ll	ll	ll	ll	ll	lm	ll	ll	ll	--	ll	lm	ll	ll	lm	ll
unchr-899	scaffold10	1382347	.	C	T	10372.8	<lmxll>	lm	ll	ll	ll	lm	ll	ll	ll	ll	ll	ll	ll	ll	lm	ll	ll	ll	ll	ll	ll	ll	ll	ll	ll	ll	ll	ll	ll	ll	ll	ll	lm	ll	ll	ll	--	ll	lm	ll	ll	lm	ll
unchr-900	scaffold10	1382368	.	T	A	38610.5	<lmxll>	lm	ll	ll	lm	lm	lm	ll	ll	lm	ll	ll	lm	lm	lm	ll	ll	lm	ll	lm	lm	ll	lm	ll	ll	ll	ll	lm	--	ll	ll	ll	lm	lm	--	ll	lm	ll	ll	lm	lm	lm	ll
unchr-901	scaffold10	1382369	.	G	T	38610.5	<lmxll>	lm	ll	ll	lm	lm	lm	ll	ll	lm	ll	ll	lm	lm	lm	ll	ll	lm	ll	lm	lm	ll	lm	ll	ll	ll	ll	lm	--	ll	ll	ll	lm	lm	--	ll	lm	ll	ll	lm	lm	lm	ll
unchr-902	scaffold10	1510633	.	A	G	102303	<lmxll>	lm	ll	--	ll	ll	ll	lm	--	ll	--	--	ll	ll	ll	--	--	ll	--	ll	ll	lm	ll	--	--	--	--	lm	ll	--	--	--	ll	lm	ll	--	ll	--	--	ll	ll	ll	--
unchr-903	scaffold10	1768411	.	G	A	9566.02	<lmxll>	lm	ll	ll	lm	lm	lm	ll	ll	lm	ll	ll	lm	lm	lm	ll	ll	lm	ll	lm	lm	ll	lm	ll	ll	ll	ll	lm	lm	ll	ll	ll	lm	lm	lm	ll	lm	ll	--	lm	lm	lm	ll
unchr-904	scaffold10	2082231	.	A	T	28457.8	<lmxll>	lm	ll	lm	ll	--	ll	lm	lm	ll	lm	ll	ll	--	ll	lm	ll	ll	ll	ll	ll	lm	--	lm	ll	lm	ll	--	--	ll	lm	lm	ll	lm	--	lm	ll	ll	lm	ll	ll	ll	lm
unchr-905	scaffold10	2082280	.	G	T	55428	<lmxll>	lm	ll	lm	ll	--	ll	lm	lm	ll	lm	lm	ll	--	ll	lm	--	ll	--	ll	--	lm	--	lm	--	lm	--	--	--	--	lm	lm	ll	lm	--	lm	--	--	lm	ll	ll	ll	lm
unchr-906	scaffold10	2082287	.	G	A	56343.2	<lmxll>	lm	ll	lm	ll	--	ll	lm	lm	ll	lm	lm	ll	--	ll	lm	--	ll	--	ll	ll	lm	--	lm	--	lm	--	--	--	--	lm	lm	ll	lm	--	lm	ll	--	lm	ll	ll	ll	lm
unchr-907	scaffold10	2082295	.	A	G	106476	<lmxll>	lm	ll	lm	ll	--	ll	lm	lm	ll	lm	lm	ll	--	ll	lm	ll	ll	ll	ll	ll	lm	--	lm	ll	lm	ll	--	--	ll	lm	lm	ll	lm	--	lm	ll	ll	lm	ll	ll	ll	lm
unchr-908	scaffold10	2082378	.	A	T	69861	<lmxll>	lm	ll	lm	lm	--	lm	lm	lm	lm	lm	lm	lm	--	lm	lm	lm	lm	lm	lm	--	lm	--	lm	lm	lm	lm	--	--	lm	lm	lm	lm	lm	--	lm	--	lm	lm	lm	lm	lm	lm
unchr-909	scaffold10	2082384	.	T	C	46381.6	<lmxll>	lm	ll	lm	ll	--	ll	lm	lm	ll	lm	lm	ll	--	ll	lm	lm	ll	lm	ll	ll	lm	--	lm	lm	lm	lm	--	--	lm	lm	lm	ll	lm	--	lm	ll	lm	lm	ll	ll	ll	lm
unchr-910	scaffold10	2082412	.	C	T	77530.5	<lmxll>	lm	ll	lm	ll	--	ll	lm	lm	ll	lm	lm	ll	--	ll	lm	lm	ll	lm	ll	ll	lm	--	lm	lm	lm	lm	--	--	lm	lm	lm	ll	lm	--	lm	ll	lm	lm	ll	ll	ll	lm
unchr-911	scaffold10	2395007	.	T	A	143013	<lmxll>	lm	ll	ll	--	--	--	ll	ll	--	ll	ll	--	--	--	ll	ll	--	ll	--	ll	ll	--	ll	ll	ll	ll	--	--	ll	ll	ll	lm	lm	--	ll	--	ll	ll	--	--	--	ll
unchr-912	scaffold10	2395223	.	AGGGT	A	164965	<lmxll>	lm	ll	--	ll	ll	ll	--	--	ll	--	--	ll	ll	ll	--	--	ll	--	ll	ll	--	ll	--	--	--	--	ll	ll	--	--	--	ll	lm	ll	--	ll	--	--	ll	ll	ll	--
unchr-913	scaffold10	2395228	.	C	CAGCT	169294	<lmxll>	lm	ll	--	ll	ll	ll	--	--	ll	--	--	ll	ll	ll	--	--	ll	--	ll	ll	--	ll	--	--	--	--	ll	ll	--	--	--	ll	lm	ll	--	ll	--	--	ll	ll	ll	--
unchr-914	scaffold10	2397545	.	G	C	100323	<lmxll>	lm	ll	ll	lm	--	--	ll	ll	--	ll	ll	--	lm	--	ll	ll	--	ll	--	--	ll	lm	ll	ll	ll	ll	--	--	ll	ll	ll	--	lm	--	ll	--	ll	ll	lm	--	--	ll
unchr-915	scaffold10	2401850	.	C	G	80090.1	<lmxll>	lm	ll	lm	ll	ll	ll	lm	ll	ll	lm	lm	ll	ll	ll	lm	lm	ll	lm	ll	ll	lm	ll	lm	lm	lm	lm	ll	ll	lm	lm	lm	ll	lm	ll	lm	ll	lm	lm	ll	ll	ll	lm
unchr-916	scaffold10	2453941	.	T	C	119295	<lmxll>	lm	ll	lm	--	--	lm	--	--	--	lm	lm	lm	--	--	lm	--	--	--	lm	lm	lm	--	lm	lm	--	--	lm	--	lm	lm	lm	--	lm	--	lm	--	--	lm	--	--	--	--
unchr-917	scaffold10	2504452	.	C	T	57374.9	<lmxll>	lm	ll	--	ll	ll	ll	--	--	ll	--	--	ll	ll	ll	--	--	ll	--	ll	ll	--	ll	--	--	--	--	ll	ll	--	--	--	ll	lm	ll	--	ll	--	--	ll	ll	ll	--
unchr-918	scaffold10	2506494	.	C	T	108964	<lmxll>	lm	ll	ll	--	--	--	ll	ll	--	ll	ll	--	lm	--	ll	ll	--	ll	--	--	ll	--	ll	ll	ll	ll	--	--	ll	ll	ll	--	lm	--	ll	--	ll	ll	--	--	--	ll
unchr-919	scaffold19	340886	.	T	G	325727	<lmxll>	lm	ll	lm	ll	ll	ll	ll	ll	ll	lm	lm	ll	ll	ll	lm	ll	ll	ll	lm	lm	lm	ll	lm	lm	ll	--	ll	ll	lm	lm	lm	ll	lm	ll	lm	ll	ll	lm	ll	ll	ll	ll
unchr-920	scaffold19	340889	.	C	A	327817	<lmxll>	lm	ll	lm	ll	ll	ll	ll	ll	ll	lm	lm	ll	ll	ll	lm	ll	ll	ll	lm	lm	lm	ll	lm	lm	ll	--	ll	ll	lm	lm	lm	ll	lm	ll	lm	ll	ll	lm	ll	ll	ll	ll
unchr-921	scaffold19	340903	.	T	C	298443	<lmxll>	lm	ll	lm	ll	ll	ll	ll	ll	ll	lm	lm	ll	ll	ll	lm	ll	ll	ll	lm	lm	lm	ll	lm	lm	ll	--	ll	ll	lm	lm	lm	ll	lm	ll	lm	ll	ll	lm	ll	ll	ll	ll
unchr-922	scaffold19	452981	.	C	T	7673.42	<lmxll>	lm	ll	lm	ll	ll	ll	ll	ll	ll	lm	lm	ll	ll	ll	lm	ll	ll	ll	lm	--	ll	ll	lm	lm	ll	ll	ll	ll	lm	lm	lm	ll	ll	ll	lm	ll	--	lm	--	--	ll	ll
unchr-923	scaffold19	460786	.	G	C	25904.6	<nnxnp>	nn	np	nn	np	--	np	np	nn	nn	nn	nn	np	np	np	nn	nn	np	np	nn	np	nn	np	np	nn	np	np	nn	nn	np	np	np	np	nn	nn	np	np	np	nn	--	nn	nn	nn
unchr-924	scaffold19	617523	.	G	A	40334.3	<lmxll>	lm	ll	lm	lm	ll	ll	lm	lm	lm	ll	lm	ll	ll	--	lm	lm	lm	ll	ll	ll	ll	ll	ll	ll	lm	lm	ll	ll	lm	lm	ll	lm	lm	ll	ll	lm	ll	ll	lm	lm	lm	lm
unchr-925	scaffold19	617565	.	C	T	38557.9	<lmxll>	lm	ll	lm	lm	ll	ll	lm	lm	lm	ll	lm	--	ll	lm	lm	lm	lm	ll	ll	ll	ll	ll	ll	ll	lm	ll	ll	ll	ll	ll	ll	lm	lm	ll	ll	lm	ll	ll	lm	lm	lm	lm
unchr-926	scaffold19	617702	.	G	A	107998	<lmxll>	lm	ll	lm	ll	ll	ll	ll	ll	ll	lm	lm	ll	ll	ll	lm	ll	ll	ll	lm	--	lm	ll	--	lm	ll	ll	ll	ll	--	lm	--	ll	lm	ll	--	ll	ll	lm	ll	ll	ll	ll
unchr-927	scaffold19	899437	.	A	T	940700	<lmxll>	lm	ll	ll	lm	lm	lm	lm	lm	lm	ll	ll	lm	lm	lm	ll	lm	lm	lm	ll	ll	ll	lm	ll	ll	lm	lm	lm	lm	ll	ll	ll	lm	lm	lm	ll	lm	lm	ll	lm	lm	lm	lm
unchr-928	scaffold19	1168295	.	T	G	38247.4	<lmxll>	lm	ll	ll	--	--	--	--	lm	lm	ll	ll	--	--	--	ll	--	--	--	ll	ll	ll	lm	ll	ll	--	--	--	lm	ll	ll	ll	--	lm	lm	ll	--	--	ll	--	--	lm	lm
unchr-929	scaffold19	1242935	.	G	T	6462.85	<lmxll>	lm	ll	lm	ll	ll	ll	ll	ll	ll	lm	--	ll	ll	ll	lm	ll	ll	ll	lm	lm	--	ll	lm	lm	ll	ll	ll	ll	lm	lm	lm	ll	lm	ll	lm	ll	ll	ll	ll	ll	ll	ll
unchr-930	scaffold19	1491708	.	T	C	45983.2	<nnxnp>	nn	np	np	np	np	np	np	np	np	np	np	np	np	np	np	np	np	np	np	np	np	np	np	np	np	np	np	np	np	np	np	np	np	np	np	np	np	np	np	np	np	np
unchr-931	scaffold19	1934486	.	A	T	21101.3	<lmxll>	lm	ll	lm	ll	ll	ll	ll	ll	ll	lm	lm	ll	ll	ll	lm	ll	ll	ll	--	lm	--	ll	lm	lm	ll	ll	ll	ll	lm	lm	lm	ll	lm	ll	lm	ll	ll	lm	ll	ll	ll	ll
unchr-932	scaffold19	1934579	.	G	C	27315.1	<nnxnp>	nn	np	np	nn	nn	nn	nn	np	np	np	np	nn	nn	nn	np	np	nn	nn	np	nn	np	nn	nn	np	nn	nn	np	np	nn	nn	nn	nn	np	np	nn	nn	nn	np	nn	np	np	np
unchr-933	scaffold19	1934695	.	A	T	26641.7	<lmxll>	lm	ll	ll	lm	--	lm	ll	lm	lm	ll	ll	lm	lm	lm	ll	lm	lm	lm	ll	ll	ll	lm	ll	ll	--	lm	lm	--	ll	ll	ll	lm	lm	lm	ll	lm	lm	ll	--	lm	--	--
unchr-934	scaffold19	2157561	.	C	T	17470	<nnxnp>	nn	np	np	nn	--	--	nn	nn	nn	nn	nn	nn	nn	--	nn	nn	nn	--	nn	nn	nn	nn	--	nn	--	--	nn	nn	nn	nn	nn	nn	nn	np	nn	nn	nn	nn	nn	nn	nn	np
unchr-935	scaffold26	234076	.	T	G	133787	<lmxll>	lm	ll	ll	ll	ll	--	ll	lm	--	ll	ll	ll	--	--	lm	--	--	ll	ll	ll	ll	lm	lm	ll	--	ll	lm	lm	ll	ll	ll	--	--	ll	--	ll	ll	ll	ll	lm	lm	ll
unchr-936	scaffold26	234226	.	G	T	75497.1	<lmxll>	lm	ll	--	--	--	lm	--	ll	ll	ll	--	lm	ll	ll	ll	ll	ll	lm	lm	--	--	lm	lm	ll	ll	--	ll	ll	--	--	--	ll	ll	lm	ll	lm	--	--	--	ll	ll	ll
unchr-937	scaffold26	234227	.	C	T	85429.5	<lmxll>	lm	ll	--	--	--	lm	--	ll	ll	ll	--	lm	ll	ll	ll	ll	ll	lm	lm	--	--	lm	lm	ll	ll	--	ll	ll	--	--	--	ll	ll	lm	ll	lm	--	--	--	ll	ll	ll
unchr-938	scaffold26	234450	.	C	A	66974.9	<lmxll>	lm	ll	--	--	lm	--	--	ll	ll	lm	--	--	ll	ll	ll	ll	ll	--	ll	--	ll	--	--	--	ll	--	ll	ll	--	--	lm	ll	ll	--	ll	ll	--	--	lm	ll	ll	--
unchr-939	scaffold26	323882	.	A	C	195178	<lmxll>	lm	ll	lm	lm	lm	lm	lm	ll	ll	lm	lm	lm	ll	ll	ll	ll	ll	lm	lm	lm	lm	lm	lm	lm	ll	lm	ll	ll	lm	lm	lm	ll	ll	lm	ll	lm	lm	lm	lm	ll	ll	lm
unchr-940	scaffold26	323906	.	G	T	64875	<lmxll>	lm	ll	lm	lm	lm	lm	lm	ll	ll	lm	lm	lm	ll	ll	ll	ll	ll	lm	lm	lm	lm	lm	lm	lm	ll	lm	ll	ll	lm	lm	lm	ll	ll	lm	ll	lm	lm	lm	lm	ll	ll	lm
unchr-941	scaffold26	467049	.	G	A	125289	<lmxll>	lm	ll	--	--	--	--	--	ll	ll	--	--	--	ll	ll	ll	ll	ll	lm	--	--	--	--	--	--	ll	--	ll	ll	--	--	--	ll	ll	--	ll	--	--	--	--	ll	ll	--
unchr-942	scaffold26	641393	.	T	C	46363.2	<nnxnp>	nn	np	nn	nn	nn	nn	np	nn	nn	nn	nn	nn	nn	--	np	np	nn	np	np	nn	np	--	nn	nn	np	nn	np	np	nn	nn	np	nn	nn	nn	nn	nn	np	np	np	nn	--	np
unchr-943	scaffold26	762337	.	C	T	127968	<nnxnp>	nn	np	np	np	np	np	np	np	np	np	np	np	np	np	np	np	np	np	np	np	np	np	np	np	np	np	np	np	np	np	np	np	np	np	np	np	np	np	np	np	np	np
unchr-944	scaffold26	762847	.	G	A	36624.8	<nnxnp>	nn	np	np	np	np	np	nn	np	np	nn	np	nn	nn	np	nn	np	nn	nn	nn	nn	nn	np	nn	nn	np	nn	nn	nn	np	nn	nn	np	nn	np	nn	nn	np	np	np	nn	np	nn
unchr-945	scaffold26	805043	.	A	G	77414.1	<nnxnp>	nn	np	np	np	np	np	np	np	np	np	np	np	np	np	np	np	np	np	np	np	np	np	np	np	np	np	np	np	np	np	np	np	np	np	np	np	np	np	np	np	np	np
unchr-946	scaffold26	805236	.	A	T	23933.7	<nnxnp>	nn	np	np	np	np	np	nn	np	nn	nn	np	nn	nn	np	nn	np	nn	nn	nn	nn	nn	np	nn	nn	np	nn	nn	nn	np	nn	nn	np	nn	np	nn	nn	nn	np	np	nn	np	nn
unchr-947	scaffold26	805237	.	C	T	23836.9	<nnxnp>	nn	np	np	np	np	np	nn	np	nn	nn	np	nn	nn	np	nn	np	nn	nn	nn	nn	nn	np	nn	nn	np	nn	nn	nn	np	nn	nn	np	nn	np	nn	nn	nn	np	np	nn	np	nn
unchr-948	scaffold26	1036618	.	G	A	413172	<lmxll>	lm	ll	ll	ll	ll	ll	ll	lm	lm	ll	ll	ll	lm	lm	lm	lm	lm	ll	ll	ll	ll	ll	ll	ll	lm	ll	lm	lm	ll	ll	ll	lm	lm	ll	lm	ll	ll	ll	ll	lm	lm	ll
unchr-949	scaffold26	1162870	.	G	A	30253.1	<lmxll>	lm	ll	ll	ll	ll	ll	ll	--	--	ll	ll	ll	--	lm	--	--	--	ll	ll	ll	ll	ll	ll	ll	--	ll	--	--	ll	ll	ll	--	--	ll	--	ll	ll	ll	ll	--	--	ll
unchr-950	scaffold26	1191342	.	A	T	26350.6	<lmxll>	lm	ll	lm	lm	--	lm	lm	ll	ll	lm	lm	lm	ll	ll	ll	ll	ll	lm	lm	lm	lm	lm	lm	lm	ll	lm	ll	ll	lm	--	lm	ll	ll	lm	ll	lm	lm	lm	lm	ll	ll	lm
unchr-951	scaffold26	1279316	.	T	G	122603	<lmxll>	lm	ll	ll	ll	ll	ll	ll	lm	lm	ll	ll	ll	--	--	lm	--	--	ll	ll	ll	ll	ll	ll	ll	lm	ll	lm	lm	ll	ll	ll	--	--	ll	--	ll	ll	ll	ll	--	lm	ll
unchr-952	scaffold26	1279446	.	A	G	32641.7	<lmxll>	lm	ll	ll	ll	ll	ll	ll	--	--	ll	ll	ll	--	--	--	lm	--	ll	ll	ll	ll	ll	ll	ll	--	ll	--	--	ll	ll	ll	--	--	ll	--	ll	ll	ll	ll	--	--	ll
unchr-953	scaffold26	1451580	.	T	C	37917	<nnxnp>	nn	np	--	--	np	nn	nn	--	nn	nn	np	nn	nn	nn	nn	--	nn	nn	nn	nn	nn	--	nn	nn	np	nn	nn	nn	np	nn	nn	np	nn	np	nn	nn	--	np	nn	nn	np	nn
unchr-954	scaffold26	1451583	.	T	C	25663.1	<nnxnp>	nn	np	nn	nn	nn	nn	--	nn	nn	np	nn	nn	--	nn	--	nn	--	np	--	nn	np	nn	np	np	nn	np	--	np	nn	np	nn	nn	nn	nn	nn	np	nn	nn	nn	--	nn	np
unchr-955	scaffold26	1451667	.	T	C	32040.2	<nnxnp>	nn	np	nn	--	np	nn	nn	nn	nn	nn	np	nn	nn	--	nn	nn	nn	nn	nn	nn	nn	nn	nn	nn	np	nn	nn	nn	np	nn	nn	np	nn	np	nn	nn	--	np	nn	nn	np	nn
unchr-956	scaffold26	1452053	.	A	G	109521	<nnxnp>	nn	np	np	np	np	np	nn	np	np	nn	np	nn	nn	np	nn	np	nn	nn	nn	nn	nn	np	nn	nn	np	nn	nn	nn	np	nn	nn	np	nn	np	nn	nn	np	np	np	nn	np	nn
unchr-957	scaffold26	1452063	.	GTC	G	31828.9	<nnxnp>	nn	np	nn	nn	nn	nn	nn	nn	nn	nn	nn	nn	np	nn	nn	nn	nn	np	nn	nn	np	nn	np	np	nn	nn	np	np	nn	nn	nn	nn	np	nn	np	np	nn	nn	nn	np	nn	nn
unchr-958	scaffold26	1452066	.	C	CTT	31699.6	<nnxnp>	nn	np	nn	nn	nn	nn	--	nn	nn	nn	nn	nn	np	nn	--	nn	--	np	--	--	np	nn	np	np	nn	--	np	np	nn	nn	--	nn	np	nn	np	np	nn	nn	nn	np	nn	--
unchr-959	scaffold26	1452068	.	G	C	111269	<nnxnp>	nn	np	np	np	np	np	nn	np	np	nn	np	nn	nn	np	nn	np	nn	nn	nn	nn	nn	np	nn	nn	np	nn	nn	nn	np	nn	nn	np	nn	np	nn	nn	np	np	np	nn	np	nn
unchr-960	scaffold26	1452101	.	A	T	31234.5	<nnxnp>	nn	np	nn	nn	nn	nn	--	nn	nn	nn	nn	nn	np	nn	--	nn	--	np	--	nn	np	nn	np	np	nn	--	np	np	nn	nn	--	nn	np	nn	np	np	nn	nn	nn	np	nn	--
unchr-961	scaffold26	1452145	.	A	T	98762.9	<nnxnp>	nn	np	np	np	np	np	nn	np	np	nn	np	nn	nn	np	nn	np	nn	nn	nn	nn	nn	np	nn	nn	np	nn	nn	nn	np	nn	nn	np	nn	np	nn	nn	np	np	np	nn	np	nn
unchr-962	scaffold26	1644129	.	A	T	69424.1	<lmxll>	lm	ll	ll	ll	ll	ll	ll	--	--	ll	ll	ll	--	--	--	--	--	ll	ll	ll	ll	ll	ll	ll	--	ll	--	--	ll	ll	ll	--	--	ll	--	ll	ll	ll	ll	--	--	ll
unchr-963	scaffold26	1878789	.	T	C	20156.5	<nnxnp>	nn	np	nn	nn	nn	nn	np	nn	nn	np	nn	np	--	nn	--	nn	--	np	nn	np	nn	nn	np	np	nn	np	--	--	nn	nn	np	nn	--	nn	--	np	nn	nn	nn	--	nn	nn
unchr-964	scaffold26	1878830	.	A	C	20963.7	<nnxnp>	nn	np	nn	nn	nn	nn	np	--	--	np	nn	np	--	--	--	--	--	np	nn	np	nn	nn	np	np	--	np	--	--	nn	nn	np	--	--	nn	--	np	nn	nn	nn	--	--	nn
unchr-965	scaffold31	230838	.	C	A	31614.5	<lmxll>	lm	ll	--	--	--	--	lm	ll	ll	--	--	lm	ll	ll	ll	ll	ll	--	lm	--	lm	--	lm	lm	ll	--	lm	ll	--	--	--	ll	ll	--	ll	--	--	--	--	ll	ll	--
unchr-966	scaffold31	317795	.	T	C	49501.7	<lmxll>	lm	ll	lm	lm	lm	lm	lm	ll	ll	lm	lm	lm	ll	ll	ll	ll	ll	ll	lm	ll	lm	lm	lm	lm	ll	lm	lm	ll	lm	lm	lm	ll	ll	lm	ll	lm	lm	lm	lm	ll	ll	lm
unchr-967	scaffold31	576509	.	G	A	30054.6	<nnxnp>	nn	np	np	nn	nn	nn	np	np	nn	np	nn	np	np	nn	np	nn	np	np	np	np	np	nn	np	np	np	nn	np	nn	nn	np	nn	nn	np	nn	np	np	nn	nn	nn	--	nn	nn
unchr-968	scaffold31	576511	.	C	A	28834.6	<nnxnp>	nn	np	np	nn	nn	nn	np	np	nn	np	nn	np	np	nn	np	nn	np	np	np	np	np	nn	np	np	np	nn	np	nn	nn	np	nn	nn	np	nn	np	np	nn	nn	nn	--	nn	nn
unchr-969	scaffold31	576574	.	A	T	41081.6	<nnxnp>	nn	np	np	np	np	np	np	np	nn	np	np	np	np	np	np	nn	np	np	np	np	np	np	np	np	np	nn	np	np	np	np	nn	np	np	np	np	np	np	np	np	nn	nn	nn
unchr-970	scaffold31	662539	.	C	G	25746.5	<nnxnp>	nn	np	np	nn	nn	nn	np	np	nn	np	nn	np	np	nn	np	nn	np	np	np	np	np	nn	np	np	np	np	np	nn	nn	np	np	nn	np	nn	np	np	nn	nn	nn	np	nn	nn
unchr-971	scaffold31	663082	.	T	A	16964.3	<nnxnp>	nn	np	np	nn	nn	nn	np	np	nn	np	nn	np	np	nn	np	nn	np	np	np	np	np	nn	np	np	np	np	np	nn	nn	np	np	nn	np	nn	np	np	nn	nn	nn	np	nn	nn
unchr-972	scaffold31	732477	.	A	C	37354.3	<nnxnp>	nn	np	np	np	np	np	np	np	np	nn	np	np	np	np	np	np	np	np	np	np	nn	np	np	nn	np	nn	nn	np	np	np	np	np	np	np	np	np	--	np	np	np	np	np
unchr-973	scaffold31	732478	.	C	A	39659	<nnxnp>	nn	np	np	np	np	np	np	np	np	nn	np	np	np	np	np	np	np	np	np	np	nn	np	np	nn	np	nn	nn	np	np	np	np	np	np	np	np	np	--	np	np	np	np	np
unchr-974	scaffold31	732480	.	C	T	15870.7	<nnxnp>	nn	np	nn	np	np	np	nn	nn	np	nn	np	nn	nn	np	nn	np	nn	nn	nn	nn	nn	np	nn	nn	nn	nn	nn	np	np	nn	nn	np	nn	np	nn	nn	--	np	np	nn	np	np
unchr-975	scaffold31	878520	.	A	C	21114	<lmxll>	lm	ll	ll	ll	ll	ll	ll	--	--	ll	ll	ll	--	--	--	--	--	ll	ll	ll	ll	ll	ll	ll	--	ll	ll	--	ll	ll	ll	--	--	ll	--	ll	ll	ll	ll	--	--	ll
unchr-976	scaffold31	1023075	.	C	T	97059.9	<lmxll>	lm	ll	ll	ll	ll	ll	ll	--	--	ll	ll	ll	--	lm	--	--	--	ll	ll	ll	ll	ll	ll	ll	--	ll	ll	--	ll	ll	ll	lm	--	ll	--	ll	ll	ll	ll	--	lm	ll
unchr-977	scaffold31	1217262	.	C	T	29114.4	<lmxll>	lm	ll	ll	ll	ll	ll	ll	--	--	ll	ll	ll	--	--	lm	--	--	ll	ll	ll	ll	ll	ll	ll	lm	ll	ll	--	ll	ll	ll	--	lm	--	--	ll	ll	ll	ll	--	--	ll
unchr-978	scaffold31	1217291	.	T	A	10450.2	<lmxll>	lm	ll	ll	ll	ll	ll	ll	--	--	ll	ll	ll	--	--	lm	--	--	ll	ll	ll	ll	ll	ll	ll	lm	ll	ll	--	ll	ll	ll	--	lm	--	--	ll	ll	ll	ll	--	--	ll
unchr-979	scaffold31	1258256	.	GA	G	75212.3	<lmxll>	lm	ll	ll	ll	ll	ll	ll	--	--	ll	ll	ll	--	--	lm	--	lm	ll	ll	ll	ll	ll	ll	ll	--	ll	ll	--	ll	ll	ll	--	lm	ll	--	ll	ll	ll	ll	--	--	ll
unchr-980	scaffold31	1785730	.	T	C	16414.7	<nnxnp>	nn	np	np	nn	nn	nn	np	nn	nn	np	nn	np	np	nn	nn	nn	np	np	--	nn	nn	nn	nn	np	--	np	np	nn	nn	np	np	nn	np	nn	np	np	nn	nn	nn	np	nn	nn
unchr-981	scaffold31	1860178	.	G	A	21679.8	<lmxll>	lm	ll	ll	ll	ll	ll	ll	lm	lm	ll	ll	ll	lm	lm	lm	lm	lm	ll	ll	ll	ll	ll	ll	ll	lm	ll	ll	lm	ll	ll	ll	ll	lm	ll	lm	ll	ll	ll	ll	lm	lm	ll
unchr-982	scaffold5	42912	.	G	T	102752	<lmxll>	lm	ll	ll	--	ll	--	--	--	--	lm	ll	--	lm	lm	ll	ll	lm	--	ll	--	--	ll	--	--	ll	lm	lm	--	--	ll	ll	lm	ll	--	--	--	ll	lm	lm	lm	--	lm
unchr-983	scaffold5	43481	.	G	A	57645.3	<lmxll>	lm	ll	ll	--	ll	--	--	--	--	--	ll	--	--	--	ll	ll	--	--	ll	--	--	ll	--	--	ll	--	--	--	--	ll	ll	--	ll	--	lm	--	ll	--	--	--	--	--
unchr-984	scaffold5	110596	.	T	G	8950.68	<nnxnp>	nn	np	nn	nn	--	nn	nn	nn	nn	nn	nn	np	nn	nn	nn	nn	nn	np	nn	nn	nn	np	nn	nn	nn	nn	nn	nn	nn	nn	nn	nn	nn	nn	nn	np	nn	nn	nn	nn	nn	nn
unchr-985	scaffold5	137384	.	G	T	27173.3	<lmxll>	lm	ll	ll	ll	--	ll	ll	ll	ll	ll	--	ll	ll	ll	--	ll	ll	ll	--	ll	ll	--	ll	ll	--	ll	ll	ll	ll	--	--	ll	--	ll	ll	ll	--	ll	ll	ll	ll	ll
unchr-986	scaffold5	319526	.	A	T	504166	<lmxll>	lm	ll	lm	ll	--	ll	ll	ll	ll	ll	lm	ll	ll	ll	lm	lm	ll	ll	lm	ll	ll	--	ll	ll	--	ll	ll	ll	ll	--	lm	ll	--	ll	ll	ll	lm	ll	ll	ll	ll	ll
unchr-987	scaffold5	321672	.	T	C	12276.8	<lmxll>	lm	ll	ll	lm	ll	lm	lm	lm	lm	lm	ll	lm	--	lm	ll	ll	lm	lm	ll	lm	lm	ll	lm	lm	ll	lm	lm	lm	lm	ll	ll	lm	ll	lm	lm	--	ll	lm	lm	lm	lm	lm
unchr-988	scaffold5	464795	.	A	G	116855	<nnxnp>	nn	np	nn	np	np	np	np	nn	nn	np	nn	np	np	nn	np	nn	np	np	nn	np	np	np	nn	nn	np	nn	nn	nn	nn	np	nn	nn	np	nn	nn	np	nn	np	nn	nn	np	np
unchr-989	scaffold5	548611	.	T	C	57068.1	<lmxll>	lm	ll	lm	ll	lm	ll	ll	ll	ll	ll	--	ll	ll	ll	--	lm	ll	ll	lm	ll	ll	--	ll	ll	--	ll	ll	ll	ll	--	ll	ll	--	ll	ll	ll	lm	ll	ll	ll	ll	ll
unchr-990	scaffold5	548628	.	C	T	124363	<nnxnp>	nn	np	np	nn	np	nn	np	np	np	nn	np	nn	nn	np	nn	np	np	np	np	nn	nn	nn	np	np	nn	np	np	np	np	nn	np	np	nn	np	np	nn	np	nn	np	np	nn	nn
unchr-991	scaffold5	611201	.	C	A	47647.9	<lmxll>	lm	ll	lm	ll	lm	ll	ll	ll	ll	ll	lm	ll	ll	ll	lm	lm	ll	ll	lm	ll	ll	lm	ll	ll	lm	ll	ll	ll	ll	lm	lm	ll	lm	ll	ll	ll	lm	ll	ll	ll	ll	ll
unchr-992	scaffold5	611297	.	T	C	64218.6	<nnxnp>	nn	np	np	np	np	np	np	np	np	np	np	np	np	np	np	np	np	np	np	np	np	np	np	np	np	np	np	np	np	np	np	np	np	np	np	np	np	np	np	np	np	np
unchr-993	scaffold5	638317	.	T	A	47298.5	<nnxnp>	nn	np	np	np	np	np	np	np	np	nn	np	np	np	np	np	nn	np	np	np	np	np	np	np	np	np	np	--	np	np	np	np	np	np	np	np	np	--	np	nn	np	--	np
unchr-994	scaffold5	638320	.	T	A	47433.8	<nnxnp>	nn	np	np	np	np	np	np	np	np	nn	np	np	np	np	np	nn	np	np	np	np	np	np	np	np	np	np	--	np	np	np	np	np	np	np	np	np	--	np	nn	np	--	np
unchr-995	scaffold5	638327	.	T	TG	47181.4	<nnxnp>	nn	np	np	np	np	np	np	np	np	nn	np	np	np	np	np	nn	np	np	np	np	np	np	np	np	np	np	nn	np	np	np	np	np	np	np	np	np	nn	np	nn	np	nn	np
unchr-996	scaffold5	638329	.	A	G	47210.5	<nnxnp>	nn	np	np	np	np	np	np	np	np	nn	np	np	np	np	np	nn	np	np	np	np	np	np	np	np	np	np	--	np	np	np	np	np	np	np	np	np	--	np	nn	np	--	np
unchr-997	scaffold5	638335	.	T	A	47504.8	<nnxnp>	nn	np	np	np	np	np	np	np	np	nn	np	np	np	np	np	nn	np	np	np	np	np	np	np	np	np	np	--	np	np	np	np	np	np	np	np	np	--	np	nn	np	--	np
unchr-998	scaffold5	638338	.	T	C	47445.9	<nnxnp>	nn	np	np	np	np	np	np	np	np	nn	np	np	np	np	np	nn	np	np	np	np	np	np	np	np	np	np	nn	np	np	np	np	np	np	np	np	np	nn	np	nn	np	nn	np
unchr-999	scaffold5	638340	.	C	T	47415.3	<nnxnp>	nn	np	np	np	np	np	np	np	np	nn	np	np	np	np	np	nn	np	np	np	np	np	np	np	np	np	np	nn	np	np	np	np	np	np	np	np	np	nn	np	nn	np	--	np
unchr-1000	scaffold5	638353	.	TTAA	T	46866.9	<nnxnp>	nn	np	np	np	np	np	np	np	np	nn	np	np	np	np	np	nn	np	np	np	np	np	np	np	np	np	np	nn	np	np	np	np	np	np	np	np	np	nn	np	nn	np	nn	np
unchr-1001	scaffold5	638363	.	AAT	A	63136.5	<nnxnp>	nn	np	np	np	np	np	np	np	np	nn	np	np	np	np	np	np	np	np	np	np	np	np	np	np	np	np	--	np	np	np	np	np	np	np	np	np	--	np	nn	np	--	np
unchr-1002	scaffold5	638376	.	G	T	65263.6	<nnxnp>	nn	np	np	np	np	np	np	np	np	nn	np	np	np	np	np	np	np	np	np	np	np	np	np	np	np	np	np	np	np	np	np	np	np	np	np	np	--	np	nn	np	--	np
unchr-1003	scaffold5	638407	.	A	G	51525.6	<nnxnp>	nn	np	np	np	np	np	np	np	np	np	np	np	np	np	np	np	np	np	np	np	np	np	np	np	np	np	np	np	np	np	np	np	np	np	np	np	np	np	np	np	--	np
unchr-1004	scaffold5	638409	.	G	A	51324.6	<nnxnp>	nn	np	np	np	np	np	np	np	np	np	np	np	np	np	np	np	np	np	np	np	np	np	np	np	np	np	np	np	np	np	np	np	np	np	np	np	np	np	np	np	--	np
unchr-1005	scaffold5	638445	.	C	T	46644	<nnxnp>	nn	np	np	np	np	np	np	np	np	np	np	np	np	np	np	np	np	np	np	np	np	np	np	np	np	np	np	np	np	np	np	np	np	np	np	np	np	np	np	np	--	np
unchr-1006	scaffold5	641510	.	T	C	72635.3	<nnxnp>	nn	np	nn	nn	nn	nn	nn	np	np	nn	np	nn	nn	np	nn	np	nn	nn	nn	nn	nn	nn	np	np	nn	np	np	np	np	nn	np	nn	nn	np	np	nn	nn	nn	np	np	nn	nn
unchr-1007	scaffold5	641549	.	T	C	72145.3	<nnxnp>	nn	np	nn	nn	nn	nn	nn	np	np	nn	np	nn	nn	np	nn	np	nn	nn	nn	nn	nn	nn	np	np	nn	np	np	np	np	nn	np	nn	nn	np	np	nn	nn	nn	np	np	nn	nn
unchr-1008	scaffold5	641586	.	C	T	16465.6	<nnxnp>	nn	np	nn	nn	nn	np	nn	nn	nn	nn	nn	nn	nn	nn	nn	nn	nn	--	nn	--	np	np	nn	nn	nn	nn	nn	nn	nn	nn	nn	nn	nn	nn	nn	nn	nn	nn	nn	nn	np	nn
unchr-1009	scaffold5	641598	.	G	A	69713.2	<nnxnp>	nn	np	nn	nn	nn	nn	nn	np	np	nn	np	nn	nn	np	nn	np	nn	nn	nn	nn	nn	nn	np	np	nn	np	np	np	np	nn	np	nn	nn	np	np	nn	nn	nn	np	np	nn	nn
unchr-1010	scaffold5	641769	.	A	T	82940.9	<lmxll>	lm	ll	lm	--	lm	--	ll	ll	ll	ll	lm	ll	ll	ll	--	lm	ll	--	--	ll	ll	lm	ll	ll	lm	ll	ll	ll	ll	--	lm	ll	lm	ll	ll	ll	lm	ll	ll	ll	ll	ll
unchr-1011	scaffold5	641809	.	A	G	85893.9	<lmxll>	lm	ll	ll	lm	ll	lm	lm	lm	lm	--	ll	--	lm	lm	ll	ll	lm	lm	ll	lm	lm	ll	lm	--	ll	lm	lm	--	lm	ll	ll	lm	ll	lm	lm	--	ll	lm	lm	--	lm	lm
unchr-1012	scaffold5	641815	.	T	C	62242.1	<nnxnp>	nn	np	np	nn	nn	nn	nn	np	np	nn	np	nn	nn	np	nn	np	nn	nn	nn	nn	nn	nn	np	nn	nn	np	np	nn	np	--	np	np	nn	np	np	nn	np	nn	np	nn	nn	nn
unchr-1013	scaffold5	1343961	.	C	T	21688.6	<lmxll>	lm	ll	lm	ll	ll	ll	ll	ll	ll	ll	lm	ll	ll	ll	lm	lm	ll	ll	lm	ll	ll	lm	ll	ll	lm	ll	ll	ll	ll	ll	lm	ll	ll	ll	ll	ll	lm	ll	ll	ll	ll	ll
unchr-1014	scaffold5	1422510	.	A	G	117859	<lmxll>	lm	ll	ll	--	ll	lm	--	--	--	lm	ll	--	--	--	ll	ll	--	--	ll	--	lm	ll	--	--	ll	--	--	--	--	ll	ll	lm	ll	--	--	--	ll	--	lm	--	--	--
unchr-1015	scaffold5	1767127	.	T	C	81771.5	<nnxnp>	nn	np	np	np	np	--	np	nn	np	np	np	np	np	--	np	nn	nn	np	np	np	--	np	nn	nn	nn	nn	np	nn	--	np	nn	--	np	np	np	np	nn	np	np	nn	np	nn
unchr-1016	scaffold5	1767146	.	C	T	80329.9	<nnxnp>	nn	np	np	np	np	--	np	nn	np	np	np	np	np	nn	np	nn	nn	np	np	np	--	np	nn	nn	nn	nn	np	nn	--	np	nn	--	np	np	np	np	nn	np	np	nn	np	nn
unchr-1017	scaffold5	2107495	.	T	C	23201.7	<lmxll>	lm	ll	ll	--	ll	lm	--	lm	lm	--	ll	--	--	--	ll	ll	--	--	ll	--	--	ll	lm	lm	ll	lm	lm	lm	lm	ll	ll	lm	ll	lm	lm	--	ll	--	lm	lm	--	--
unchr-1018	scaffold5	2107504	.	T	C	40092.2	<nnxnp>	nn	np	np	nn	nn	np	nn	np	np	nn	nn	nn	nn	nn	nn	np	nn	nn	np	nn	nn	nn	np	np	nn	np	np	np	np	nn	np	np	nn	np	np	--	np	nn	np	np	nn	nn
unchr-1019	scaffold5	2182202	.	C	T	60749	<lmxll>	lm	ll	--	ll	--	ll	ll	lm	ll	ll	--	ll	ll	lm	lm	--	ll	ll	--	ll	ll	lm	lm	lm	lm	lm	lm	--	lm	lm	--	lm	lm	lm	lm	ll	--	ll	lm	lm	ll	ll
unchr-1020	scaffold5	2182298	.	C	A	64009.6	<nnxnp>	nn	np	--	--	--	--	--	np	--	nn	--	nn	nn	--	nn	--	nn	--	--	nn	nn	nn	--	--	--	np	np	--	--	nn	--	--	--	--	--	nn	np	nn	--	--	nn	nn
unchr-1021	scaffold5	2276311	.	T	C	14090.7	<nnxnp>	nn	np	np	nn	nn	nn	nn	nn	np	nn	nn	nn	nn	np	nn	nn	nn	nn	np	nn	nn	nn	np	nn	nn	nn	np	nn	np	nn	np	nn	nn	np	np	nn	np	nn	np	nn	nn	nn
unchr-1022	scaffold5	2276319	.	TTTTGGG	T	13919.5	<nnxnp>	nn	np	np	nn	nn	nn	nn	nn	np	nn	nn	nn	nn	np	nn	nn	nn	nn	np	nn	nn	nn	np	nn	nn	nn	np	nn	np	nn	np	nn	nn	np	np	nn	np	nn	np	nn	nn	nn
unchr-1023	scaffold5	2276328	.	T	A	4075.59	<nnxnp>	nn	np	nn	nn	nn	np	nn	nn	nn	nn	nn	np	nn	nn	np	nn	--	nn	nn	nn	nn	np	nn	nn	nn	nn	nn	nn	nn	nn	nn	nn	nn	nn	nn	nn	nn	np	nn	nn	np	nn
unchr-1024	scaffold5	2276362	.	G	A	42506.1	<lmxll>	lm	ll	lm	ll	--	ll	ll	ll	ll	ll	--	ll	ll	ll	lm	--	--	ll	lm	ll	ll	lm	ll	ll	--	lm	ll	lm	ll	--	lm	ll	--	ll	ll	ll	lm	ll	ll	ll	ll	ll
unchr-1025	scaffold5	2276373	.	G	A	3704.64	<nnxnp>	nn	np	nn	nn	nn	np	nn	nn	nn	nn	nn	np	nn	nn	np	nn	--	nn	nn	nn	nn	np	nn	nn	nn	nn	nn	nn	nn	nn	nn	nn	nn	nn	nn	nn	nn	np	nn	nn	np	nn
unchr-1026	scaffold5	2281525	.	A	C	72083.9	<lmxll>	lm	ll	ll	--	ll	--	--	--	--	--	ll	--	--	--	ll	ll	--	--	ll	--	--	ll	--	--	ll	--	--	--	--	ll	ll	--	ll	--	--	--	ll	--	--	lm	--	--
unchr-1027	scaffold5	2281529	.	G	A	53534.6	<lmxll>	lm	ll	ll	--	ll	--	--	--	--	--	ll	--	--	--	ll	ll	--	--	ll	--	--	ll	--	--	ll	--	lm	--	--	ll	ll	--	ll	--	--	--	ll	--	--	lm	--	--
unchr-1028	scaffold5	2293942	.	CGT	C	36332.5	<nnxnp>	nn	np	nn	np	nn	np	np	nn	nn	nn	nn	nn	nn	nn	np	nn	nn	np	nn	nn	nn	nn	nn	nn	nn	nn	nn	nn	nn	np	nn	nn	nn	nn	nn	np	nn	nn	nn	nn	np	nn
unchr-1029	scaffold5	2293949	.	T	TTA	36314.8	<nnxnp>	nn	np	nn	np	nn	np	np	nn	nn	nn	nn	--	--	nn	np	nn	--	np	nn	nn	nn	nn	nn	nn	nn	nn	nn	nn	nn	np	nn	nn	nn	nn	nn	np	nn	nn	nn	nn	np	nn
unchr-1030	scaffold5	2294035	.	A	G	52394	<nnxnp>	nn	np	nn	np	nn	np	nn	nn	np	np	np	--	--	np	nn	nn	np	np	nn	np	np	nn	nn	nn	nn	nn	nn	nn	nn	nn	nn	nn	nn	np	np	np	nn	np	np	nn	np	nn
unchr-1031	scaffold5	2396494	.	C	A	133423	<lmxll>	lm	ll	ll	--	ll	--	--	--	--	--	ll	--	--	--	ll	ll	--	--	ll	--	--	ll	--	--	ll	--	--	--	--	ll	ll	--	ll	--	--	--	ll	--	--	--	--	--
unchr-1032	scaffold5	2473844	.	A	G	21137.1	<lmxll>	lm	ll	ll	--	ll	lm	ll	lm	lm	lm	ll	ll	lm	ll	ll	ll	--	lm	ll	ll	lm	ll	ll	lm	ll	--	--	--	--	ll	ll	lm	ll	lm	ll	--	ll	lm	lm	lm	ll	lm
unchr-1033	scaffold5	2474053	.	A	G	27507.8	<nnxnp>	nn	np	nn	nn	nn	nn	nn	np	nn	nn	np	nn	nn	--	nn	np	nn	nn	nn	nn	nn	nn	nn	np	nn	nn	--	nn	np	nn	np	nn	nn	nn	np	nn	nn	nn	np	np	nn	nn
unchr-1034	scaffold5	2483050	.	C	T	6437.46	<lmxll>	lm	ll	ll	--	--	--	--	lm	lm	--	ll	--	--	--	ll	ll	--	--	ll	--	--	ll	lm	lm	ll	lm	lm	lm	lm	ll	ll	lm	ll	lm	lm	--	--	--	lm	lm	--	--
unchr-1035	scaffold5	2491189	.	A	G	29493.9	<nnxnp>	nn	np	nn	nn	nn	nn	nn	nn	nn	nn	nn	nn	nn	nn	np	nn	nn	nn	nn	nn	np	nn	nn	nn	nn	nn	nn	nn	nn	np	nn	nn	np	nn	nn	--	nn	np	nn	nn	np	nn
unchr-1036	scaffold5	2511397	.	GA	G	62659.5	<lmxll>	lm	ll	--	ll	--	ll	ll	ll	ll	ll	--	ll	ll	ll	--	--	ll	ll	--	ll	ll	--	ll	ll	--	ll	ll	ll	ll	--	--	ll	--	ll	ll	ll	lm	ll	ll	ll	ll	ll
unchr-1037	scaffold5	2511436	.	T	C	87331.5	<lmxll>	lm	ll	ll	--	ll	--	--	--	--	--	ll	lm	--	lm	ll	ll	--	--	ll	--	--	ll	--	--	ll	--	--	--	--	ll	ll	--	ll	--	--	--	ll	--	--	--	--	--
unchr-1038	scaffold5	2625825	.	T	C	117176	<nnxnp>	nn	np	nn	np	np	nn	np	np	np	nn	np	np	np	nn	np	nn	nn	--	nn	np	nn	np	np	nn	nn	nn	nn	--	np	np	nn	nn	nn	--	nn	nn	np	nn	np	np	np	nn
unchr-1039	scaffold5	2673247	.	T	A	129757	<lmxll>	lm	ll	ll	--	ll	--	--	--	--	--	ll	--	--	--	ll	ll	--	--	ll	--	--	ll	--	--	ll	--	--	--	--	ll	ll	--	ll	--	--	--	ll	--	--	--	--	--
unchr-1040	scaffold5	2707555	.	G	A	98797.9	<lmxll>	lm	ll	ll	--	ll	--	--	--	--	--	ll	--	--	--	ll	ll	--	--	ll	--	--	ll	--	--	ll	--	--	--	--	ll	ll	--	ll	--	--	lm	ll	--	--	--	--	--
unchr-1041	scaffold5	2709497	.	G	A	24536.2	<nnxnp>	nn	np	nn	np	np	np	np	nn	nn	np	nn	np	np	nn	np	nn	np	np	nn	np	np	np	nn	nn	np	nn	nn	nn	nn	np	nn	nn	np	nn	nn	np	nn	np	nn	nn	np	nn
unchr-1042	scaffold5	2709499	.	GA	G	49275.3	<nnxnp>	nn	np	np	np	np	np	np	np	np	np	np	np	np	np	np	np	np	np	np	np	np	np	np	np	np	np	np	np	np	np	np	np	np	np	np	np	np	np	np	np	np	nn
unchr-1043	scaffold5	2709550	.	T	A	19567.8	<lmxll>	lm	ll	lm	ll	lm	ll	ll	ll	ll	ll	lm	ll	ll	ll	lm	lm	ll	ll	lm	ll	ll	lm	ll	ll	lm	ll	ll	ll	ll	lm	lm	ll	lm	ll	ll	ll	lm	ll	ll	ll	ll	ll
unchr-1044	scaffold5	2709569	.	C	T	31861.3	<nnxnp>	nn	np	np	nn	nn	nn	nn	np	np	nn	np	nn	nn	np	nn	np	nn	nn	np	nn	nn	nn	np	np	nn	np	np	np	np	nn	np	np	nn	np	np	nn	np	nn	np	np	nn	nn
unchr-1045	scaffold5	2714763	.	T	A	28501.2	<lmxll>	lm	ll	ll	--	ll	--	--	--	--	lm	ll	lm	lm	--	ll	ll	lm	lm	ll	lm	lm	ll	--	--	ll	--	lm	--	--	ll	ll	--	ll	--	--	lm	ll	lm	--	--	lm	--
unchr-1046	scaffold5	2714811	.	G	T	30998.8	<lmxll>	lm	ll	ll	--	ll	lm	--	--	--	lm	ll	lm	lm	--	ll	ll	lm	lm	ll	lm	lm	ll	--	--	ll	lm	lm	--	--	ll	ll	--	ll	--	--	lm	ll	lm	--	--	lm	--
unchr-1047	scaffold5	2715386	.	G	C	83291	<lmxll>	lm	ll	ll	--	ll	--	--	lm	lm	--	ll	--	lm	lm	ll	ll	--	--	ll	--	--	ll	lm	lm	ll	--	lm	lm	lm	ll	ll	lm	ll	lm	lm	--	ll	--	lm	lm	--	--
unchr-1048	scaffold5	2715388	.	ATG	A	80955.1	<lmxll>	lm	ll	ll	--	ll	--	--	lm	lm	--	ll	--	lm	lm	ll	ll	--	--	ll	--	--	ll	lm	lm	ll	--	lm	lm	lm	ll	ll	lm	ll	lm	lm	--	ll	--	lm	lm	--	--
unchr-1049	scaffold5	2715390	.	G	GAAA	81806.1	<lmxll>	lm	ll	ll	--	ll	--	--	lm	lm	--	ll	--	lm	lm	ll	ll	--	--	ll	--	--	ll	lm	lm	ll	--	lm	lm	lm	ll	ll	lm	ll	lm	lm	--	ll	--	lm	lm	--	--
unchr-1050	scaffold5	2785494	.	G	A	66841.2	<lmxll>	lm	ll	--	ll	--	ll	ll	ll	ll	ll	--	ll	ll	ll	--	--	ll	ll	--	ll	ll	--	ll	ll	ll	ll	ll	ll	ll	--	ll	ll	--	ll	ll	ll	--	ll	ll	ll	ll	ll
unchr-1051	scaffold5	2785495	.	A	T	66985.2	<lmxll>	lm	ll	--	ll	--	ll	ll	ll	ll	ll	--	ll	ll	ll	--	--	ll	ll	--	ll	ll	--	ll	ll	ll	ll	ll	ll	ll	--	ll	ll	--	ll	ll	ll	--	ll	ll	ll	ll	ll
unchr-1052	scaffold5	2785539	.	C	T	118979	<lmxll>	lm	ll	ll	--	ll	lm	--	--	--	--	ll	--	--	--	ll	ll	--	--	ll	--	--	ll	--	--	ll	--	lm	--	--	ll	ll	--	ll	--	--	lm	ll	--	--	--	lm	--
unchr-1053	scaffold5	2810445	.	T	C	94800.5	<lmxll>	lm	ll	--	ll	--	ll	ll	ll	ll	ll	--	ll	ll	ll	--	--	ll	ll	lm	ll	ll	--	ll	ll	--	ll	ll	ll	ll	--	--	ll	--	ll	ll	ll	lm	ll	ll	ll	ll	ll
unchr-1054	scaffold5	2810837	.	A	T	90167.9	<lmxll>	lm	ll	ll	lm	ll	--	lm	lm	lm	lm	ll	lm	lm	lm	ll	ll	lm	lm	ll	lm	--	ll	lm	lm	ll	lm	lm	lm	lm	ll	ll	lm	ll	lm	lm	ll	ll	lm	lm	lm	lm	lm
unchr-1055	scaffold5	2810841	.	C	T	89860.9	<lmxll>	lm	ll	ll	lm	ll	--	lm	lm	lm	lm	ll	lm	lm	lm	ll	ll	lm	lm	ll	lm	--	ll	lm	lm	ll	lm	lm	lm	lm	ll	ll	lm	ll	lm	lm	ll	ll	lm	lm	lm	lm	lm
unchr-1056	scaffold5	2953332	.	AT	A	130631	<lmxll>	lm	ll	ll	--	ll	--	--	--	--	--	ll	--	--	--	ll	ll	--	--	ll	--	--	ll	--	--	ll	--	--	--	--	ll	ll	--	ll	--	--	--	ll	--	--	--	--	--
unchr-1057	scaffold5	2976278	.	T	G	121056	<lmxll>	lm	ll	ll	--	ll	--	--	--	--	--	ll	--	--	--	ll	ll	--	--	ll	--	--	ll	--	--	ll	--	--	--	--	ll	ll	--	ll	--	--	--	ll	--	--	--	--	--
unchr-1058	scaffold5	3102052	.	A	T	179472	<lmxll>	lm	ll	--	ll	--	ll	ll	ll	ll	ll	--	ll	ll	ll	--	--	ll	ll	--	ll	ll	--	ll	ll	--	ll	ll	ll	ll	--	--	ll	--	ll	ll	ll	--	ll	ll	ll	ll	ll
unchr-1059	scaffold5	3102333	.	G	T	172327	<lmxll>	lm	ll	--	ll	--	ll	ll	ll	ll	ll	--	ll	ll	ll	--	--	ll	ll	--	ll	ll	--	ll	ll	--	ll	ll	ll	ll	--	--	ll	--	ll	ll	ll	--	ll	ll	ll	ll	ll
unchr-1060	scaffold5	3162749	.	TGAA	T	137698	<lmxll>	lm	ll	ll	--	ll	--	--	--	--	--	--	--	--	--	ll	--	--	--	--	--	--	ll	--	--	ll	--	--	--	--	ll	--	--	ll	--	--	--	ll	--	--	--	--	--
unchr-1061	scaffold5	3162753	.	T	TGG	138430	<lmxll>	lm	ll	ll	--	ll	--	--	--	--	--	ll	--	--	--	ll	ll	--	--	ll	--	--	ll	--	--	ll	--	--	--	--	ll	ll	--	ll	--	--	--	ll	--	--	--	--	--
unchr-1062	scaffold5	3323411	.	A	T	248545	<lmxll>	lm	ll	--	ll	--	ll	ll	ll	ll	ll	--	ll	ll	ll	--	--	ll	ll	--	ll	ll	--	ll	ll	--	ll	ll	ll	ll	--	--	ll	--	ll	ll	ll	--	ll	ll	ll	ll	ll
unchr-1063	scaffold5	3323417	.	A	G	173413	<lmxll>	lm	ll	ll	--	ll	--	--	--	--	--	ll	--	--	--	ll	ll	--	--	ll	--	--	ll	--	--	ll	--	--	--	--	ll	ll	--	ll	--	--	--	ll	--	--	--	--	--
unchr-1064	scaffold5	3336317	.	A	G	46607.2	<lmxll>	lm	ll	ll	--	ll	lm	--	ll	ll	lm	ll	lm	lm	--	ll	ll	lm	lm	ll	lm	lm	ll	lm	--	ll	ll	--	--	--	ll	ll	ll	ll	lm	--	ll	ll	--	--	lm	lm	--
unchr-1065	scaffold5	3354999	.	A	C	163686	<lmxll>	lm	ll	ll	--	ll	lm	--	lm	lm	lm	ll	lm	--	lm	ll	ll	lm	lm	ll	--	--	ll	lm	--	ll	lm	--	lm	--	ll	ll	--	ll	--	lm	lm	ll	lm	--	--	lm	lm
unchr-1066	scaffold5	3355036	.	G	T	154209	<lmxll>	lm	ll	ll	--	ll	lm	--	lm	lm	lm	ll	lm	--	lm	ll	ll	lm	lm	ll	--	--	ll	lm	--	ll	lm	--	lm	--	ll	ll	--	ll	--	lm	lm	ll	lm	--	--	lm	lm
unchr-1067	scaffold5	3470320	.	A	G	92637.4	<nnxnp>	nn	np	np	--	np	np	np	np	--	np	np	--	np	np	np	np	np	np	np	np	np	np	np	np	np	np	np	np	np	np	np	np	np	np	np	np	np	np	--	np	np	np
unchr-1068	scaffold5	3576075	.	TA	T	32810.8	<lmxll>	lm	ll	ll	--	ll	--	lm	--	--	--	ll	--	lm	--	--	ll	--	--	ll	lm	--	--	--	--	--	--	--	--	--	ll	ll	--	ll	--	--	--	ll	--	--	--	lm	--
unchr-1069	scaffold57	79288	.	A	C	61366.2	<lmxll>	lm	ll	ll	ll	--	ll	lm	--	ll	ll	ll	ll	ll	ll	ll	--	lm	ll	ll	--	--	lm	--	--	--	--	--	--	--	ll	ll	ll	ll	ll	ll	ll	ll	ll	ll	ll	ll	ll
unchr-1070	scaffold57	213229	.	C	T	16807.5	<lmxll>	lm	ll	--	--	ll	--	ll	ll	--	lm	--	--	--	--	--	ll	ll	--	--	--	--	ll	ll	ll	ll	ll	ll	ll	ll	ll	--	lm	--	--	--	--	--	lm	--	--	lm	--
unchr-1071	scaffold57	276238	.	T	G	125663	<lmxll>	lm	ll	ll	ll	--	ll	lm	lm	ll	ll	ll	ll	ll	ll	ll	lm	lm	ll	ll	lm	--	lm	lm	lm	lm	lm	lm	lm	lm	lm	ll	ll	ll	ll	ll	ll	ll	ll	ll	ll	ll	ll
unchr-1072	scaffold57	288850	.	C	T	25747	<lmxll>	lm	ll	lm	lm	ll	lm	ll	ll	lm	lm	lm	--	lm	--	lm	ll	ll	lm	lm	ll	ll	ll	ll	ll	ll	ll	ll	ll	ll	ll	--	lm	lm	lm	lm	--	lm	lm	lm	lm	lm	--
unchr-1073	scaffold57	369884	.	T	G	35033.6	<lmxll>	lm	ll	--	--	ll	--	ll	ll	--	--	--	--	--	--	--	ll	ll	--	--	ll	ll	ll	ll	ll	ll	ll	ll	ll	ll	lm	--	--	--	--	--	--	--	lm	--	--	--	--
unchr-1074	scaffold57	986010	.	C	T	9366.8	<nnxnp>	nn	np	--	nn	--	nn	np	nn	--	np	np	np	nn	np	nn	np	np	np	np	--	np	np	nn	np	np	nn	np	np	nn	nn	np	np	nn	np	np	np	nn	np	np	--	--	np
unchr-1075	scaffold57	986931	.	C	T	14994.6	<nnxnp>	nn	np	np	nn	nn	nn	np	nn	nn	np	nn	np	nn	np	nn	np	np	np	nn	nn	np	nn	nn	np	np	nn	np	np	nn	nn	np	np	nn	nn	nn	nn	nn	nn	--	nn	np	--
unchr-1076	scaffold57	987064	.	A	C	13600.3	<nnxnp>	nn	np	nn	nn	nn	nn	np	nn	nn	np	nn	np	nn	nn	nn	np	np	np	nn	nn	nn	nn	nn	np	nn	nn	np	nn	nn	nn	np	np	nn	nn	nn	np	nn	nn	--	nn	nn	np
unchr-1077	scaffold57	1251432	.	G	A	595785	<lmxll>	lm	ll	--	lm	lm	lm	lm	lm	lm	--	lm	lm	lm	lm	ll	lm	lm	--	lm	ll	lm	lm	--	lm	ll	lm	lm	lm	--	lm	lm	lm	lm	lm	--	lm	--	lm	lm	lm	lm	--
unchr-1078	scaffold57	1251440	.	G	A	253140	<lmxll>	lm	ll	lm	lm	ll	lm	lm	lm	lm	lm	ll	lm	lm	lm	ll	lm	lm	lm	lm	ll	lm	ll	--	lm	ll	lm	lm	lm	--	ll	ll	lm	lm	lm	--	lm	ll	lm	lm	lm	lm	lm
unchr-1079	scaffold57	1360897	.	G	T	70938.6	<nnxnp>	nn	np	np	np	np	np	nn	np	nn	np	np	np	np	nn	np	np	np	nn	np	np	np	np	np	nn	np	nn	--	np	np	np	np	nn	np	np	np	np	nn	np	np	nn	nn	np
unchr-1080	scaffold57	1360898	.	A	T	71345.2	<nnxnp>	nn	np	np	np	np	np	nn	np	nn	np	np	np	np	nn	np	np	np	nn	np	np	np	np	np	nn	np	nn	--	np	np	np	np	nn	np	np	np	np	nn	np	np	nn	nn	np
unchr-1081	scaffold57	1360905	.	A	C	115687	<lmxll>	lm	ll	lm	lm	lm	lm	ll	ll	lm	lm	lm	lm	lm	lm	lm	ll	lm	lm	lm	ll	ll	lm	ll	lm	ll	ll	ll	lm	lm	ll	lm	lm	lm	lm	lm	lm	lm	lm	lm	lm	lm	lm
unchr-1082	scaffold57	1360906	.	ACGCTATCTT	A	37522.2	<nnxnp>	nn	np	np	nn	np	nn	nn	np	nn	np	np	nn	np	nn	np	nn	nn	nn	nn	np	nn	np	np	nn	np	nn	--	np	np	np	np	nn	np	np	nn	np	nn	np	np	nn	nn	nn
unchr-1083	scaffold57	1437537	.	C	CATTTTGAA	42464	<lmxll>	lm	ll	ll	ll	--	ll	--	--	ll	ll	ll	ll	ll	ll	ll	--	--	ll	ll	--	--	--	--	--	--	--	--	--	--	--	ll	ll	ll	ll	ll	ll	ll	ll	ll	ll	ll	ll
unchr-1084	scaffold8	176998	.	G	A	46119.4	<nnxnp>	nn	np	np	np	np	np	np	np	--	np	nn	np	nn	np	np	nn	nn	nn	nn	nn	np	np	np	nn	nn	nn	nn	nn	np	nn	nn	nn	nn	np	nn	np	np	nn	np	nn	nn	nn
unchr-1085	scaffold8	177368	.	C	T	98643.9	<nnxnp>	nn	np	nn	nn	nn	nn	nn	nn	nn	nn	np	nn	np	nn	nn	np	np	np	np	np	nn	nn	nn	np	np	np	np	np	nn	nn	np	np	nn	nn	np	nn	nn	np	nn	np	np	np
unchr-1086	scaffold8	992948	.	A	T	93348.2	<nnxnp>	nn	np	np	np	np	np	np	np	np	np	np	np	np	np	np	np	np	np	np	np	np	np	np	np	np	np	np	np	np	np	np	np	np	np	np	np	np	np	np	np	np	np
unchr-1087	scaffold8	992955	.	CCTGTCTAT	C	185542	<nnxnp>	nn	np	np	np	np	np	np	np	np	np	np	np	np	np	np	np	np	np	np	np	np	np	np	np	np	np	np	np	np	np	np	np	np	np	np	np	np	np	np	np	--	np
unchr-1088	scaffold8	1313523	.	C	T	22822.4	<lmxll>	lm	ll	--	--	--	--	--	--	--	ll	--	ll	lm	--	--	--	lm	--	--	ll	ll	ll	--	--	ll	ll	--	--	--	--	--	--	ll	--	ll	--	--	--	ll	ll	ll	--
unchr-1089	scaffold8	1335256	.	G	GTA	34471.2	<lmxll>	lm	ll	ll	ll	ll	ll	ll	ll	ll	lm	ll	lm	ll	ll	ll	ll	ll	ll	ll	lm	lm	lm	ll	ll	lm	lm	ll	ll	ll	ll	ll	ll	lm	ll	lm	ll	ll	ll	lm	lm	lm	ll
unchr-1090	scaffold8	1374585	.	TA	T	15907.4	<nnxnp>	nn	np	nn	nn	nn	nn	nn	nn	nn	nn	nn	nn	nn	nn	nn	nn	np	nn	np	np	nn	nn	nn	np	np	np	nn	nn	nn	nn	np	np	nn	nn	nn	nn	nn	np	nn	nn	np	nn
unchr-1091	scaffold8	1374594	.	C	CAA	33448.8	<lmxll>	lm	ll	ll	lm	--	lm	lm	lm	lm	ll	--	ll	--	lm	lm	--	lm	ll	lm	ll	ll	ll	lm	lm	ll	ll	--	ll	lm	lm	lm	lm	lm	--	ll	--	lm	lm	ll	ll	ll	--
unchr-1092	scaffold8	1374801	.	T	A	40728.5	<lmxll>	lm	ll	--	--	--	--	--	--	--	ll	--	ll	--	--	--	--	--	--	--	ll	ll	ll	--	--	ll	ll	--	lm	--	--	lm	lm	lm	--	ll	--	--	--	ll	ll	ll	--
unchr-1093	scaffold8	1374873	.	C	A	102685	<hkxhk>	hk	hk	kk	kk	hk	kk	kk	kk	kk	hh	kk	hh	kk	kk	kk	kk	kk	kk	kk	hh	hh	hh	kk	kk	hh	hh	kk	hk	kk	kk	hk	hk	hk	kk	hh	kk	kk	kk	hh	hh	hh	kk
unchr-1094	scaffold8	1397314	.	T	C	84312.1	<nnxnp>	nn	np	--	--	--	--	--	--	--	np	--	np	--	--	--	--	--	--	--	nn	np	np	--	--	nn	nn	--	--	--	--	--	--	np	--	--	--	--	--	np	np	np	--
unchr-1095	scaffold8	1554435	.	AG	A	28075.2	<lmxll>	lm	ll	--	--	--	--	lm	--	--	ll	--	ll	--	--	--	--	--	--	--	ll	ll	ll	--	--	ll	ll	--	--	--	--	--	--	lm	lm	ll	--	--	--	ll	ll	ll	--
unchr-1096	scaffold8	1756496	.	GAAT	G	16331.1	<lmxll>	lm	ll	ll	ll	ll	ll	ll	ll	ll	lm	ll	lm	ll	ll	ll	ll	ll	ll	ll	lm	lm	lm	ll	ll	--	ll	ll	ll	ll	ll	ll	ll	lm	ll	lm	ll	ll	ll	lm	lm	lm	ll
unchr-1097	scaffold8	1759916	.	G	A	13025.3	<nnxnp>	nn	np	np	np	np	np	np	np	np	np	nn	--	np	np	np	np	np	np	np	--	--	--	np	np	--	--	np	np	np	np	np	np	np	np	--	np	np	np	--	--	--	np
unchr-1098	scaffold8	1798321	.	G	T	124945	<lmxll>	lm	ll	--	--	--	--	--	--	--	ll	--	ll	--	--	--	--	--	--	--	ll	ll	ll	--	--	ll	ll	--	--	--	--	--	--	lm	--	ll	--	--	--	ll	ll	ll	--
unchr-1099	scaffold8	1975760	.	G	A	117361	<lmxll>	lm	ll	ll	ll	ll	ll	ll	ll	ll	lm	ll	lm	ll	ll	ll	ll	ll	ll	ll	lm	lm	lm	ll	ll	lm	lm	ll	ll	ll	ll	ll	ll	lm	ll	lm	ll	ll	ll	lm	--	lm	ll
unchr-1100	scaffold8	2288977	.	T	G	85343.1	<lmxll>	lm	ll	ll	ll	ll	ll	ll	ll	ll	--	ll	--	ll	ll	ll	ll	ll	ll	ll	--	--	--	ll	ll	lm	--	ll	ll	ll	ll	ll	ll	lm	ll	--	ll	ll	ll	--	--	lm	ll
unchr-1101	scaffold8	2289125	.	TC	T	18877	<lmxll>	lm	ll	ll	ll	ll	ll	ll	ll	ll	--	ll	lm	ll	--	ll	ll	ll	ll	ll	--	lm	lm	ll	ll	--	--	ll	ll	ll	ll	ll	ll	lm	ll	--	ll	--	ll	--	--	lm	ll
unchr-1102	scaffold8	2564490	.	G	T	35692.1	<lmxll>	lm	ll	lm	lm	lm	ll	lm	lm	lm	ll	lm	--	ll	lm	lm	lm	lm	ll	ll	ll	ll	--	ll	ll	--	--	ll	ll	lm	lm	ll	lm	lm	ll	--	lm	ll	ll	--	--	--	lm
unchr-1103	scaffold8	2606346	.	G	A	50152.4	<lmxll>	lm	ll	--	--	--	--	--	--	--	ll	lm	ll	--	--	--	lm	lm	--	lm	--	ll	ll	--	lm	ll	ll	lm	lm	--	--	--	--	ll	--	ll	--	--	--	ll	ll	--	lm
unchr-1104	scaffold8	2606382	.	T	A	45571.9	<lmxll>	lm	ll	ll	ll	ll	ll	ll	ll	ll	--	ll	--	ll	ll	ll	ll	ll	ll	ll	--	--	lm	ll	ll	lm	--	ll	ll	ll	ll	ll	ll	lm	ll	--	ll	ll	ll	--	lm	--	ll
unchr-1105	scaffold8	2822827	.	G	A	90427.9	<lmxll>	lm	ll	ll	ll	ll	ll	ll	ll	ll	--	ll	--	ll	ll	ll	ll	ll	ll	ll	--	--	--	ll	ll	--	--	ll	ll	ll	ll	ll	ll	lm	ll	--	ll	ll	ll	--	--	--	ll
unchr-1106	scaffold8	2849592	.	C	G	17114.9	<lmxll>	lm	ll	ll	ll	ll	ll	ll	ll	ll	lm	ll	lm	ll	ll	ll	ll	ll	ll	ll	lm	lm	lm	ll	ll	lm	--	ll	ll	ll	ll	ll	ll	lm	ll	--	ll	ll	ll	--	lm	lm	ll
unchr-1107	scaffold8	2849756	.	C	T	6713.82	<nnxnp>	nn	np	nn	nn	nn	nn	nn	nn	nn	np	nn	nn	np	nn	nn	--	nn	np	nn	nn	nn	np	nn	np	--	nn	np	nn	nn	nn	nn	np	nn	nn	nn	nn	nn	nn	nn	nn	nn	nn
unchr-1108	scaffold8	2849764	.	A	G	27584.3	<lmxll>	lm	ll	lm	--	--	--	--	--	--	ll	--	ll	lm	--	--	--	--	lm	--	ll	ll	ll	--	lm	ll	ll	lm	--	--	--	--	lm	ll	--	ll	--	--	--	ll	ll	ll	--
unchr-1109	scaffold8	3017606	.	A	G	313273	<lmxll>	lm	ll	ll	ll	ll	ll	ll	ll	ll	lm	ll	lm	ll	ll	ll	ll	ll	ll	ll	ll	--	--	ll	ll	lm	lm	ll	ll	ll	ll	ll	ll	lm	ll	lm	ll	ll	ll	lm	--	lm	ll
unchr-1110	scaffold8	3097466	.	G	C	12453.7	<nnxnp>	nn	np	np	np	np	nn	nn	np	np	nn	nn	np	nn	np	np	nn	nn	nn	nn	nn	np	nn	np	nn	nn	nn	nn	nn	nn	nn	nn	nn	np	nn	nn	nn	--	nn	--	nn	nn	nn
unchr-1111	scaffold8	3184304	.	G	A	14525.3	<lmxll>	lm	ll	ll	ll	ll	ll	ll	ll	ll	--	ll	--	ll	--	ll	--	ll	--	ll	--	--	--	ll	ll	--	--	ll	ll	ll	ll	ll	ll	lm	ll	--	ll	ll	ll	--	--	--	ll
unchr-1112	scaffold8	3184305	.	G	A	14588.3	<lmxll>	lm	ll	ll	ll	ll	ll	ll	ll	ll	--	ll	--	ll	--	ll	--	ll	--	ll	--	--	--	ll	ll	--	--	ll	ll	ll	ll	ll	ll	lm	ll	--	ll	ll	ll	--	--	--	ll
unchr-1113	scaffold22	822817	.	G	C	93582.1	<lmxll>	lm	ll	lm	lm	lm	lm	lm	lm	lm	lm	lm	lm	lm	lm	lm	lm	lm	lm	lm	--	lm	lm	lm	lm	--	lm	lm	lm	lm	lm	--	lm	lm	lm	lm	lm	lm	lm	lm	lm	lm	lm
unchr-1114	scaffold22	822834	.	T	C	93808.1	<lmxll>	lm	ll	lm	lm	lm	lm	lm	lm	lm	lm	lm	lm	lm	lm	lm	lm	lm	lm	lm	--	lm	lm	lm	lm	--	lm	lm	lm	lm	lm	--	lm	lm	lm	lm	lm	lm	lm	lm	lm	lm	lm
unchr-1115	scaffold22	822853	.	G	A	95193.1	<lmxll>	lm	ll	lm	lm	lm	lm	lm	lm	lm	lm	lm	lm	lm	lm	lm	lm	lm	lm	lm	--	lm	lm	lm	lm	--	lm	lm	lm	lm	lm	--	lm	lm	lm	lm	lm	lm	lm	lm	lm	lm	lm
unchr-1116	scaffold22	822861	.	A	G	65256.6	<nnxnp>	nn	np	np	nn	nn	np	nn	np	nn	np	np	np	np	nn	nn	np	nn	nn	np	nn	np	np	nn	np	nn	nn	nn	np	nn	nn	nn	np	np	np	np	np	nn	nn	nn	nn	nn	np
unchr-1117	scaffold22	822915	.	C	T	35000.8	<lmxll>	lm	ll	lm	lm	lm	lm	lm	lm	lm	lm	lm	lm	lm	lm	lm	lm	lm	lm	lm	--	lm	lm	lm	lm	--	lm	lm	lm	lm	lm	--	lm	lm	lm	lm	lm	lm	lm	lm	lm	lm	lm
unchr-1118	scaffold22	987063	.	T	C	100429	<nnxnp>	nn	np	np	np	np	np	np	np	nn	np	nn	np	np	nn	np	np	np	np	np	np	np	np	np	np	np	np	nn	np	np	np	np	np	np	np	np	np	np	np	np	np	np	nn
unchr-1119	scaffold22	1089329	.	C	G	32494.6	<lmxll>	lm	ll	lm	--	--	lm	--	ll	--	ll	ll	lm	lm	--	--	ll	--	--	lm	--	lm	lm	--	lm	--	--	--	ll	--	--	--	lm	lm	lm	lm	lm	--	--	--	--	--	ll
unchr-1120	scaffold22	1199988	.	A	T	104896	<lmxll>	lm	ll	lm	--	--	--	lm	--	--	--	--	--	--	--	--	--	--	--	--	lm	--	--	--	--	--	lm	--	--	--	--	--	--	--	--	--	--	--	--	--	lm	--	--
unchr-1121	scaffold22	1346468	.	T	C	92639.4	<lmxll>	lm	ll	ll	lm	lm	lm	lm	lm	lm	lm	--	ll	lm	lm	lm	--	--	lm	--	ll	lm	ll	lm	lm	lm	--	--	--	ll	lm	lm	lm	lm	--	lm	lm	ll	lm	lm	ll	ll	--
unchr-1122	scaffold22	1465866	.	T	C	38032.2	<nnxnp>	nn	np	np	nn	nn	np	nn	nn	nn	np	nn	np	np	nn	nn	nn	nn	nn	np	nn	nn	np	nn	np	nn	nn	nn	nn	nn	nn	nn	nn	nn	nn	np	np	nn	nn	nn	nn	nn	np
unchr-1123	scaffold22	1885990	.	G	T	18325.5	<nnxnp>	nn	np	nn	nn	nn	nn	nn	np	nn	--	nn	np	np	nn	nn	nn	nn	nn	nn	nn	nn	nn	nn	nn	nn	nn	nn	nn	nn	nn	nn	nn	nn	nn	nn	nn	nn	nn	nn	nn	nn	np
unchr-1124	scaffold22	1886107	.	C	G	47981.9	<nnxnp>	nn	np	np	np	np	nn	nn	nn	nn	np	nn	np	nn	np	--	nn	np	nn	nn	np	nn	nn	nn	nn	nn	nn	nn	nn	np	nn	nn	nn	nn	nn	nn	nn	nn	--	np	np	nn	np
unchr-1125	scaffold22	1903005	.	A	T	61430.1	<nnxnp>	nn	np	np	--	--	--	--	np	--	np	np	nn	np	--	--	nn	--	--	nn	np	--	--	np	nn	np	nn	np	--	--	--	np	nn	np	--	nn	--	--	np	--	nn	nn	nn
unchr-1126	scaffold22	1903006	.	T	A	62284.2	<nnxnp>	nn	np	np	--	--	--	--	np	--	np	np	nn	np	--	--	nn	--	--	nn	np	--	--	np	nn	np	nn	np	--	--	--	np	nn	np	--	nn	--	--	np	--	nn	nn	nn
unchr-1127	scaffold22	2338334	.	A	G	51619.8	<nnxnp>	nn	np	nn	nn	np	nn	nn	nn	nn	nn	nn	nn	nn	nn	np	nn	nn	np	nn	nn	nn	nn	nn	nn	np	nn	np	nn	nn	np	np	nn	nn	nn	nn	nn	nn	nn	np	np	nn	nn
unchr-1128	scaffold53	78669	.	C	G	68542.6	<lmxll>	lm	ll	ll	--	lm	--	ll	lm	ll	ll	--	ll	--	--	--	--	--	ll	ll	ll	ll	--	ll	--	lm	--	--	lm	ll	ll	--	ll	ll	lm	ll	ll	ll	--	ll	--	ll	ll
unchr-1129	scaffold53	78687	.	A	G	73176.6	<lmxll>	lm	ll	ll	--	lm	--	ll	lm	ll	--	--	ll	--	--	--	--	--	ll	ll	ll	ll	--	ll	--	lm	--	--	lm	ll	ll	--	ll	ll	lm	ll	ll	ll	--	ll	--	ll	ll
unchr-1130	scaffold53	123246	.	A	C	127650	<lmxll>	lm	ll	ll	lm	--	lm	ll	--	ll	ll	--	ll	--	--	--	lm	lm	ll	ll	ll	ll	ll	ll	lm	lm	lm	--	lm	ll	ll	ll	ll	ll	--	ll	ll	ll	lm	ll	--	ll	ll
unchr-1131	scaffold53	161579	.	A	C	104278	<lmxll>	lm	ll	ll	--	--	--	ll	--	ll	ll	--	ll	--	--	--	--	--	ll	ll	ll	ll	ll	ll	--	--	--	--	--	ll	ll	ll	ll	ll	--	ll	ll	ll	--	ll	--	ll	ll
unchr-1132	scaffold53	215780	.	C	A	86907.2	<lmxll>	lm	ll	--	ll	ll	ll	--	ll	--	lm	ll	--	ll	ll	ll	ll	ll	--	--	lm	lm	--	--	ll	ll	ll	ll	ll	--	lm	--	--	lm	ll	--	--	--	ll	--	ll	--	--
unchr-1133	scaffold53	220637	.	G	A	115011	<hkxhk>	hk	hk	hh	kk	hk	kk	hk	hk	hk	hh	kk	hk	hk	kk	hk	kk	kk	hk	hk	hk	hk	hh	hh	kk	hk	hk	hk	hk	hk	hk	hh	hk	hh	hk	hk	hk	hk	kk	hk	kk	hk	hk
unchr-1134	scaffold53	220659	.	T	C	72696	<lmxll>	lm	ll	ll	lm	lm	lm	ll	lm	ll	ll	lm	ll	lm	lm	lm	lm	--	ll	ll	ll	ll	ll	ll	lm	lm	lm	lm	lm	ll	ll	ll	ll	ll	lm	ll	ll	ll	lm	ll	lm	ll	ll
unchr-1135	scaffold53	220689	.	T	C	59215.2	<nnxnp>	nn	np	np	nn	np	nn	nn	np	nn	np	nn	nn	np	nn	np	nn	nn	nn	nn	nn	nn	np	nn	nn	np	np	np	np	nn	nn	np	nn	np	np	nn	nn	nn	nn	nn	nn	nn	nn
unchr-1136	scaffold53	220717	.	A	G	184126	<lmxll>	lm	ll	lm	ll	ll	ll	lm	ll	lm	lm	ll	lm	ll	ll	ll	ll	ll	lm	lm	lm	lm	lm	--	ll	ll	ll	ll	ll	lm	lm	lm	lm	lm	ll	lm	lm	lm	ll	lm	ll	lm	lm
unchr-1137	scaffold53	336587	.	C	T	30079.3	<lmxll>	lm	ll	--	ll	ll	ll	--	ll	--	--	ll	--	ll	ll	ll	ll	ll	--	--	--	--	--	--	ll	ll	ll	ll	ll	lm	--	--	--	--	ll	--	--	--	ll	--	ll	--	--
unchr-1138	scaffold53	336644	.	T	A	30234.5	<lmxll>	lm	ll	--	ll	ll	ll	--	ll	--	--	ll	--	ll	ll	ll	ll	ll	--	--	--	--	--	--	ll	ll	ll	ll	ll	lm	--	--	--	--	ll	--	--	--	ll	--	ll	--	--
unchr-1139	scaffold53	439833	.	G	A	44664	<lmxll>	lm	ll	ll	--	--	ll	ll	--	ll	ll	--	ll	--	--	--	--	--	ll	ll	ll	ll	ll	ll	--	--	--	lm	--	ll	ll	ll	ll	ll	--	ll	ll	ll	--	ll	--	ll	ll
unchr-1140	scaffold53	470232	.	T	TATA	106701	<lmxll>	lm	ll	--	ll	ll	ll	--	ll	--	--	ll	--	ll	ll	ll	ll	ll	--	--	--	--	--	--	ll	ll	ll	ll	ll	--	--	--	--	--	ll	--	--	--	ll	--	ll	--	--
unchr-1141	scaffold53	470267	.	T	A	102901	<lmxll>	lm	ll	--	ll	ll	ll	--	ll	--	--	ll	--	ll	ll	ll	ll	ll	--	--	--	--	--	--	ll	ll	ll	ll	ll	--	--	--	--	--	ll	--	--	--	ll	--	ll	--	--
unchr-1142	scaffold53	582557	.	T	G	30863.4	<lmxll>	lm	ll	ll	lm	lm	lm	ll	--	ll	ll	ll	ll	ll	ll	lm	ll	lm	ll	ll	ll	ll	ll	ll	lm	--	lm	--	lm	ll	ll	ll	ll	ll	lm	ll	ll	ll	lm	ll	lm	ll	ll
unchr-1143	scaffold53	582561	.	A	C	30872.7	<lmxll>	lm	ll	ll	lm	lm	lm	ll	--	ll	ll	ll	ll	ll	ll	lm	ll	lm	ll	ll	ll	ll	ll	ll	lm	--	lm	ll	lm	ll	ll	ll	ll	ll	lm	ll	ll	ll	lm	ll	lm	ll	ll
unchr-1144	scaffold53	640538	.	G	A	31119.8	<lmxll>	lm	ll	lm	ll	ll	ll	--	ll	lm	lm	ll	lm	ll	ll	ll	ll	ll	lm	lm	lm	lm	lm	lm	ll	ll	ll	ll	ll	lm	lm	lm	lm	lm	ll	lm	lm	lm	ll	lm	ll	lm	lm
unchr-1145	scaffold53	655722	.	T	C	78769	<lmxll>	lm	ll	ll	lm	--	--	ll	--	ll	ll	--	ll	--	--	--	lm	lm	ll	ll	ll	ll	ll	ll	--	--	--	--	--	ll	ll	ll	ll	ll	--	ll	ll	ll	lm	ll	--	ll	ll
unchr-1146	scaffold53	655732	.	T	G	88895.6	<lmxll>	lm	ll	--	ll	ll	ll	--	ll	lm	--	ll	--	ll	ll	ll	ll	ll	lm	lm	--	lm	--	--	ll	ll	ll	ll	ll	lm	--	--	--	--	ll	--	--	--	ll	--	ll	--	lm
unchr-1147	scaffold53	679928	.	C	A	76656.7	<lmxll>	lm	ll	--	ll	ll	ll	--	ll	--	--	ll	--	ll	ll	ll	ll	ll	--	--	--	--	--	--	ll	ll	ll	ll	ll	--	--	--	--	--	ll	--	--	--	ll	--	ll	--	--
unchr-1148	scaffold53	679988	.	T	C	76614.7	<lmxll>	lm	ll	--	ll	ll	ll	--	ll	--	--	ll	--	ll	ll	ll	ll	ll	--	--	--	--	--	--	ll	ll	ll	ll	ll	--	--	--	--	--	ll	--	--	--	ll	--	ll	--	--
unchr-1149	scaffold53	738875	.	A	G	53880.1	<nnxnp>	nn	np	np	np	nn	np	np	nn	np	nn	np	np	nn	np	nn	np	np	np	np	np	np	np	np	np	np	np	np	np	np	np	np	np	np	np	np	np	np	np	np	np	np	np
unchr-1150	scaffold53	738881	.	G	A	54397.6	<nnxnp>	nn	np	np	np	nn	np	np	nn	np	nn	np	np	nn	np	nn	np	np	np	np	np	np	np	np	np	np	np	np	np	np	np	np	np	np	np	np	np	np	np	np	np	np	np
unchr-1151	scaffold53	994405	.	C	T	249925	<nnxnp>	nn	np	--	np	np	np	--	np	--	--	np	--	np	np	np	np	np	--	--	--	--	--	--	np	np	np	np	np	--	--	--	--	--	np	--	--	--	np	--	np	--	--
unchr-1152	scaffold53	1166950	.	C	T	367243	<lmxll>	lm	ll	ll	--	lm	--	lm	lm	lm	ll	--	lm	lm	--	lm	--	--	lm	lm	lm	lm	ll	lm	--	lm	lm	lm	lm	lm	lm	ll	lm	ll	lm	lm	lm	lm	--	lm	--	lm	lm
unchr-1153	scaffold53	1234000	.	A	G	17327.1	<lmxll>	lm	ll	--	--	--	--	ll	--	ll	ll	--	ll	--	--	--	--	--	ll	ll	ll	ll	ll	ll	--	--	--	--	--	ll	ll	ll	ll	ll	--	ll	ll	ll	--	--	--	ll	ll
unchr-1154	scaffold53	1234038	.	A	T	19084.7	<lmxll>	lm	ll	--	ll	ll	ll	--	ll	--	--	ll	--	--	ll	ll	ll	ll	--	--	--	--	--	--	--	ll	ll	--	ll	--	--	--	--	--	ll	--	--	--	ll	--	ll	--	--
unchr-1155	scaffold58	169393	.	C	A	104383	<lmxll>	lm	ll	ll	--	--	ll	ll	ll	ll	ll	--	--	ll	ll	ll	--	ll	--	--	--	--	--	--	--	ll	--	--	ll	--	ll	ll	ll	ll	--	--	--	--	--	ll	ll	ll	--
unchr-1156	scaffold58	169397	.	A	T	102461	<lmxll>	lm	ll	ll	--	--	ll	ll	ll	ll	ll	--	--	ll	ll	ll	--	ll	--	--	--	--	--	--	--	ll	--	--	ll	--	ll	ll	ll	ll	--	--	--	--	--	ll	ll	ll	--
unchr-1157	scaffold58	517313	.	A	C	122970	<lmxll>	lm	ll	lm	lm	lm	lm	lm	lm	--	lm	lm	lm	lm	lm	lm	lm	lm	lm	ll	lm	--	lm	lm	lm	lm	lm	lm	lm	lm	lm	lm	lm	lm	lm	lm	lm	lm	lm	lm	lm	--	lm
unchr-1158	scaffold58	656274	.	G	A	52310.7	<lmxll>	lm	ll	lm	ll	ll	lm	lm	lm	lm	lm	ll	ll	lm	lm	lm	ll	lm	ll	ll	ll	ll	ll	ll	ll	lm	ll	ll	lm	ll	lm	lm	lm	lm	ll	ll	ll	ll	ll	lm	lm	lm	ll
unchr-1159	scaffold58	781411	.	C	A	67221.3	<lmxll>	lm	ll	ll	lm	lm	ll	ll	ll	ll	lm	lm	lm	--	ll	--	ll	ll	ll	lm	lm	--	lm	lm	--	ll	ll	--	--	ll	ll	ll	--	ll	ll	ll	ll	lm	lm	--	ll	ll	ll
unchr-1160	scaffold58	781459	.	G	GT	108763	<lmxll>	lm	ll	ll	lm	lm	ll	ll	ll	ll	lm	lm	lm	--	ll	--	ll	ll	ll	lm	lm	lm	lm	lm	lm	ll	ll	lm	--	ll	ll	ll	--	ll	ll	lm	ll	lm	lm	--	ll	ll	ll
unchr-1161	scaffold58	781462	.	GCA	G	109072	<lmxll>	lm	ll	ll	lm	lm	ll	ll	ll	ll	lm	lm	lm	--	ll	--	ll	ll	ll	lm	lm	lm	lm	lm	lm	ll	ll	lm	--	ll	ll	ll	--	ll	ll	lm	ll	lm	lm	--	ll	ll	ll
unchr-1162	scaffold58	781473	.	C	T	125286	<lmxll>	lm	ll	--	lm	lm	ll	ll	ll	ll	lm	lm	lm	ll	ll	ll	--	ll	lm	lm	lm	lm	lm	lm	lm	--	--	lm	ll	lm	ll	--	ll	--	lm	lm	lm	lm	lm	ll	--	--	--
unchr-1163	scaffold58	781497	.	C	T	162764	<lmxll>	lm	ll	ll	lm	lm	ll	ll	ll	ll	ll	lm	lm	ll	ll	ll	lm	ll	lm	lm	lm	lm	lm	lm	lm	ll	lm	lm	ll	lm	ll	ll	ll	ll	lm	lm	lm	lm	lm	ll	ll	ll	lm
unchr-1164	scaffold58	781501	.	A	G	109642	<lmxll>	lm	ll	ll	lm	lm	ll	ll	ll	ll	lm	lm	lm	--	ll	--	ll	ll	ll	lm	lm	lm	lm	lm	lm	ll	ll	lm	--	ll	ll	ll	--	ll	ll	lm	ll	lm	lm	--	ll	ll	ll
unchr-1165	scaffold58	781512	.	A	G	162830	<lmxll>	lm	ll	ll	lm	lm	ll	ll	ll	ll	ll	lm	lm	ll	ll	ll	lm	ll	lm	lm	lm	lm	lm	lm	lm	ll	lm	lm	ll	lm	ll	ll	ll	ll	lm	lm	lm	lm	lm	ll	ll	ll	lm
unchr-1166	scaffold58	896378	.	AT	A	38039.6	<nnxnp>	nn	np	nn	nn	np	np	nn	nn	np	nn	nn	nn	nn	np	nn	nn	nn	nn	nn	nn	nn	--	nn	nn	nn	nn	np	np	np	nn	nn	np	nn	nn	nn	nn	np	nn	np	nn	nn	nn
unchr-1167	scaffold58	1005577	.	A	T	19259.3	<lmxll>	lm	ll	ll	lm	lm	ll	ll	ll	ll	ll	lm	lm	ll	ll	ll	ll	ll	lm	lm	lm	lm	lm	lm	lm	ll	lm	lm	ll	lm	ll	ll	ll	ll	lm	lm	lm	lm	lm	ll	ll	ll	lm
unchr-1168	scaffold58	1006171	.	A	T	15242.6	<lmxll>	lm	ll	ll	lm	lm	ll	ll	ll	ll	ll	lm	--	ll	ll	ll	ll	ll	lm	lm	lm	lm	--	lm	lm	ll	lm	lm	ll	lm	ll	ll	ll	ll	lm	lm	lm	lm	lm	ll	ll	ll	lm
unchr-1169	scaffold58	1487716	.	G	A	174326	<lmxll>	lm	ll	ll	--	lm	ll	ll	ll	ll	--	--	--	--	ll	--	ll	ll	ll	--	lm	--	--	--	lm	ll	ll	--	--	ll	ll	lm	--	ll	ll	--	ll	--	--	--	ll	ll	ll
unchr-1170	scaffold55	212869	.	ATGT	A	149557	<lmxll>	lm	ll	--	ll	--	ll	ll	ll	ll	ll	lm	ll	ll	ll	--	--	ll	ll	--	lm	ll	lm	ll	ll	lm	ll	ll	ll	ll	lm	--	ll	--	ll	ll	ll	--	ll	ll	ll	ll	ll
unchr-1171	scaffold55	212939	.	C	A	134348	<lmxll>	lm	ll	--	ll	--	ll	ll	ll	ll	ll	lm	ll	ll	ll	--	--	ll	ll	lm	lm	ll	lm	ll	ll	lm	ll	ll	ll	ll	lm	--	ll	--	ll	ll	ll	--	ll	ll	ll	ll	ll
unchr-1172	scaffold55	228925	.	A	G	15710.1	<nnxnp>	nn	np	np	nn	np	nn	nn	np	np	nn	nn	nn	np	np	nn	np	nn	nn	np	nn	nn	nn	np	np	nn	np	nn	nn	np	nn	np	np	nn	np	np	nn	np	nn	np	np	nn	nn
unchr-1173	scaffold55	228940	.	A	G	15285.8	<nnxnp>	nn	np	np	nn	np	nn	nn	np	np	nn	nn	nn	np	np	nn	np	nn	nn	np	nn	nn	nn	np	np	nn	np	nn	nn	np	nn	np	np	nn	np	np	nn	np	nn	np	np	nn	nn
unchr-1174	scaffold55	228951	.	A	T	14908.2	<nnxnp>	nn	np	np	nn	np	nn	nn	np	np	nn	nn	nn	np	np	nn	np	nn	nn	np	nn	nn	nn	np	np	nn	np	nn	nn	np	nn	np	np	nn	np	np	nn	np	nn	np	np	nn	nn
unchr-1175	scaffold55	672255	.	A	T	64673.8	<lmxll>	lm	ll	ll	--	ll	--	--	--	--	--	ll	--	--	lm	ll	ll	--	lm	ll	ll	--	ll	--	--	ll	--	--	--	--	ll	ll	--	ll	--	--	--	ll	--	--	--	--	--
unchr-1176	scaffold55	672642	.	A	T	55570.9	<lmxll>	lm	ll	ll	--	ll	--	--	--	--	lm	ll	lm	--	--	ll	ll	--	--	ll	ll	--	ll	lm	lm	ll	--	lm	--	--	ll	ll	--	ll	--	lm	--	ll	--	--	--	--	--
unchr-1177	scaffold55	672687	.	G	A	66865.3	<lmxll>	lm	ll	ll	--	ll	--	--	--	--	lm	ll	lm	--	--	ll	ll	--	--	ll	ll	--	ll	lm	lm	ll	--	lm	--	--	ll	ll	--	ll	--	lm	--	ll	--	--	--	--	--
unchr-1178	scaffold55	716000	.	T	A	99701.8	<lmxll>	lm	ll	ll	--	ll	--	--	--	--	--	ll	--	--	--	ll	ll	--	--	ll	ll	--	ll	--	--	ll	--	--	--	--	ll	ll	--	ll	--	--	--	ll	--	--	--	--	--
unchr-1179	scaffold55	801317	.	G	A	97915.8	<lmxll>	lm	ll	ll	lm	ll	lm	lm	lm	lm	lm	ll	lm	lm	lm	ll	ll	lm	lm	ll	ll	lm	ll	lm	lm	ll	--	--	lm	lm	ll	ll	lm	ll	lm	lm	lm	ll	lm	ll	lm	lm	ll
unchr-1180	scaffold55	801670	.	A	T	119957	<lmxll>	lm	ll	lm	ll	lm	ll	ll	ll	ll	ll	lm	ll	ll	ll	lm	lm	ll	ll	lm	lm	ll	--	ll	ll	lm	ll	ll	ll	ll	lm	--	ll	lm	ll	ll	ll	lm	ll	ll	ll	ll	ll
unchr-1181	scaffold55	801675	.	C	CTACATG	127380	<lmxll>	lm	ll	ll	lm	ll	lm	lm	lm	lm	lm	ll	lm	lm	--	ll	ll	lm	lm	ll	ll	lm	ll	--	lm	ll	lm	lm	lm	lm	ll	ll	lm	ll	lm	lm	lm	ll	lm	lm	lm	lm	lm
unchr-1182	scaffold55	801739	.	TTG	T	224532	<nnxnp>	nn	np	np	np	np	np	np	np	np	np	np	np	np	nn	np	np	np	np	np	np	np	nn	nn	np	np	np	np	np	np	np	nn	np	np	np	np	np	np	np	np	np	np	np
unchr-1183	scaffold55	807054	.	T	C	20840.3	<nnxnp>	nn	np	np	np	nn	np	np	np	np	np	np	np	--	np	--	np	np	np	np	np	np	np	np	np	np	np	np	nn	np	np	np	np	np	np	np	np	np	np	np	nn	np	--
unchr-1184	scaffold55	807080	.	G	A	18392.7	<nnxnp>	nn	np	np	np	nn	np	np	np	np	np	np	np	--	np	--	np	np	np	np	np	np	np	np	np	np	np	np	nn	np	np	np	np	np	np	np	np	np	np	np	nn	np	--
unchr-1185	scaffold55	986226	.	C	G	24683.9	<lmxll>	lm	ll	lm	ll	lm	ll	ll	ll	ll	ll	lm	ll	ll	ll	lm	lm	ll	ll	lm	lm	ll	lm	ll	ll	lm	ll	ll	ll	ll	lm	lm	ll	lm	ll	ll	ll	lm	ll	ll	ll	ll	ll
unchr-1186	scaffold55	986245	.	T	C	34629.7	<nnxnp>	nn	np	np	np	np	nn	np	nn	np	np	np	np	np	np	np	np	np	np	np	np	np	np	np	np	np	np	np	np	np	np	np	np	np	np	np	np	np	np	np	np	np	np
unchr-1187	scaffold55	986258	.	C	T	20810.4	<nnxnp>	nn	np	np	nn	np	nn	nn	np	np	nn	nn	nn	nn	np	nn	np	nn	nn	np	nn	nn	nn	np	np	nn	np	nn	np	np	nn	np	np	nn	np	np	nn	np	nn	np	np	nn	nn
unchr-1188	scaffold55	986260	.	A	T	40644.9	<nnxnp>	nn	np	np	np	np	nn	np	np	np	np	np	np	np	np	np	np	np	np	np	np	np	np	np	np	np	np	np	np	np	np	np	np	np	np	np	np	np	np	np	np	np	np
unchr-1189	scaffold55	986278	.	A	T	17613.7	<nnxnp>	nn	np	np	nn	nn	nn	nn	nn	np	nn	nn	nn	nn	np	nn	np	nn	nn	np	nn	nn	nn	np	np	nn	np	nn	np	np	nn	np	np	nn	np	np	nn	np	nn	np	np	nn	nn
unchr-1190	scaffold55	986290	.	C	T	34141.5	<nnxnp>	nn	np	np	np	nn	nn	np	nn	np	np	np	np	np	np	np	np	np	np	np	np	np	np	np	np	np	np	np	np	np	np	np	np	np	np	np	np	np	np	np	np	np	np
unchr-1191	scaffold55	986423	.	C	T	84395.3	<lmxll>	lm	ll	ll	--	ll	--	--	--	--	--	ll	--	--	--	ll	ll	--	--	ll	ll	--	ll	--	--	ll	--	--	--	--	ll	ll	--	ll	--	--	--	ll	--	--	--	--	--
unchr-1192	scaffold55	1034924	.	T	A	34964.3	<lmxll>	lm	ll	ll	--	ll	--	--	--	--	--	ll	--	--	--	ll	ll	--	--	ll	ll	--	ll	--	--	ll	--	--	--	--	ll	ll	--	ll	--	--	--	ll	--	--	--	--	--
unchr-1193	scaffold55	1241663	.	G	A	92836.1	<lmxll>	lm	ll	--	ll	--	ll	ll	ll	ll	ll	--	ll	ll	ll	--	--	ll	ll	--	ll	ll	--	ll	ll	--	ll	ll	ll	ll	--	--	ll	--	ll	ll	ll	--	ll	ll	ll	ll	ll
unchr-1194	scaffold55	1241664	.	C	G	93658.3	<lmxll>	lm	ll	--	ll	--	ll	ll	ll	ll	ll	--	ll	ll	ll	--	--	ll	ll	--	ll	ll	--	ll	ll	--	ll	ll	ll	ll	--	--	ll	--	ll	ll	ll	--	ll	ll	ll	ll	ll
unchr-1195	scaffold55	1340751	.	G	A	33125.7	<lmxll>	lm	ll	ll	--	ll	--	--	--	--	--	ll	--	--	--	ll	ll	--	--	ll	--	--	ll	--	--	ll	--	--	--	--	ll	ll	--	ll	--	--	--	ll	--	--	--	--	--
unchr-1196	scaffold55	1464656	.	A	T	29731.4	<nnxnp>	nn	np	nn	--	nn	np	nn	nn	nn	nn	np	--	np	nn	--	nn	nn	nn	nn	nn	nn	nn	nn	nn	--	nn	--	nn	nn	np	nn	nn	nn	nn	nn	nn	nn	nn	nn	nn	nn	np
unchr-1197	scaffold50	527915	.	G	A	86288.7	<lmxll>	lm	ll	--	--	--	--	--	--	--	ll	--	ll	--	--	--	--	--	--	--	ll	ll	ll	--	--	ll	ll	--	--	--	--	--	ll	lm	--	ll	--	--	--	ll	ll	ll	--
unchr-1198	scaffold50	527923	.	A	C	78019.4	<lmxll>	lm	ll	ll	ll	ll	ll	ll	ll	ll	--	ll	--	ll	ll	ll	ll	ll	ll	ll	--	--	--	ll	ll	--	--	ll	ll	ll	ll	ll	--	lm	ll	--	ll	ll	ll	--	--	--	ll
unchr-1199	scaffold50	667138	.	G	GATGTGTGA	53412.4	<lmxll>	lm	ll	--	--	--	--	--	--	--	ll	--	ll	--	--	--	--	--	--	--	ll	ll	ll	--	--	ll	ll	--	--	--	--	--	ll	ll	--	ll	--	--	--	ll	ll	ll	--
unchr-1200	scaffold50	737952	.	C	T	17413.8	<lmxll>	lm	ll	ll	ll	ll	ll	ll	ll	ll	--	ll	--	ll	ll	ll	ll	ll	ll	ll	lm	lm	lm	ll	ll	lm	lm	ll	ll	ll	ll	ll	lm	lm	ll	lm	ll	ll	ll	lm	lm	--	ll
unchr-1201	scaffold50	738527	.	CT	C	19653.8	<nnxnp>	nn	np	nn	nn	nn	nn	nn	nn	nn	nn	np	np	np	nn	nn	np	nn	np	np	np	nn	nn	np	np	np	--	np	np	nn	nn	np	np	nn	nn	np	nn	nn	nn	nn	--	np	np
unchr-1202	scaffold50	746160	.	C	T	92915.6	<lmxll>	lm	ll	--	--	--	--	--	--	--	ll	--	ll	--	--	--	--	--	--	--	ll	ll	ll	--	--	ll	ll	--	--	--	--	--	ll	lm	--	ll	--	--	--	ll	ll	ll	--
unchr-1203	scaffold50	950042	.	G	C	80677.4	<lmxll>	lm	ll	ll	ll	ll	ll	ll	ll	ll	lm	ll	lm	ll	ll	ll	ll	ll	ll	ll	--	lm	lm	ll	ll	lm	lm	ll	ll	ll	ll	ll	lm	lm	ll	lm	ll	ll	ll	--	--	lm	ll
unchr-1204	scaffold50	950060	.	A	C	96034.6	<lmxll>	lm	ll	ll	ll	ll	ll	ll	ll	ll	lm	ll	lm	ll	ll	ll	ll	ll	ll	ll	--	lm	lm	ll	ll	lm	lm	ll	ll	ll	ll	ll	lm	lm	ll	lm	ll	ll	ll	--	--	lm	ll
unchr-1205	scaffold50	1294432	.	C	T	27721.8	<lmxll>	lm	ll	lm	lm	lm	lm	lm	ll	lm	ll	lm	ll	ll	lm	lm	ll	lm	lm	lm	ll	ll	lm	lm	lm	ll	ll	lm	lm	lm	ll	ll	ll	lm	ll	ll	lm	lm	lm	lm	ll	ll	lm
unchr-1206	scaffold50	1294488	.	G	A	28697.2	<lmxll>	lm	ll	lm	lm	lm	lm	lm	ll	lm	ll	lm	ll	ll	lm	lm	ll	lm	lm	lm	ll	ll	lm	lm	lm	ll	ll	lm	lm	lm	ll	ll	ll	lm	ll	ll	lm	lm	lm	lm	ll	ll	lm
unchr-1207	scaffold50	1570793	.	T	C	103134	<lmxll>	lm	ll	--	--	--	--	--	--	--	ll	--	ll	--	--	--	--	--	--	--	ll	ll	ll	--	--	ll	ll	--	--	--	--	--	ll	lm	--	ll	--	--	--	ll	ll	ll	--
unchr-1208	scaffold50	1642766	.	A	T	45959.8	<lmxll>	lm	ll	ll	ll	ll	ll	ll	ll	ll	--	ll	lm	ll	ll	ll	ll	ll	ll	ll	ll	--	--	lm	ll	--	--	lm	ll	ll	ll	ll	--	--	ll	--	ll	ll	ll	--	--	--	ll
unchr-1209	scaffold15	777943	.	T	TG	15814.7	<lmxll>	lm	ll	--	ll	--	ll	ll	ll	--	--	lm	ll	ll	ll	--	lm	ll	ll	lm	--	ll	lm	ll	ll	--	ll	ll	ll	--	lm	--	ll	lm	ll	--	ll	--	ll	ll	ll	ll	ll
unchr-1210	scaffold15	918081	.	T	G	1106.42	<lmxll>	lm	ll	lm	--	ll	ll	ll	ll	ll	ll	lm	--	ll	lm	ll	ll	ll	ll	lm	ll	ll	ll	ll	lm	ll	lm	ll	ll	ll	lm	ll	ll	ll	--	ll	ll	ll	ll	ll	lm	ll	ll
unchr-1211	scaffold15	961350	.	T	C	74631.8	<lmxll>	lm	ll	ll	--	ll	--	--	--	ll	ll	ll	--	--	ll	ll	ll	--	--	ll	ll	--	ll	--	--	ll	--	lm	lm	ll	ll	ll	--	ll	--	--	--	ll	--	--	--	--	--
unchr-1212	scaffold15	1528154	.	C	A	75964.9	<lmxll>	lm	ll	ll	--	ll	--	--	--	ll	ll	ll	lm	--	--	ll	ll	--	--	ll	ll	--	ll	--	--	ll	--	--	--	ll	ll	ll	--	ll	--	--	lm	ll	--	--	--	--	--
unchr-1213	scaffold15	1600334	.	T	TTA	12155.7	<nnxnp>	nn	np	nn	nn	np	nn	nn	nn	nn	nn	nn	nn	nn	nn	--	nn	--	np	nn	nn	nn	nn	nn	nn	--	nn	nn	--	np	nn	nn	nn	nn	nn	np	nn	np	nn	nn	nn	--	nn
unchr-1214	scaffold15	1600337	.	C	T	33924.9	<nnxnp>	nn	np	nn	nn	nn	nn	np	np	nn	np	np	np	nn	nn	nn	nn	nn	nn	nn	nn	nn	np	nn	nn	np	nn	np	np	nn	nn	nn	nn	np	nn	nn	np	nn	np	nn	nn	np	np
unchr-1215	scaffold15	1600346	.	T	TA	33115.9	<nnxnp>	nn	np	nn	nn	nn	nn	np	np	nn	np	np	np	nn	nn	nn	nn	nn	nn	nn	nn	nn	np	nn	nn	np	nn	np	np	nn	nn	nn	nn	np	nn	nn	np	nn	np	nn	nn	np	np
unchr-1216	scaffold15	1600353	.	G	A	45537.7	<lmxll>	lm	ll	--	lm	lm	ll	ll	ll	--	lm	lm	ll	ll	ll	--	--	ll	ll	--	--	ll	lm	ll	ll	lm	ll	ll	ll	lm	--	--	ll	lm	ll	ll	ll	lm	ll	ll	ll	ll	ll
unchr-1217	scaffold15	1600370	.	G	A	7742.14	<nnxnp>	nn	np	nn	nn	np	nn	nn	nn	nn	nn	nn	nn	nn	nn	nn	nn	nn	np	nn	nn	nn	nn	nn	nn	nn	nn	nn	nn	np	nn	nn	nn	nn	nn	np	nn	np	nn	nn	nn	nn	nn
unchr-1218	scaffold15	1621652	.	C	T	7163.95	<nnxnp>	nn	np	np	np	nn	np	nn	nn	nn	np	--	nn	np	nn	nn	nn	nn	nn	nn	nn	np	nn	nn	nn	nn	nn	nn	nn	nn	nn	nn	np	nn	nn	nn	--	nn	nn	nn	--	--	nn
unchr-1219	scaffold15	1621668	.	A	T	7901.44	<nnxnp>	nn	np	nn	np	np	np	nn	nn	nn	nn	--	nn	np	np	nn	--	np	np	nn	np	np	nn	nn	nn	np	np	np	nn	nn	np	np	nn	nn	nn	np	--	np	nn	np	--	--	nn
unchr-1220	scaffold15	1621728	.	G	C	16340.2	<lmxll>	lm	ll	ll	lm	ll	lm	--	lm	ll	ll	ll	--	lm	lm	ll	ll	lm	lm	ll	ll	lm	ll	--	--	ll	lm	lm	--	ll	ll	ll	lm	ll	--	lm	--	ll	lm	lm	lm	--	--
unchr-1221	scaffold15	1660029	.	A	G	8429.7	<lmxll>	lm	ll	lm	ll	lm	ll	ll	ll	lm	lm	lm	--	ll	ll	lm	lm	ll	ll	lm	lm	ll	lm	ll	ll	lm	ll	--	ll	lm	lm	lm	ll	lm	ll	ll	ll	lm	--	ll	ll	ll	ll
unchr-1222	scaffold15	1753132	.	A	T	47746	<nnxnp>	nn	np	nn	np	nn	np	np	np	np	np	np	np	nn	np	np	np	np	nn	np	np	np	np	np	np	np	np	np	np	np	np	nn	nn	np	np	np	nn	np	np	nn	nn	np	np
unchr-1223	scaffold15	1945479	.	A	G	15117.6	<nnxnp>	nn	np	nn	nn	nn	np	np	--	nn	np	--	--	nn	nn	nn	nn	--	--	--	--	--	--	nn	np	--	nn	--	np	--	--	nn	nn	--	nn	nn	--	nn	np	nn	nn	--	--
unchr-1224	scaffold15	1947542	.	T	A	89048.3	<lmxll>	lm	ll	--	ll	lm	ll	ll	ll	lm	--	--	ll	ll	ll	lm	--	ll	ll	lm	--	ll	--	ll	ll	--	ll	ll	ll	--	--	lm	ll	--	ll	ll	ll	--	ll	ll	ll	ll	ll
unchr-1225	scaffold15	1947615	.	A	T	84070.6	<lmxll>	lm	ll	ll	--	ll	--	--	--	ll	ll	ll	--	lm	lm	ll	ll	--	--	ll	ll	lm	ll	--	--	ll	--	--	lm	ll	ll	ll	lm	ll	--	lm	--	ll	--	--	lm	--	lm
unchr-1226	scaffold15	2135429	.	A	C	60873	<lmxll>	lm	ll	ll	lm	lm	lm	lm	lm	ll	ll	ll	ll	ll	lm	ll	lm	ll	lm	lm	ll	lm	ll	ll	lm	lm	lm	lm	lm	lm	lm	lm	lm	lm	lm	lm	ll	lm	ll	lm	lm	ll	lm
unchr-1227	scaffold15	2135912	.	G	A	77202.6	<lmxll>	lm	ll	--	ll	--	ll	ll	ll	--	--	--	ll	ll	ll	--	--	ll	ll	--	--	ll	--	ll	ll	--	ll	ll	ll	--	--	--	ll	--	ll	ll	ll	--	ll	ll	ll	ll	ll
unchr-1228	scaffold15	2136038	.	G	T	163344	<lmxll>	lm	ll	ll	lm	ll	lm	lm	lm	ll	ll	ll	lm	lm	--	ll	ll	lm	lm	ll	ll	lm	ll	lm	lm	ll	lm	lm	lm	ll	ll	ll	--	ll	lm	lm	lm	ll	lm	lm	--	lm	lm
unchr-1229	scaffold15	2171476	.	A	G	115413	<lmxll>	lm	ll	--	ll	--	--	ll	ll	--	--	--	ll	ll	--	--	--	ll	--	--	--	ll	--	--	ll	--	ll	ll	ll	--	--	--	ll	--	ll	ll	ll	--	ll	--	ll	ll	ll
unchr-1230	scaffold15	2171504	.	C	A	135024	<lmxll>	lm	ll	ll	--	ll	--	--	--	ll	ll	ll	--	--	--	ll	ll	--	--	ll	ll	--	ll	--	--	ll	--	--	--	ll	ll	ll	--	ll	--	--	--	ll	--	--	--	--	--
unchr-1231	scaffold15	2171562	.	A	G	95391.3	<lmxll>	lm	ll	ll	--	ll	--	--	--	ll	ll	ll	--	--	--	ll	ll	--	--	ll	ll	--	ll	--	--	ll	--	--	--	ll	ll	ll	--	ll	lm	--	--	ll	lm	--	--	--	--
unchr-1232	scaffold15	2205847	.	C	A	135573	<lmxll>	lm	ll	ll	--	ll	--	--	--	ll	ll	ll	--	--	--	ll	ll	--	--	ll	ll	--	ll	--	--	ll	--	--	--	ll	ll	ll	--	ll	--	--	--	ll	--	--	--	--	--
unchr-1233	scaffold15	2218963	.	G	A	20173.3	<lmxll>	lm	ll	ll	lm	ll	--	ll	--	ll	ll	ll	--	lm	--	ll	ll	--	ll	ll	ll	--	ll	--	lm	ll	--	lm	--	ll	ll	ll	ll	ll	lm	lm	--	ll	--	ll	lm	--	--
unchr-1234	scaffold15	2298144	.	G	T	35056	<lmxll>	lm	ll	--	ll	--	ll	ll	ll	--	--	--	ll	ll	ll	--	--	ll	ll	--	--	ll	--	ll	ll	--	ll	ll	ll	--	--	--	ll	--	ll	ll	ll	--	ll	ll	ll	ll	ll
unchr-1235	scaffold15	2402903	.	A	C	43952.2	<lmxll>	lm	ll	ll	--	ll	--	--	lm	ll	ll	ll	--	--	--	ll	ll	--	--	ll	ll	--	ll	--	--	ll	--	--	--	ll	ll	ll	--	ll	--	--	--	ll	--	--	--	--	--
unchr-1236	scaffold15	2403330	.	C	T	26316.7	<lmxll>	lm	ll	ll	ll	ll	ll	--	--	ll	ll	lm	--	--	--	ll	ll	--	ll	ll	ll	--	ll	--	--	ll	--	--	--	ll	ll	ll	ll	ll	--	ll	--	ll	ll	--	--	ll	ll
unchr-1237	scaffold45	128313	.	C	CA	28378.4	<lmxll>	lm	ll	lm	lm	lm	lm	lm	lm	lm	lm	lm	ll	lm	lm	lm	ll	lm	lm	lm	lm	lm	lm	lm	lm	lm	lm	lm	lm	lm	lm	lm	lm	lm	lm	lm	ll	lm	lm	lm	lm	lm	lm
unchr-1238	scaffold45	128331	.	C	A	10391.2	<lmxll>	lm	ll	lm	lm	lm	--	lm	lm	ll	lm	lm	ll	lm	lm	lm	ll	lm	lm	ll	lm	lm	lm	lm	lm	ll	lm	ll	ll	lm	lm	lm	lm	lm	lm	lm	ll	lm	lm	lm	ll	lm	lm
unchr-1239	scaffold45	242953	.	A	T	27424.9	<nnxnp>	nn	np	nn	np	np	np	np	nn	nn	nn	nn	np	np	np	nn	nn	np	np	nn	np	nn	np	np	nn	np	np	nn	nn	np	np	np	np	nn	nn	np	np	np	nn	np	nn	nn	nn
unchr-1240	scaffold45	243087	.	A	T	27339.6	<nnxnp>	nn	np	np	nn	nn	nn	nn	np	np	np	np	nn	nn	nn	np	np	nn	nn	np	nn	np	nn	nn	--	nn	nn	np	np	nn	nn	nn	nn	np	nn	nn	nn	nn	np	nn	np	np	np
unchr-1241	scaffold45	564616	.	T	A	103481	<lmxll>	lm	ll	ll	ll	lm	ll	lm	lm	ll	ll	ll	--	--	--	--	--	--	--	ll	ll	--	ll	--	--	ll	--	lm	lm	ll	ll	ll	--	lm	--	ll	lm	lm	lm	lm	ll	lm	ll
unchr-1242	scaffold45	711475	.	G	A	51898.1	<lmxll>	lm	ll	ll	ll	--	ll	--	--	ll	ll	ll	--	--	--	--	lm	--	--	ll	ll	--	ll	--	lm	ll	lm	--	--	ll	ll	ll	--	lm	--	ll	lm	lm	--	--	ll	--	ll
unchr-1243	scaffold45	711492	.	A	G	57025.5	<lmxll>	lm	ll	ll	ll	--	ll	--	--	ll	ll	ll	--	--	--	--	lm	--	--	ll	ll	--	ll	--	lm	ll	lm	--	--	ll	ll	ll	--	lm	--	ll	lm	lm	--	--	ll	--	ll
unchr-1244	scaffold45	711945	.	G	C	48364.2	<lmxll>	lm	ll	ll	ll	--	ll	--	--	ll	ll	ll	--	--	--	--	--	--	--	ll	ll	--	ll	--	--	ll	--	--	--	ll	ll	ll	--	lm	--	ll	--	--	--	--	ll	--	ll
unchr-1245	scaffold45	712024	.	G	T	25204.9	<lmxll>	lm	ll	ll	ll	--	ll	lm	lm	ll	ll	ll	--	ll	--	ll	ll	ll	--	ll	ll	--	ll	--	--	ll	--	--	--	ll	ll	ll	ll	lm	lm	ll	lm	ll	--	ll	ll	--	ll
unchr-1246	scaffold45	767012	.	T	C	69422.7	<lmxll>	lm	ll	--	--	ll	--	ll	ll	--	--	--	ll	ll	ll	ll	ll	ll	ll	--	--	ll	--	ll	ll	--	ll	ll	ll	--	--	--	ll	lm	ll	--	ll	ll	ll	ll	--	ll	--
unchr-1247	scaffold45	868630	.	A	C	63811.5	<lmxll>	lm	ll	ll	lm	ll	ll	lm	ll	ll	--	--	ll	ll	lm	ll	ll	ll	lm	lm	ll	ll	ll	ll	ll	ll	ll	ll	--	ll	ll	ll	ll	--	ll	ll	ll	lm	lm	lm	ll	ll	ll
unchr-1248	scaffold45	887159	.	C	T	27783.2	<lmxll>	lm	ll	lm	--	ll	--	ll	ll	--	--	--	ll	ll	ll	ll	ll	ll	ll	--	--	ll	--	ll	ll	--	ll	ll	ll	--	--	--	ll	lm	ll	--	ll	ll	ll	ll	--	ll	--
unchr-1249	scaffold45	923191	.	A	G	48916.5	<lmxll>	lm	ll	ll	ll	--	ll	lm	lm	ll	ll	ll	--	lm	--	lm	lm	lm	lm	ll	ll	lm	ll	--	lm	ll	lm	lm	lm	ll	ll	ll	--	lm	lm	ll	--	lm	lm	lm	ll	lm	ll
unchr-1250	scaffold45	923194	.	ACATACTTTATATGCATTTTTCTAAATAAG	A	42436.4	<lmxll>	lm	ll	ll	ll	ll	ll	lm	lm	ll	ll	ll	ll	lm	ll	lm	lm	lm	lm	ll	ll	lm	ll	ll	lm	ll	lm	lm	lm	ll	ll	ll	ll	ll	lm	ll	--	lm	lm	lm	ll	lm	ll
unchr-1251	scaffold45	1205334	.	G	A	15594.9	<lmxll>	lm	ll	--	--	ll	--	ll	ll	--	--	--	ll	ll	ll	ll	ll	ll	ll	--	--	ll	--	ll	ll	--	ll	ll	ll	--	--	--	ll	lm	ll	--	ll	ll	ll	ll	--	ll	--
unchr-1252	scaffold45	1268864	.	T	C	19205	<lmxll>	lm	ll	--	--	ll	--	ll	ll	--	--	--	ll	ll	ll	ll	ll	ll	ll	lm	lm	ll	--	ll	ll	--	ll	ll	ll	--	lm	--	ll	lm	ll	--	ll	ll	ll	ll	--	ll	--
unchr-1253	scaffold45	1268865	.	A	C	38761.6	<lmxll>	lm	ll	ll	ll	--	ll	--	--	--	ll	ll	--	--	--	--	--	lm	--	ll	ll	--	ll	lm	--	ll	--	--	--	ll	ll	ll	--	lm	--	ll	--	--	--	--	ll	--	ll
unchr-1254	scaffold45	1602460	.	C	T	430006	<lmxll>	lm	ll	lm	lm	ll	--	ll	ll	lm	--	--	ll	ll	ll	ll	ll	ll	ll	lm	--	ll	--	ll	ll	--	ll	ll	ll	lm	--	lm	ll	lm	ll	lm	ll	ll	ll	ll	lm	ll	--
unchr-1255	scaffold45	1697568	.	C	A	69144.6	<lmxll>	lm	ll	lm	--	ll	lm	ll	ll	lm	--	lm	ll	ll	ll	ll	ll	ll	ll	lm	--	ll	lm	ll	ll	--	ll	ll	ll	lm	--	--	ll	lm	ll	lm	ll	ll	ll	ll	--	ll	lm
unchr-1256	scaffold45	1697874	.	G	C	65537.6	<lmxll>	lm	ll	--	lm	ll	lm	ll	ll	--	lm	lm	ll	ll	ll	ll	ll	ll	ll	lm	lm	ll	lm	ll	ll	lm	ll	ll	ll	--	lm	lm	ll	lm	ll	--	ll	ll	ll	ll	--	ll	lm
unchr-1257	scaffold49	246090	.	T	A	71933.4	<lmxll>	lm	ll	--	ll	ll	ll	--	ll	--	--	ll	--	ll	ll	ll	ll	--	--	--	ll	--	--	ll	ll	ll	ll	ll	ll	lm	ll	--	--	--	ll	--	--	--	ll	--	ll	--	--
unchr-1258	scaffold49	266487	.	T	C	106775	<lmxll>	lm	ll	ll	--	--	--	ll	--	ll	ll	--	ll	--	--	--	--	--	ll	ll	ll	ll	ll	ll	--	--	--	--	--	ll	ll	ll	ll	ll	--	ll	ll	ll	--	ll	--	ll	ll
unchr-1259	scaffold49	1425634	.	T	A	22021.2	<lmxll>	lm	ll	--	--	ll	lm	ll	ll	lm	--	ll	--	lm	ll	ll	lm	lm	lm	--	ll	lm	ll	ll	ll	ll	ll	ll	ll	lm	ll	ll	--	--	ll	lm	lm	ll	ll	lm	lm	lm	--
unchr-1260	scaffold49	1425635	.	T	A	23222.4	<lmxll>	lm	ll	--	--	ll	lm	ll	ll	lm	--	ll	--	lm	ll	ll	lm	lm	lm	--	ll	lm	ll	ll	ll	ll	ll	ll	ll	lm	ll	ll	--	--	ll	lm	lm	ll	ll	lm	lm	lm	--
unchr-1261	scaffold49	1432908	.	C	T	24779.3	<lmxll>	lm	ll	lm	--	ll	--	ll	ll	--	--	ll	--	lm	ll	ll	--	--	--	--	ll	--	ll	ll	ll	ll	ll	ll	ll	lm	ll	ll	--	lm	ll	--	lm	ll	ll	lm	--	--	--
unchr-1262	scaffold49	1432911	.	A	T	40174.3	<lmxll>	lm	ll	lm	--	ll	--	ll	ll	--	--	ll	--	lm	ll	ll	--	--	--	--	ll	--	ll	ll	ll	ll	ll	ll	ll	lm	ll	ll	--	lm	ll	--	lm	ll	ll	lm	--	--	--
unchr-1263	scaffold37	551321	.	T	C	50846.1	<lmxll>	lm	ll	ll	ll	--	ll	--	--	ll	ll	ll	ll	ll	ll	ll	--	--	ll	ll	--	--	--	--	--	--	--	--	--	--	--	ll	ll	ll	ll	ll	ll	ll	ll	ll	ll	ll	ll
unchr-1264	scaffold37	554374	.	AG	A	11747.8	<lmxll>	lm	ll	ll	ll	lm	ll	lm	lm	ll	ll	ll	ll	ll	ll	ll	lm	lm	ll	ll	lm	lm	lm	--	--	lm	lm	lm	lm	lm	lm	ll	ll	ll	ll	ll	--	ll	ll	ll	ll	ll	ll
unchr-1265	scaffold37	554395	.	T	C	23102.6	<nnxnp>	nn	np	np	np	np	--	np	np	np	np	np	np	np	np	np	np	np	np	np	np	np	np	nn	nn	np	np	np	np	np	np	np	np	np	np	nn	--	np	np	np	np	np	nn
unchr-1266	scaffold37	554472	.	T	A	6837.91	<nnxnp>	nn	np	nn	nn	nn	nn	np	nn	nn	np	nn	np	nn	np	np	np	np	np	--	nn	np	np	--	nn	np	nn	np	np	nn	np	--	nn	nn	np	--	--	np	np	np	nn	np	--
unchr-1267	scaffold37	642577	.	T	G	1874.79	<lmxll>	lm	ll	ll	ll	--	ll	ll	ll	ll	ll	ll	ll	ll	ll	ll	ll	ll	ll	ll	ll	ll	ll	ll	--	ll	lm	ll	lm	ll	ll	ll	ll	ll	ll	ll	ll	lm	ll	ll	ll	ll	ll
unchr-1268	scaffold37	642926	.	C	A	77627.8	<lmxll>	lm	ll	--	--	ll	--	ll	ll	--	lm	--	--	--	lm	--	ll	ll	lm	--	ll	ll	ll	ll	ll	ll	ll	ll	ll	ll	ll	--	--	--	--	--	--	--	lm	lm	--	--	lm
unchr-1269	scaffold37	678602	.	C	T	23601.1	<lmxll>	lm	ll	ll	ll	lm	ll	lm	lm	ll	ll	ll	ll	ll	ll	ll	lm	lm	ll	ll	lm	--	ll	lm	lm	lm	lm	lm	lm	lm	lm	ll	ll	ll	ll	ll	ll	ll	ll	ll	ll	ll	ll
unchr-1270	scaffold37	678640	.	G	A	24584.2	<lmxll>	lm	ll	ll	ll	lm	ll	lm	lm	ll	ll	ll	ll	ll	ll	ll	lm	lm	ll	ll	lm	--	--	lm	lm	lm	lm	lm	lm	lm	lm	ll	ll	ll	ll	ll	ll	ll	ll	ll	ll	ll	ll
unchr-1271	scaffold37	678679	.	G	T	97275.8	<lmxll>	lm	ll	lm	lm	ll	lm	ll	ll	lm	lm	lm	lm	lm	lm	lm	ll	ll	lm	--	ll	ll	ll	ll	ll	ll	ll	ll	ll	ll	ll	lm	lm	lm	lm	lm	lm	lm	lm	lm	lm	lm	lm
unchr-1272	scaffold37	689868	.	A	G	135426	<lmxll>	lm	ll	--	--	lm	--	ll	--	--	lm	--	lm	--	lm	lm	ll	ll	lm	--	lm	ll	ll	lm	ll	ll	lm	ll	ll	lm	ll	lm	--	--	--	lm	lm	lm	lm	lm	--	lm	lm
unchr-1273	scaffold37	689904	.	G	A	57646.6	<nnxnp>	nn	np	nn	nn	nn	nn	np	nn	nn	np	nn	np	nn	np	np	np	np	np	--	nn	nn	nn	nn	np	np	nn	nn	np	nn	np	np	nn	nn	nn	np	np	np	np	np	nn	np	np
unchr-1274	scaffold37	690218	.	C	A	74057.6	<lmxll>	lm	ll	ll	ll	--	ll	lm	lm	ll	ll	ll	ll	ll	ll	ll	lm	lm	ll	ll	--	--	--	--	--	lm	lm	--	--	lm	--	ll	ll	ll	ll	ll	ll	ll	ll	ll	ll	ll	ll
unchr-1275	scaffold37	690380	.	G	T	92604.2	<lmxll>	lm	ll	ll	ll	--	ll	lm	--	ll	ll	ll	ll	ll	ll	ll	--	--	ll	ll	--	--	--	--	--	--	--	--	--	--	--	ll	ll	ll	ll	ll	ll	ll	ll	ll	ll	ll	ll
unchr-1276	scaffold37	836253	.	G	A	51484.2	<lmxll>	lm	ll	--	--	ll	--	ll	ll	--	--	--	--	--	--	--	ll	ll	--	--	ll	ll	ll	ll	ll	ll	ll	ll	ll	ll	ll	--	--	--	--	--	lm	--	--	--	--	--	--
unchr-1277	scaffold37	877366	.	A	G	65719.8	<lmxll>	lm	ll	--	--	ll	--	ll	ll	--	--	lm	lm	lm	--	lm	ll	ll	lm	lm	ll	ll	ll	ll	ll	ll	ll	ll	ll	ll	ll	lm	lm	--	lm	--	lm	lm	lm	--	lm	--	lm
unchr-1278	scaffold37	998789	.	G	T	204541	<lmxll>	lm	ll	--	--	ll	--	ll	ll	--	--	--	--	--	--	--	ll	ll	--	--	ll	ll	ll	ll	ll	ll	ll	ll	ll	ll	ll	--	--	--	--	--	--	--	--	--	--	--	--
unchr-1279	scaffold37	1224642	.	T	C	109011	<lmxll>	lm	ll	--	--	ll	--	ll	ll	--	--	--	--	--	--	--	ll	ll	--	--	ll	ll	ll	--	ll	ll	--	ll	ll	--	ll	--	--	--	--	--	--	--	--	--	--	--	--
unchr-1280	scaffold37	1224959	.	G	A	102674	<lmxll>	lm	ll	ll	ll	lm	ll	--	--	ll	ll	ll	ll	ll	ll	ll	--	--	ll	ll	--	--	--	lm	--	--	ll	--	--	lm	--	ll	ll	ll	ll	ll	ll	ll	ll	ll	ll	ll	ll
unchr-1281	scaffold37	1311685	.	T	C	102656	<nnxnp>	nn	np	np	nn	np	np	np	np	np	np	np	np	np	np	np	np	np	np	np	np	nn	np	np	np	np	np	np	np	np	np	np	np	np	np	np	np	np	np	np	np	np	np
unchr-1282	scaffold37	1682555	.	G	A	61501.7	<lmxll>	lm	ll	--	--	ll	--	ll	ll	--	--	--	--	--	--	--	ll	ll	--	--	ll	ll	ll	ll	ll	ll	ll	ll	ll	ll	ll	--	--	--	--	--	--	--	--	lm	--	--	--
unchr-1283	scaffold37	1889739	.	G	T	65236.3	<lmxll>	lm	ll	ll	ll	--	ll	--	--	ll	ll	ll	ll	ll	ll	ll	--	--	ll	ll	--	--	--	--	--	--	--	--	--	--	--	ll	ll	ll	ll	ll	ll	ll	ll	ll	ll	ll	ll
unchr-1284	scaffold37	1889740	.	A	C	65648.6	<lmxll>	lm	ll	ll	ll	--	ll	--	--	ll	ll	ll	ll	ll	ll	ll	--	--	ll	ll	--	--	--	--	--	--	--	--	--	--	--	ll	ll	ll	ll	ll	ll	ll	ll	ll	ll	ll	ll
unchr-1285	scaffold37	1917300	.	G	C	113779	<lmxll>	lm	ll	--	--	ll	--	ll	ll	--	--	--	--	--	--	--	ll	ll	--	--	ll	ll	ll	ll	ll	ll	ll	ll	ll	ll	ll	--	--	--	--	--	--	--	--	--	--	--	--
unchr-1286	scaffold61	121769	.	A	G	28073.8	<lmxll>	lm	ll	ll	lm	ll	ll	lm	ll	lm	ll	ll	ll	ll	lm	lm	ll	lm	lm	ll	lm	ll	ll	lm	ll	--	lm	lm	ll	lm	lm	lm	ll	ll	ll	ll	ll	lm	lm	lm	--	lm	ll
unchr-1287	scaffold61	121777	.	T	G	49063.9	<nnxnp>	nn	np	np	np	np	np	np	np	np	np	np	np	np	np	np	np	np	np	np	np	np	np	np	np	np	np	np	np	np	np	np	np	np	np	np	np	np	np	np	np	np	np
unchr-1288	scaffold61	121809	.	C	T	29210.3	<lmxll>	lm	ll	lm	lm	lm	lm	lm	lm	lm	lm	lm	lm	lm	lm	lm	lm	lm	lm	lm	lm	lm	lm	lm	lm	ll	lm	lm	lm	lm	lm	lm	lm	lm	lm	lm	lm	lm	lm	lm	ll	lm	lm
unchr-1289	scaffold61	138868	.	C	T	18030.7	<lmxll>	lm	ll	ll	ll	ll	ll	ll	ll	ll	ll	ll	ll	ll	ll	ll	ll	ll	ll	ll	ll	ll	ll	ll	ll	--	ll	ll	ll	ll	ll	ll	ll	ll	ll	ll	ll	ll	ll	ll	--	ll	ll
unchr-1290	scaffold61	138928	.	G	A	16136	<lmxll>	lm	ll	--	--	--	--	--	--	--	--	--	--	--	--	--	--	--	--	--	--	--	--	--	--	ll	--	--	--	--	--	--	--	--	--	--	--	--	--	--	ll	--	--
unchr-1291	scaffold61	138929	.	G	A	13465.8	<lmxll>	lm	ll	ll	ll	ll	ll	ll	ll	ll	ll	ll	ll	ll	ll	ll	ll	ll	ll	ll	ll	ll	ll	ll	ll	--	ll	ll	ll	ll	ll	ll	ll	ll	ll	ll	ll	ll	ll	ll	--	ll	ll
unchr-1292	scaffold61	142538	.	A	C	38669	<lmxll>	lm	ll	--	--	--	--	--	--	--	--	--	--	--	--	--	--	--	--	--	--	--	--	--	--	ll	--	--	--	--	--	--	--	--	--	--	--	--	--	--	ll	--	--
unchr-1293	scaffold61	142574	.	C	T	36979	<lmxll>	lm	ll	ll	ll	ll	ll	ll	ll	ll	ll	ll	ll	ll	ll	ll	ll	ll	ll	ll	ll	ll	ll	ll	ll	--	ll	ll	ll	ll	ll	ll	ll	ll	ll	ll	ll	ll	ll	ll	--	ll	ll
unchr-1294	scaffold61	142629	.	A	G	37850.5	<lmxll>	lm	ll	--	--	--	--	--	--	--	--	--	--	--	--	--	--	--	--	--	--	--	--	--	--	ll	--	--	--	--	--	--	--	--	--	--	--	--	--	--	ll	--	--
unchr-1295	scaffold61	149292	.	T	C	258249	<lmxll>	lm	ll	--	--	--	--	--	--	--	--	--	--	--	--	--	--	--	--	--	--	--	--	--	--	ll	--	--	--	--	--	--	--	--	--	--	--	--	--	--	ll	--	--
unchr-1296	scaffold61	152488	.	C	T	171295	<lmxll>	lm	ll	ll	lm	ll	ll	lm	ll	lm	ll	ll	ll	ll	lm	lm	ll	lm	lm	ll	lm	ll	ll	lm	ll	--	lm	lm	ll	lm	lm	lm	ll	ll	ll	ll	ll	lm	--	lm	--	lm	ll
unchr-1297	scaffold61	152546	.	C	T	76503.8	<nnxnp>	nn	np	nn	np	nn	nn	np	nn	np	nn	nn	nn	nn	np	np	nn	np	np	nn	np	nn	nn	np	nn	np	np	np	nn	np	np	np	nn	nn	nn	nn	nn	np	np	np	np	np	nn
unchr-1298	scaffold61	152566	.	T	A	65582.3	<nnxnp>	nn	np	nn	np	nn	nn	np	nn	np	nn	nn	nn	nn	np	np	nn	np	np	nn	np	nn	nn	np	nn	np	np	np	nn	np	np	np	nn	nn	nn	nn	nn	np	np	np	np	np	nn
unchr-1299	scaffold61	152761	.	A	T	191718	<lmxll>	lm	ll	--	--	--	--	--	--	--	--	--	--	--	--	--	--	--	--	--	--	--	--	--	--	ll	--	--	--	--	--	--	--	--	--	--	--	--	--	--	ll	--	--
unchr-1300	scaffold61	290688	.	C	T	83461.6	<nnxnp>	nn	np	np	np	np	np	np	np	np	np	np	np	np	np	np	np	np	np	np	np	np	np	np	np	np	np	np	np	np	np	np	np	nn	np	np	np	np	np	np	np	np	np
unchr-1301	scaffold61	382407	.	T	A	456453	<nnxnp>	nn	np	np	np	np	np	np	np	np	np	np	np	np	np	np	np	np	np	np	np	np	np	np	np	np	np	np	np	np	np	np	np	np	np	np	np	np	np	np	np	np	np
unchr-1302	scaffold61	382413	.	G	A	258739	<nnxnp>	nn	np	np	nn	np	np	nn	np	nn	np	np	np	np	nn	nn	np	nn	nn	np	nn	np	np	nn	np	nn	nn	nn	np	nn	nn	nn	np	np	np	np	np	nn	nn	nn	nn	nn	np
unchr-1303	scaffold61	584193	.	T	C	464791	<lmxll>	lm	ll	ll	ll	ll	ll	ll	ll	ll	ll	ll	--	ll	ll	ll	ll	ll	ll	ll	ll	ll	ll	ll	ll	lm	ll	ll	lm	ll	ll	ll	ll	ll	ll	ll	ll	ll	ll	ll	lm	ll	ll
unchr-1304	scaffold61	584194	.	ATTGG	A	179274	<lmxll>	lm	ll	lm	lm	lm	lm	lm	lm	lm	lm	--	ll	lm	lm	lm	lm	lm	lm	lm	lm	lm	lm	lm	lm	ll	lm	lm	ll	lm	lm	lm	lm	lm	lm	lm	lm	lm	lm	lm	ll	lm	lm
unchr-1305	scaffold61	624775	.	C	T	153046	<lmxll>	lm	ll	--	--	--	--	--	--	lm	--	--	ll	--	--	--	--	--	--	--	--	--	--	--	--	ll	--	ll	ll	--	--	--	--	--	--	--	--	--	--	--	ll	--	--
unchr-1306	scaffold61	992664	.	T	C	118749	<lmxll>	lm	ll	--	--	--	ll	--	--	--	--	--	ll	--	--	--	--	--	--	--	--	--	--	--	--	ll	--	ll	ll	--	--	--	--	--	--	--	--	--	--	--	ll	--	--
unchr-1307	scaffold61	1272100	.	G	A	7624.09	<lmxll>	lm	ll	ll	ll	ll	lm	ll	ll	ll	ll	ll	lm	ll	ll	ll	ll	ll	ll	ll	ll	ll	ll	ll	ll	--	ll	lm	--	ll	ll	ll	ll	ll	ll	ll	ll	ll	ll	--	lm	ll	ll
unchr-1308	scaffold61	1295567	.	G	C	259617	<lmxll>	lm	ll	--	lm	--	ll	lm	--	lm	--	--	ll	--	lm	lm	--	lm	lm	--	lm	--	--	lm	lm	ll	lm	ll	ll	lm	lm	lm	--	--	lm	--	--	lm	lm	lm	ll	lm	--
unchr-1309	scaffold61	1484950	.	A	G	3683.52	<nnxnp>	nn	np	nn	nn	nn	--	nn	nn	nn	nn	nn	--	nn	nn	nn	nn	nn	nn	nn	nn	nn	nn	nn	nn	nn	nn	nn	--	nn	nn	nn	nn	nn	nn	nn	nn	nn	nn	nn	nn	nn	nn
unchr-1310	scaffold62	33450	.	T	C	183845	<nnxnp>	nn	np	np	--	np	np	np	np	np	np	np	np	np	--	np	np	np	np	np	np	np	--	--	np	np	np	np	np	np	np	np	np	np	np	nn	nn	np	--	np	np	np	np
unchr-1311	scaffold62	340172	.	A	T	151438	<nnxnp>	nn	np	--	np	np	nn	nn	np	np	np	nn	nn	np	np	np	--	nn	--	np	nn	--	np	np	np	np	np	np	np	np	nn	np	np	np	np	np	nn	np	nn	np	np	np	nn
unchr-1312	scaffold62	340177	.	A	G	37546.4	<nnxnp>	nn	np	nn	nn	nn	nn	nn	np	nn	np	nn	nn	np	nn	nn	nn	nn	nn	nn	nn	--	np	nn	nn	np	np	np	np	nn	nn	nn	nn	np	np	nn	nn	nn	nn	nn	nn	nn	nn
unchr-1313	scaffold62	340237	.	T	A	28708.3	<lmxll>	lm	ll	--	--	--	--	ll	ll	lm	ll	ll	ll	ll	lm	ll	ll	lm	ll	lm	--	ll	ll	ll	ll	lm	ll	lm	ll	ll	ll	ll	--	--	ll	ll	lm	ll	ll	--	--	lm	ll
unchr-1314	scaffold62	340263	.	G	A	42077.8	<lmxll>	lm	ll	--	lm	--	lm	ll	ll	lm	ll	ll	ll	lm	lm	ll	ll	lm	--	--	--	ll	--	ll	ll	lm	ll	lm	lm	ll	ll	ll	ll	--	--	ll	lm	ll	ll	--	--	--	ll
unchr-1315	scaffold62	340308	.	C	A	43212.2	<lmxll>	lm	ll	--	--	--	lm	ll	ll	lm	ll	--	ll	lm	lm	ll	ll	--	--	--	--	ll	--	ll	ll	lm	ll	lm	lm	ll	ll	ll	--	--	--	ll	lm	ll	--	--	--	--	ll
unchr-1316	scaffold62	713696	.	C	A	57212.6	<lmxll>	lm	ll	ll	ll	ll	ll	--	--	ll	--	--	--	ll	ll	--	--	ll	ll	ll	ll	--	ll	--	--	ll	lm	ll	ll	lm	--	lm	ll	ll	ll	--	ll	--	lm	ll	ll	ll	lm
unchr-1317	scaffold62	713718	.	A	G	58028.5	<lmxll>	lm	ll	ll	ll	ll	ll	--	--	ll	--	--	--	ll	ll	--	--	ll	ll	ll	ll	--	ll	--	--	ll	lm	ll	ll	--	--	lm	ll	ll	ll	--	ll	--	lm	ll	ll	ll	lm
unchr-1318	scaffold62	787871	.	C	T	2601.48	<nnxnp>	nn	np	nn	np	nn	nn	np	nn	nn	--	nn	np	--	nn	nn	nn	nn	nn	np	--	nn	nn	nn	--	nn	nn	nn	nn	np	nn	nn	nn	np	nn	nn	nn	nn	nn	np	np	nn	nn
unchr-1319	scaffold62	805312	.	C	T	43143.3	<lmxll>	lm	ll	--	lm	lm	lm	ll	ll	lm	ll	ll	ll	--	lm	ll	ll	lm	lm	--	--	ll	lm	ll	ll	lm	ll	lm	lm	ll	ll	ll	lm	--	lm	ll	lm	ll	ll	--	--	lm	ll
unchr-1320	scaffold62	892021	.	A	T	25148.2	<lmxll>	lm	ll	ll	ll	ll	ll	--	lm	ll	--	lm	--	ll	ll	lm	lm	ll	ll	ll	ll	lm	ll	--	--	ll	lm	ll	ll	--	lm	lm	ll	ll	ll	lm	ll	--	lm	ll	ll	ll	--
unchr-1321	scaffold62	892032	.	T	G	78283.6	<lmxll>	lm	ll	--	--	--	--	ll	ll	lm	ll	ll	ll	--	--	ll	ll	--	lm	--	--	ll	--	ll	ll	--	ll	--	--	ll	ll	ll	lm	--	--	ll	lm	lm	ll	--	--	lm	ll
unchr-1322	scaffold62	892312	.	A	T	40788.1	<lmxll>	lm	ll	ll	ll	ll	ll	--	--	ll	--	--	--	ll	ll	--	--	ll	ll	ll	ll	--	ll	--	ll	ll	--	ll	ll	--	--	--	ll	ll	ll	--	ll	lm	--	ll	ll	ll	lm
unchr-1323	scaffold62	957857	.	C	T	19045.7	<lmxll>	lm	ll	--	--	--	--	ll	ll	--	ll	--	ll	--	--	ll	ll	--	--	--	--	ll	--	ll	ll	--	ll	--	--	ll	ll	ll	--	--	--	ll	--	ll	ll	ll	--	--	ll
unchr-1324	scaffold62	957862	.	C	T	21840	<lmxll>	lm	ll	--	--	--	--	ll	ll	--	ll	--	ll	--	--	ll	ll	--	--	--	--	ll	--	ll	ll	--	ll	--	--	ll	ll	ll	--	--	--	ll	--	ll	ll	ll	--	--	ll
unchr-1325	scaffold62	1184315	.	GT	G	53461.1	<lmxll>	lm	ll	--	--	--	--	ll	ll	--	ll	ll	lm	--	--	ll	ll	--	--	--	--	ll	--	ll	ll	--	ll	--	--	ll	ll	ll	--	--	--	ll	--	ll	ll	--	--	--	ll
unchr-1326	scaffold62	1184342	.	C	T	62596.7	<lmxll>	lm	ll	ll	ll	ll	ll	--	--	ll	--	--	--	ll	ll	--	--	ll	ll	ll	ll	--	ll	--	--	ll	--	ll	ll	--	--	--	ll	ll	ll	--	ll	--	--	ll	ll	ll	--
unchr-1327	scaffold62	1184345	.	C	T	62685.9	<lmxll>	lm	ll	ll	ll	ll	ll	--	--	ll	--	--	--	ll	ll	--	--	ll	ll	ll	ll	--	ll	--	--	ll	--	ll	ll	--	--	--	ll	ll	ll	--	ll	--	--	ll	ll	ll	--
unchr-1328	scaffold62	1187972	.	T	C	10373.2	<lmxll>	lm	ll	ll	ll	ll	ll	lm	--	ll	lm	--	lm	ll	ll	--	--	ll	ll	ll	ll	--	ll	--	--	ll	--	ll	ll	--	--	--	ll	ll	ll	--	ll	--	--	ll	ll	ll	--
unchr-1329	scaffold52	81546	.	A	T	111486	<lmxll>	lm	ll	ll	--	ll	ll	--	ll	--	ll	--	ll	--	--	--	--	--	--	--	ll	--	--	--	--	--	lm	ll	--	--	ll	--	--	--	--	--	ll	--	--	--	--	--	--
unchr-1330	scaffold52	199643	.	G	A	106052	<lmxll>	lm	ll	lm	ll	--	lm	ll	--	ll	lm	ll	--	ll	ll	ll	ll	ll	ll	ll	--	ll	ll	ll	ll	ll	ll	--	ll	ll	--	ll	ll	ll	ll	ll	lm	ll	ll	ll	ll	ll	ll
unchr-1331	scaffold52	199953	.	A	G	187027	<lmxll>	lm	ll	ll	--	ll	ll	--	ll	--	ll	--	ll	--	--	--	--	--	--	--	ll	--	--	--	--	--	--	ll	--	--	ll	--	--	--	--	--	ll	--	--	--	--	--	--
unchr-1332	scaffold52	201053	.	A	G	227164	<lmxll>	lm	ll	--	ll	--	--	ll	--	ll	--	ll	--	ll	ll	ll	ll	ll	ll	ll	--	ll	ll	ll	ll	ll	ll	--	ll	ll	--	ll	ll	ll	ll	ll	--	ll	ll	ll	ll	ll	ll
unchr-1333	scaffold52	201057	.	T	C	227156	<lmxll>	lm	ll	--	ll	--	--	ll	--	ll	--	ll	--	ll	ll	ll	ll	ll	ll	ll	--	ll	ll	ll	ll	ll	ll	--	ll	ll	--	ll	ll	ll	ll	ll	--	ll	ll	ll	ll	ll	ll
unchr-1334	scaffold52	201099	.	A	T	225086	<lmxll>	lm	ll	--	ll	--	--	ll	--	ll	--	ll	--	ll	ll	ll	ll	ll	ll	ll	--	ll	ll	ll	ll	ll	ll	--	ll	ll	--	ll	ll	ll	ll	ll	--	ll	ll	ll	ll	ll	ll
unchr-1335	scaffold52	201109	.	T	C	207969	<lmxll>	lm	ll	ll	--	ll	ll	--	ll	--	ll	--	ll	--	--	--	--	--	--	--	ll	--	--	--	--	--	--	ll	--	--	ll	--	--	--	--	--	ll	--	--	--	--	--	--
unchr-1336	scaffold52	201436	.	T	C	192415	<lmxll>	lm	ll	ll	--	ll	ll	--	ll	--	ll	--	ll	--	--	--	--	--	--	--	ll	--	--	--	--	--	--	ll	--	--	ll	--	--	--	--	--	ll	--	--	--	--	--	--
unchr-1337	scaffold52	205824	.	G	A	80259.9	<lmxll>	lm	ll	ll	--	ll	ll	lm	ll	lm	ll	--	ll	--	lm	lm	lm	lm	lm	lm	ll	lm	lm	lm	lm	lm	lm	ll	lm	lm	ll	lm	lm	lm	lm	lm	ll	lm	lm	--	lm	lm	lm
unchr-1338	scaffold52	303019	.	C	T	7690.17	<lmxll>	lm	ll	--	ll	lm	lm	ll	lm	ll	lm	ll	--	ll	ll	ll	ll	--	ll	ll	lm	ll	ll	--	ll	ll	ll	lm	ll	ll	lm	ll	ll	ll	ll	ll	lm	ll	ll	ll	ll	ll	ll
unchr-1339	scaffold52	364753	.	T	TA	112114	<nnxnp>	nn	np	np	--	np	np	nn	np	nn	np	--	nn	--	nn	nn	nn	nn	nn	nn	np	--	nn	nn	nn	--	nn	nn	--	nn	nn	--	--	nn	--	nn	np	nn	--	--	--	nn	nn
unchr-1340	scaffold52	500678	.	A	C	110760	<lmxll>	lm	ll	ll	lm	ll	ll	--	ll	lm	ll	lm	ll	lm	--	lm	lm	lm	--	--	ll	lm	lm	--	--	lm	--	ll	lm	lm	ll	lm	lm	lm	lm	--	ll	--	lm	lm	lm	lm	lm
unchr-1341	scaffold52	500685	.	C	T	20531.1	<lmxll>	lm	ll	lm	ll	lm	lm	ll	lm	ll	lm	ll	lm	ll	ll	ll	ll	ll	ll	ll	lm	ll	ll	ll	ll	ll	ll	lm	ll	ll	lm	ll	ll	ll	ll	ll	lm	ll	ll	ll	ll	ll	ll
unchr-1342	scaffold52	500688	.	C	T	110303	<lmxll>	lm	ll	ll	lm	ll	ll	--	ll	lm	ll	lm	ll	lm	--	lm	lm	lm	--	--	ll	lm	lm	--	--	lm	--	ll	lm	lm	ll	lm	lm	lm	lm	--	ll	--	lm	lm	lm	lm	lm
unchr-1343	scaffold52	500694	.	G	A	110967	<lmxll>	lm	ll	ll	lm	ll	ll	--	ll	lm	ll	lm	ll	lm	--	lm	lm	lm	--	--	ll	lm	lm	--	--	lm	--	ll	lm	lm	ll	lm	lm	lm	lm	--	ll	--	lm	lm	lm	lm	lm
unchr-1344	scaffold52	536003	.	A	T	47832.8	<lmxll>	lm	ll	ll	lm	ll	ll	lm	ll	lm	ll	lm	ll	lm	lm	lm	lm	lm	lm	lm	ll	--	lm	lm	lm	lm	lm	ll	lm	--	ll	lm	lm	lm	lm	lm	ll	lm	lm	lm	lm	lm	lm
unchr-1345	scaffold52	696284	.	C	CT	2157.65	<lmxll>	lm	ll	ll	ll	ll	ll	ll	ll	ll	ll	ll	ll	ll	ll	ll	ll	ll	ll	--	ll	ll	ll	ll	ll	ll	lm	ll	ll	ll	ll	ll	ll	ll	ll	ll	ll	ll	--	ll	ll	ll	ll
unchr-1346	scaffold52	748194	.	TA	T	4873.77	<nnxnp>	nn	np	--	nn	np	np	nn	--	np	--	nn	--	nn	nn	nn	nn	nn	nn	nn	np	nn	nn	np	nn	nn	--	nn	nn	nn	--	nn	nn	nn	nn	nn	np	nn	nn	nn	nn	nn	nn
unchr-1347	scaffold52	799069	.	A	C	152.11	<nnxnp>	nn	np	nn	nn	nn	nn	nn	nn	nn	nn	nn	nn	nn	nn	np	nn	nn	nn	np	nn	nn	np	np	nn	nn	nn	nn	nn	nn	nn	nn	nn	nn	nn	np	nn	nn	nn	np	nn	nn	nn
unchr-1348	scaffold52	799081	.	T	G	254.22	<nnxnp>	nn	np	nn	nn	nn	nn	nn	nn	nn	nn	nn	nn	np	nn	nn	nn	nn	np	nn	--	nn	nn	nn	nn	np	nn	nn	nn	np	nn	nn	nn	nn	nn	nn	nn	nn	nn	nn	nn	nn	nn
unchr-1349	scaffold52	799110	.	A	C	277.97	<nnxnp>	nn	np	nn	nn	nn	nn	nn	nn	np	nn	nn	nn	nn	nn	nn	np	nn	nn	nn	nn	nn	nn	np	nn	nn	nn	nn	nn	np	--	nn	nn	nn	nn	nn	nn	nn	nn	nn	nn	nn	nn
unchr-1350	scaffold52	799777	.	A	T	78541.4	<lmxll>	lm	ll	ll	--	ll	ll	--	ll	--	ll	--	ll	--	--	--	--	--	--	--	ll	--	--	--	--	--	--	ll	--	--	ll	--	--	--	--	--	ll	--	--	--	--	--	--
unchr-1351	scaffold52	825434	.	A	C	142671	<lmxll>	lm	ll	ll	--	ll	ll	--	ll	--	ll	--	ll	--	--	--	--	--	--	--	ll	--	--	--	--	--	--	ll	--	--	ll	--	--	--	--	--	ll	--	--	--	--	--	--
unchr-1352	scaffold52	828484	.	A	G	44361.3	<lmxll>	lm	ll	lm	ll	--	--	ll	--	ll	--	ll	lm	ll	ll	ll	ll	ll	ll	ll	--	ll	ll	ll	ll	ll	ll	lm	ll	ll	lm	ll	ll	ll	ll	ll	--	ll	ll	ll	ll	ll	ll
unchr-1353	scaffold52	828526	.	A	G	62646.9	<lmxll>	lm	ll	ll	lm	ll	ll	lm	ll	lm	ll	--	ll	--	lm	lm	lm	lm	lm	lm	ll	--	lm	--	lm	--	lm	ll	--	lm	ll	lm	lm	lm	--	lm	ll	--	--	--	--	--	ll
unchr-1354	scaffold52	828997	.	T	C	68450.2	<lmxll>	lm	ll	ll	--	ll	ll	--	ll	lm	ll	--	ll	--	--	lm	--	--	--	lm	ll	lm	lm	--	--	lm	lm	ll	--	--	ll	--	lm	--	--	lm	ll	--	lm	lm	lm	--	--
unchr-1355	scaffold52	829006	.	A	G	68723.2	<lmxll>	lm	ll	ll	--	ll	ll	--	ll	lm	ll	--	ll	--	--	lm	--	--	--	lm	ll	lm	lm	--	--	lm	lm	ll	--	--	ll	--	--	--	--	lm	ll	--	lm	--	lm	--	--
unchr-1356	scaffold52	906000	.	A	T	30689.9	<lmxll>	lm	ll	ll	--	ll	ll	--	ll	--	ll	--	--	--	--	--	--	--	--	--	ll	--	--	--	--	--	--	--	--	--	--	--	--	--	--	--	ll	--	--	--	--	--	--
unchr-1357	scaffold52	950036	.	T	A	45259.1	<nnxnp>	nn	np	np	--	np	np	nn	np	nn	np	--	nn	--	nn	nn	nn	nn	nn	nn	--	--	nn	nn	nn	--	nn	nn	--	nn	nn	--	--	nn	--	nn	np	nn	--	--	--	nn	nn
unchr-1358	scaffold52	985187	.	A	T	63556.7	<lmxll>	lm	ll	--	ll	--	--	ll	--	ll	--	ll	--	ll	ll	ll	ll	ll	ll	ll	--	ll	ll	ll	ll	ll	ll	lm	ll	ll	--	ll	ll	ll	ll	ll	--	ll	ll	ll	ll	ll	ll
unchr-1359	scaffold52	988129	.	C	T	110222	<nnxnp>	nn	np	nn	nn	nn	nn	np	nn	np	nn	nn	np	nn	np	np	np	np	np	np	nn	nn	np	np	np	nn	np	np	nn	np	np	nn	nn	np	nn	np	nn	np	nn	nn	nn	nn	np
unchr-1360	scaffold52	988453	.	G	A	98856	<lmxll>	lm	ll	--	ll	--	--	ll	--	ll	--	ll	--	ll	ll	ll	ll	ll	ll	ll	--	ll	ll	ll	ll	ll	ll	--	ll	ll	--	ll	ll	ll	ll	ll	--	ll	ll	ll	ll	ll	ll
unchr-1361	scaffold52	1117913	.	G	T	98821	<lmxll>	lm	ll	ll	lm	ll	ll	lm	ll	lm	ll	lm	ll	lm	lm	lm	lm	lm	lm	lm	ll	lm	lm	lm	lm	lm	lm	ll	lm	lm	ll	lm	lm	lm	lm	lm	ll	lm	lm	lm	lm	lm	lm
unchr-1362	scaffold52	1117946	.	GAT	G	99029	<lmxll>	lm	ll	ll	lm	ll	ll	lm	ll	lm	ll	lm	ll	lm	lm	lm	lm	lm	lm	lm	ll	lm	lm	lm	lm	lm	lm	ll	lm	lm	ll	lm	lm	lm	lm	lm	ll	lm	lm	lm	lm	lm	lm
unchr-1363	scaffold52	1156843	.	A	C	10702.9	<nnxnp>	nn	np	np	np	nn	np	nn	np	nn	nn	np	nn	np	nn	nn	nn	nn	nn	nn	np	np	nn	nn	nn	np	nn	nn	np	nn	nn	np	np	nn	np	nn	np	nn	np	np	np	nn	nn
unchr-1364	scaffold52	1156885	.	G	C	5015.63	<nnxnp>	nn	np	--	np	nn	np	nn	np	nn	nn	np	nn	np	nn	nn	nn	nn	nn	nn	np	nn	nn	nn	nn	np	nn	nn	np	nn	nn	--	np	nn	--	nn	np	nn	np	np	--	nn	nn
unchr-1365	scaffold65	79994	.	G	A	55863.8	<nnxnp>	nn	np	nn	nn	nn	nn	nn	np	np	nn	nn	np	np	np	nn	np	--	np	nn	--	--	--	--	nn	nn	nn	nn	--	np	np	nn	np	nn	--	nn	np	nn	np	nn	np	np	np
unchr-1366	scaffold65	139053	.	C	G	134074	<lmxll>	lm	ll	ll	ll	--	ll	--	--	ll	ll	ll	--	--	--	--	lm	lm	--	ll	ll	lm	ll	--	--	ll	--	--	--	ll	ll	ll	lm	lm	--	ll	--	lm	--	--	ll	--	ll
unchr-1367	scaffold65	195650	.	A	T	96308.8	<lmxll>	lm	ll	--	--	ll	--	ll	ll	--	--	--	ll	ll	ll	ll	ll	ll	lm	--	--	ll	--	ll	ll	--	ll	ll	ll	--	--	--	ll	lm	ll	--	ll	ll	ll	ll	--	ll	--
unchr-1368	scaffold65	195657	.	C	T	96075.8	<lmxll>	lm	ll	--	--	ll	--	ll	ll	--	--	--	ll	ll	ll	ll	ll	ll	lm	--	--	ll	--	ll	ll	--	ll	ll	ll	--	--	--	ll	lm	ll	--	ll	ll	ll	ll	--	ll	--
unchr-1369	scaffold65	357382	.	G	C	125224	<lmxll>	lm	ll	ll	ll	--	ll	--	--	ll	ll	ll	--	--	--	--	--	--	--	ll	ll	--	ll	--	--	ll	--	--	--	ll	ll	ll	--	lm	--	ll	--	--	--	--	ll	--	ll
unchr-1370	scaffold65	357581	.	A	C	105706	<lmxll>	lm	ll	ll	ll	--	ll	--	--	ll	ll	ll	--	--	--	--	--	--	--	ll	ll	--	ll	--	--	ll	--	--	--	ll	ll	ll	lm	lm	--	ll	--	--	--	--	ll	--	ll
unchr-1371	scaffold65	814145	.	G	A	32056.3	<lmxll>	lm	ll	ll	lm	ll	ll	ll	ll	ll	lm	ll	ll	ll	ll	ll	ll	ll	lm	lm	ll	lm	ll	ll	ll	ll	ll	lm	--	ll	ll	--	lm	ll	ll	lm	ll	lm	ll	ll	ll	ll	ll
unchr-1372	scaffold65	814177	.	G	C	80976.1	<lmxll>	lm	ll	--	lm	ll	--	ll	ll	--	lm	--	ll	ll	ll	ll	ll	ll	ll	lm	--	ll	--	ll	ll	--	ll	ll	ll	--	--	lm	ll	lm	ll	lm	ll	ll	ll	ll	--	ll	--
unchr-1373	scaffold65	934556	.	T	G	90371.5	<lmxll>	lm	ll	ll	ll	--	ll	--	--	ll	ll	ll	--	--	--	--	--	--	--	ll	ll	--	ll	--	--	ll	--	--	--	ll	ll	ll	--	lm	--	ll	--	--	--	--	ll	--	ll
unchr-1374	scaffold65	1060671	.	T	C	47557	<lmxll>	lm	ll	ll	ll	lm	ll	lm	lm	ll	ll	ll	lm	lm	lm	lm	lm	lm	lm	ll	ll	lm	ll	lm	lm	ll	lm	lm	lm	ll	ll	ll	lm	lm	lm	ll	lm	lm	lm	lm	ll	lm	ll
unchr-1375	scaffold65	1461281	.	A	T	107663	<lmxll>	lm	ll	ll	--	lm	lm	ll	ll	--	ll	ll	--	lm	ll	ll	ll	ll	ll	lm	ll	ll	ll	lm	ll	lm	ll	lm	--	ll	lm	ll	ll	lm	--	lm	lm	ll	ll	ll	--	ll	ll
unchr-1376	scaffold65	1461318	.	A	C	111973	<lmxll>	lm	ll	ll	ll	lm	lm	ll	ll	--	ll	ll	--	lm	ll	ll	ll	ll	ll	lm	ll	ll	ll	lm	ll	lm	ll	lm	--	ll	lm	ll	ll	lm	--	lm	lm	ll	ll	ll	--	ll	ll
unchr-1377	scaffold32	324417	.	G	A	76746.9	<lmxll>	lm	ll	ll	--	--	--	ll	--	ll	ll	ll	--	ll	ll	ll	--	ll	lm	ll	ll	ll	ll	ll	ll	ll	ll	lm	--	ll	ll	ll	ll	lm	--	ll	--	--	ll	--	--	--	--
unchr-1378	scaffold32	324753	.	A	T	173412	<lmxll>	lm	ll	lm	ll	ll	ll	lm	ll	lm	lm	lm	ll	--	lm	--	ll	lm	ll	lm	lm	lm	--	lm	lm	lm	lm	ll	ll	lm	lm	lm	lm	ll	ll	--	ll	ll	lm	ll	ll	ll	ll
unchr-1379	scaffold32	467493	.	C	A	69886.3	<lmxll>	lm	ll	--	ll	ll	ll	--	ll	--	--	--	ll	--	--	--	ll	--	ll	--	--	--	--	--	--	--	--	ll	ll	--	--	--	--	ll	ll	--	ll	ll	--	ll	ll	ll	ll
unchr-1380	scaffold32	566322	.	C	T	134140	<nnxnp>	nn	np	nn	np	np	np	nn	nn	nn	nn	nn	nn	np	np	nn	nn	np	np	nn	np	np	np	np	nn	np	np	np	nn	np	np	np	np	nn	nn	np	np	np	nn	np	nn	np	nn
unchr-1381	scaffold32	567590	.	AT	A	8969.98	<lmxll>	lm	ll	ll	--	--	lm	ll	--	ll	ll	ll	--	ll	ll	ll	--	ll	--	--	ll	ll	ll	ll	ll	ll	ll	--	--	ll	ll	ll	ll	--	--	ll	--	--	ll	--	--	--	--
unchr-1382	scaffold32	659749	.	G	A	31667.6	<lmxll>	lm	ll	--	ll	ll	ll	--	ll	--	--	lm	ll	--	lm	--	ll	--	ll	--	--	lm	lm	--	--	lm	--	ll	ll	--	lm	lm	ll	ll	ll	--	ll	ll	--	ll	ll	ll	ll
unchr-1383	scaffold32	659759	.	A	C	31384	<lmxll>	lm	ll	--	ll	ll	ll	--	ll	--	--	lm	ll	--	lm	--	ll	--	ll	--	--	lm	lm	--	--	lm	--	ll	ll	--	lm	lm	lm	ll	ll	--	ll	ll	--	ll	ll	ll	ll
unchr-1384	scaffold32	659767	.	G	A	37409	<lmxll>	lm	ll	ll	lm	lm	--	ll	--	ll	ll	ll	--	ll	ll	ll	--	--	--	ll	--	ll	ll	ll	ll	ll	ll	--	--	--	ll	ll	ll	--	--	ll	lm	--	ll	lm	--	--	--
unchr-1385	scaffold32	659821	.	G	C	30300.9	<lmxll>	lm	ll	--	ll	ll	ll	--	ll	--	--	lm	ll	--	lm	--	ll	--	ll	--	--	lm	lm	--	--	lm	--	ll	ll	--	lm	lm	--	ll	ll	--	ll	ll	--	ll	ll	ll	ll
unchr-1386	scaffold32	659822	.	A	C	30249.3	<lmxll>	lm	ll	--	ll	ll	ll	--	ll	--	--	lm	ll	lm	lm	--	ll	--	ll	--	--	lm	lm	--	--	lm	--	ll	ll	--	lm	lm	--	ll	ll	--	ll	ll	--	ll	ll	ll	ll
unchr-1387	scaffold32	674357	.	A	G	79602.1	<lmxll>	lm	ll	ll	--	--	--	ll	--	ll	ll	ll	--	ll	ll	ll	--	ll	--	ll	ll	ll	ll	ll	ll	ll	ll	ll	--	ll	ll	ll	ll	--	--	ll	--	--	ll	--	--	--	--
unchr-1388	scaffold32	691100	.	C	G	159.4	<lmxll>	lm	ll	ll	ll	lm	lm	ll	ll	ll	ll	--	ll	--	ll	ll	ll	ll	--	ll	ll	--	ll	ll	ll	ll	ll	--	ll	ll	--	ll	lm	ll	ll	--	ll	lm	ll	--	ll	ll	ll
unchr-1389	scaffold32	691108	.	C	G	125.05	<lmxll>	lm	ll	ll	ll	lm	ll	ll	ll	ll	ll	--	ll	--	lm	ll	ll	--	--	ll	--	--	ll	ll	ll	--	ll	--	ll	ll	--	ll	ll	ll	lm	--	lm	ll	ll	--	ll	ll	ll
unchr-1390	scaffold32	936468	.	CTA	C	95326.5	<lmxll>	lm	ll	ll	lm	lm	lm	ll	--	--	ll	ll	lm	ll	ll	ll	--	--	lm	ll	ll	ll	ll	ll	ll	ll	ll	--	--	ll	ll	ll	lm	--	--	ll	--	lm	ll	lm	--	--	--
unchr-1391	scaffold32	1002001	.	G	A	18398.3	<nnxnp>	nn	np	nn	nn	nn	np	nn	nn	nn	nn	nn	nn	nn	nn	nn	nn	np	nn	nn	nn	nn	np	nn	nn	nn	nn	np	nn	--	nn	np	np	nn	nn	nn	np	nn	nn	nn	nn	nn	nn
unchr-1392	scaffold32	1002039	.	G	A	18796.7	<nnxnp>	nn	np	nn	nn	nn	np	nn	nn	nn	nn	nn	nn	nn	nn	nn	nn	np	nn	nn	nn	nn	np	nn	nn	nn	nn	np	nn	--	nn	np	np	nn	nn	nn	np	nn	nn	nn	nn	nn	nn
unchr-1393	scaffold32	1002040	.	C	T	18814.3	<nnxnp>	nn	np	nn	nn	nn	np	nn	nn	nn	nn	nn	nn	nn	nn	nn	nn	np	nn	nn	nn	nn	np	nn	nn	nn	nn	np	nn	--	nn	np	np	nn	nn	nn	np	nn	nn	nn	nn	nn	nn
unchr-1394	scaffold32	1002074	.	T	TC	18772.8	<nnxnp>	nn	np	nn	nn	nn	np	nn	nn	nn	nn	nn	nn	nn	nn	nn	nn	np	nn	nn	nn	nn	np	nn	nn	nn	nn	np	nn	nn	nn	np	np	nn	nn	nn	np	nn	nn	nn	nn	nn	nn
unchr-1395	scaffold32	1002077	.	G	A	18753.9	<nnxnp>	nn	np	nn	nn	nn	np	nn	nn	nn	nn	nn	nn	nn	nn	nn	nn	np	nn	nn	nn	nn	np	nn	nn	nn	nn	np	nn	--	nn	np	np	nn	nn	nn	np	nn	nn	nn	nn	nn	nn
unchr-1396	scaffold32	1134857	.	A	G	93557.6	<nnxnp>	nn	np	np	nn	nn	nn	np	np	np	np	np	np	nn	nn	np	np	nn	nn	np	nn	nn	nn	nn	np	nn	nn	nn	np	nn	nn	nn	nn	np	np	nn	nn	nn	np	nn	np	nn	np
unchr-1397	scaffold32	1135139	.	C	T	17392.1	<nnxnp>	nn	np	nn	np	np	np	nn	nn	nn	nn	nn	nn	np	np	--	nn	np	np	nn	--	np	np	np	nn	np	np	nn	nn	np	np	np	np	nn	nn	np	--	--	nn	np	nn	np	nn
unchr-1398	scaffold32	1135203	.	T	C	16853.3	<nnxnp>	nn	np	nn	np	np	np	nn	nn	nn	nn	nn	nn	np	np	nn	nn	np	np	nn	np	np	np	np	nn	nn	np	nn	nn	np	np	np	np	nn	nn	np	np	--	nn	nn	nn	np	nn
unchr-1399	scaffold32	1135226	.	A	G	12900.5	<nnxnp>	nn	np	nn	np	np	np	nn	nn	nn	nn	nn	nn	np	np	--	nn	np	np	nn	--	np	np	np	nn	nn	np	nn	nn	--	np	np	np	nn	nn	np	--	--	nn	nn	nn	np	nn
unchr-1400	scaffold32	1135269	.	G	A	9385.76	<nnxnp>	nn	np	nn	np	np	np	nn	nn	nn	nn	nn	nn	np	np	--	nn	np	np	nn	--	np	np	np	nn	nn	np	np	nn	--	np	np	np	nn	nn	np	--	--	nn	--	nn	np	nn
unchr-1401	scaffold32	1224585	.	G	GA	109878	<lmxll>	lm	ll	--	ll	ll	ll	--	ll	ll	--	--	ll	--	lm	--	ll	ll	ll	--	--	lm	lm	lm	--	--	lm	ll	ll	--	lm	lm	ll	ll	ll	lm	ll	ll	--	ll	ll	ll	ll
unchr-1402	scaffold32	1373893	.	G	A	242487	<nnxnp>	nn	np	nn	np	--	--	nn	nn	nn	nn	nn	nn	--	--	nn	nn	--	np	nn	--	--	--	np	nn	np	--	nn	nn	nn	--	np	nn	--	nn	np	np	np	nn	--	nn	--	nn
unchr-1403	scaffold32	1373905	.	G	A	204644	<hkxhk>	hk	hk	hh	hk	kk	hk	hh	hk	hk	hh	hh	hh	hh	hh	hh	kk	hk	hk	hh	hh	hk	hk	hk	hh	hk	hk	kk	hk	hh	hh	hk	kk	--	hk	hk	hk	hk	hh	kk	hk	--	kk
unchr-1404	scaffold32	1378637	.	C	T	207350	<lmxll>	lm	ll	--	ll	ll	ll	--	ll	ll	--	--	ll	--	--	--	ll	ll	ll	--	--	--	--	--	--	--	--	ll	ll	--	--	--	ll	ll	ll	--	ll	ll	--	ll	ll	ll	ll
unchr-1405	scaffold32	1462410	.	A	G	24895.5	<lmxll>	lm	ll	--	ll	ll	ll	--	--	--	--	--	--	--	--	--	--	lm	ll	--	--	--	--	--	--	--	--	ll	--	--	--	--	ll	--	--	--	ll	ll	--	ll	lm	ll	--
unchr-1406	scaffold32	1462411	.	A	ATT	23154.7	<lmxll>	lm	ll	--	ll	ll	ll	--	ll	ll	--	--	ll	--	--	--	ll	lm	ll	--	--	--	--	--	--	--	--	ll	ll	--	--	lm	ll	ll	ll	--	ll	ll	--	ll	ll	ll	ll
unchr-1407	scaffold32	1462434	.	A	AGT	23257.7	<lmxll>	lm	ll	--	ll	ll	ll	--	ll	ll	--	--	ll	--	--	--	ll	lm	ll	--	--	--	--	--	--	--	--	ll	ll	--	--	--	ll	ll	ll	--	ll	ll	--	ll	ll	ll	ll
unchr-1408	scaffold32	1808403	.	T	G	345.53	<lmxll>	lm	ll	ll	ll	ll	ll	ll	ll	ll	ll	ll	lm	lm	ll	ll	lm	ll	ll	ll	ll	ll	lm	ll	ll	ll	ll	ll	ll	ll	ll	lm	ll	ll	ll	ll	ll	ll	lm	ll	ll	ll	ll
unchr-1409	scaffold32	1843322	.	G	A	138212	<nnxnp>	nn	np	np	nn	nn	nn	np	np	np	np	np	np	nn	nn	--	np	nn	nn	np	nn	nn	nn	nn	np	nn	nn	nn	np	nn	nn	nn	nn	np	np	nn	nn	nn	np	nn	np	nn	np
unchr-1410	scaffold29	107974	.	A	T	40672.6	<lmxll>	lm	ll	ll	--	ll	ll	lm	ll	--	ll	lm	ll	--	lm	lm	lm	lm	lm	lm	ll	lm	--	lm	lm	lm	lm	ll	lm	--	ll	ll	--	--	--	ll	ll	lm	lm	lm	lm	lm	lm
unchr-1411	scaffold29	410446	.	T	C	34695.3	<lmxll>	lm	ll	--	ll	--	--	ll	lm	ll	--	ll	--	ll	ll	ll	ll	ll	ll	ll	--	ll	ll	ll	ll	ll	ll	--	ll	ll	--	lm	ll	ll	ll	--	lm	ll	ll	ll	ll	ll	ll
unchr-1412	scaffold29	423888	.	G	A	101936	<nnxnp>	nn	np	--	np	--	--	nn	--	nn	--	np	nn	np	nn	nn	nn	nn	nn	nn	--	nn	nn	nn	nn	--	nn	nn	np	--	nn	--	np	nn	np	nn	--	nn	np	np	np	nn	nn
unchr-1413	scaffold29	423911	.	A	T	39333	<nnxnp>	nn	np	nn	nn	nn	nn	nn	nn	np	nn	nn	--	nn	np	nn	np	np	nn	np	nn	np	nn	np	np	nn	np	np	nn	nn	--	nn	nn	nn	nn	--	nn	nn	nn	nn	nn	nn	np
unchr-1414	scaffold29	423912	.	GGCA	G	38738.1	<nnxnp>	nn	np	nn	nn	nn	nn	nn	nn	np	nn	nn	nn	nn	np	nn	np	np	nn	np	nn	np	nn	np	np	nn	np	np	nn	nn	--	nn	nn	nn	nn	--	nn	nn	nn	nn	nn	nn	np
unchr-1415	scaffold29	423921	.	G	A	101277	<nnxnp>	nn	np	--	np	--	--	nn	--	nn	--	np	nn	np	nn	nn	nn	nn	nn	nn	--	nn	nn	nn	nn	--	nn	nn	np	--	nn	--	np	nn	np	nn	--	nn	np	np	np	nn	nn
unchr-1416	scaffold29	423924	.	C	T	100659	<nnxnp>	nn	np	--	np	--	--	nn	--	nn	--	np	nn	np	nn	nn	nn	nn	nn	nn	--	nn	nn	nn	nn	--	nn	nn	np	--	np	--	np	nn	np	nn	--	nn	np	np	np	nn	nn
unchr-1417	scaffold29	444403	.	C	T	12160	<lmxll>	lm	ll	--	ll	lm	lm	ll	--	ll	lm	ll	lm	ll	ll	ll	ll	ll	ll	ll	lm	ll	ll	ll	ll	ll	ll	--	ll	ll	lm	lm	ll	ll	ll	lm	lm	--	ll	ll	ll	ll	ll
unchr-1418	scaffold29	444404	.	G	A	20159.3	<lmxll>	lm	ll	ll	lm	ll	ll	lm	ll	lm	ll	lm	ll	--	lm	--	lm	lm	lm	lm	ll	lm	lm	lm	--	--	--	ll	lm	lm	ll	ll	lm	lm	lm	ll	ll	--	lm	lm	lm	--	lm
unchr-1419	scaffold29	472482	.	T	A	44865.7	<lmxll>	lm	ll	ll	--	ll	ll	--	ll	--	ll	lm	ll	lm	--	--	--	--	--	--	ll	lm	--	--	--	--	--	ll	lm	lm	ll	ll	--	--	lm	ll	ll	lm	--	lm	lm	--	--
unchr-1420	scaffold29	517454	.	C	CTG	55585.8	<nnxnp>	nn	np	np	np	np	np	np	np	np	np	np	np	np	np	np	np	np	np	np	np	np	np	np	np	np	np	np	np	np	np	np	np	np	np	np	np	np	np	np	np	np	np
unchr-1421	scaffold29	524235	.	AAG	A	19818.7	<nnxnp>	nn	np	nn	nn	nn	nn	nn	--	np	nn	np	np	nn	nn	nn	np	nn	nn	--	nn	nn	np	np	np	np	nn	np	np	nn	nn	np	np	nn	--	np	np	nn	nn	np	np	np	nn
unchr-1422	scaffold29	524755	.	C	T	16841	<lmxll>	lm	ll	--	ll	--	--	ll	lm	ll	lm	ll	lm	ll	ll	ll	ll	ll	ll	ll	ll	ll	ll	ll	ll	ll	ll	lm	ll	ll	--	lm	ll	ll	ll	lm	--	ll	ll	ll	ll	ll	ll
unchr-1423	scaffold29	524798	.	G	GCAGCATATA	19071.4	<lmxll>	lm	ll	--	ll	lm	--	ll	lm	ll	lm	ll	lm	ll	ll	ll	ll	ll	ll	ll	lm	ll	ll	ll	ll	ll	ll	lm	ll	ll	--	lm	ll	ll	ll	lm	lm	ll	ll	ll	ll	ll	ll
unchr-1424	scaffold29	866856	.	T	C	14486.9	<lmxll>	lm	ll	ll	--	ll	ll	--	ll	--	ll	--	ll	--	--	--	--	--	--	--	ll	--	--	--	--	--	--	ll	--	--	ll	ll	--	--	--	ll	ll	--	--	--	--	--	--
unchr-1425	scaffold29	866890	.	C	A	226.1	<lmxll>	lm	ll	lm	ll	ll	ll	ll	ll	ll	ll	ll	ll	ll	ll	ll	ll	ll	lm	ll	ll	ll	ll	ll	ll	ll	ll	lm	ll	ll	ll	ll	ll	ll	ll	ll	ll	ll	ll	ll	ll	lm	ll
unchr-1426	scaffold29	866901	.	A	T	723.14	<lmxll>	lm	ll	ll	lm	ll	ll	lm	ll	lm	ll	ll	ll	ll	ll	ll	ll	ll	lm	ll	ll	ll	ll	ll	--	ll	lm	ll	ll	ll	ll	ll	ll	ll	ll	ll	ll	ll	ll	ll	ll	lm	ll
unchr-1427	scaffold29	900042	.	A	G	159186	<lmxll>	lm	ll	--	ll	--	--	ll	--	ll	--	ll	--	ll	ll	ll	ll	ll	ll	ll	--	ll	ll	ll	ll	ll	ll	--	ll	ll	--	--	ll	ll	ll	--	--	ll	ll	ll	ll	ll	ll
unchr-1428	scaffold29	947583	.	T	C	98471.2	<lmxll>	lm	ll	ll	--	ll	ll	--	ll	--	ll	--	ll	--	--	--	--	--	--	--	ll	--	--	--	--	--	--	ll	--	--	ll	ll	--	--	--	ll	ll	--	--	--	--	--	--
unchr-1429	scaffold29	1044090	.	T	C	47686.2	<lmxll>	lm	ll	ll	ll	ll	ll	--	ll	--	ll	--	ll	--	--	--	--	--	--	--	ll	--	--	--	--	--	--	ll	ll	ll	ll	ll	--	--	--	ll	ll	--	--	ll	--	--	--
unchr-1430	scaffold29	1091948	.	G	A	58166.6	<lmxll>	lm	ll	lm	lm	lm	lm	lm	lm	lm	lm	lm	lm	lm	lm	lm	lm	lm	lm	lm	lm	lm	lm	lm	lm	lm	lm	lm	lm	lm	lm	lm	lm	lm	lm	lm	lm	lm	lm	lm	lm	lm	lm
unchr-1431	scaffold29	1127899	.	G	A	65756.9	<lmxll>	lm	ll	ll	lm	ll	ll	lm	ll	--	ll	lm	ll	lm	lm	lm	lm	lm	lm	lm	ll	lm	lm	lm	lm	lm	lm	ll	lm	lm	ll	ll	lm	lm	lm	ll	ll	lm	lm	lm	lm	lm	lm
unchr-1432	scaffold29	1165996	.	T	A	55637	<nnxnp>	nn	np	--	--	--	--	nn	--	nn	nn	--	nn	--	nn	nn	nn	nn	nn	--	--	nn	nn	nn	nn	--	nn	nn	--	--	nn	--	--	nn	--	--	--	nn	--	--	--	nn	nn
unchr-1433	scaffold29	1176399	.	G	A	162084	<lmxll>	lm	ll	--	ll	--	--	ll	--	ll	--	ll	--	ll	ll	ll	ll	ll	ll	ll	--	ll	ll	ll	ll	ll	ll	--	ll	ll	--	--	ll	ll	ll	--	--	ll	ll	ll	ll	ll	ll
unchr-1434	scaffold29	1308209	.	C	CTACCT	72701.9	<lmxll>	lm	ll	ll	--	ll	ll	--	ll	--	ll	--	ll	--	--	--	--	--	--	--	ll	--	--	--	--	--	--	ll	--	--	ll	ll	--	--	--	ll	ll	--	--	--	--	--	--
unchr-1435	scaffold29	1601384	.	G	A	101095	<nnxnp>	nn	np	nn	np	np	np	nn	np	np	np	np	nn	np	nn	nn	nn	nn	nn	nn	--	nn	nn	nn	nn	nn	nn	nn	np	np	nn	--	np	nn	--	nn	np	nn	np	np	np	nn	nn
unchr-1436	scaffold29	1601406	.	T	C	106102	<nnxnp>	nn	np	nn	np	np	np	nn	np	np	np	np	nn	np	nn	nn	nn	nn	nn	nn	--	nn	nn	nn	nn	nn	nn	nn	np	np	nn	--	np	nn	nn	nn	np	nn	np	np	--	nn	nn
unchr-1437	scaffold29	1601411	.	G	T	102604	<nnxnp>	nn	np	nn	np	np	np	nn	np	np	np	np	nn	np	nn	nn	nn	nn	nn	nn	nn	nn	nn	nn	nn	nn	nn	nn	np	np	nn	--	np	nn	nn	nn	np	nn	np	np	--	nn	nn
unchr-1438	scaffold29	1601433	.	C	T	242452	<lmxll>	lm	ll	--	ll	lm	lm	ll	lm	ll	lm	ll	lm	ll	ll	ll	ll	ll	ll	ll	--	ll	ll	ll	ll	ll	ll	--	ll	ll	lm	--	ll	ll	--	lm	lm	ll	ll	ll	ll	ll	ll
unchr-1439	scaffold29	1601441	.	C	T	100066	<nnxnp>	nn	np	--	np	np	np	nn	np	np	np	np	nn	np	nn	nn	nn	nn	nn	nn	--	nn	nn	nn	nn	nn	nn	nn	np	np	nn	--	--	nn	--	nn	np	nn	np	np	--	nn	nn
unchr-1440	scaffold29	1601721	.	T	A	81571.8	<lmxll>	lm	ll	--	ll	--	--	ll	--	ll	--	ll	--	ll	ll	ll	ll	ll	ll	ll	--	ll	--	ll	ll	ll	ll	--	ll	ll	--	--	ll	ll	ll	--	lm	ll	ll	ll	ll	ll	ll
unchr-1441	scaffold29	1669123	.	T	C	77617.2	<lmxll>	lm	ll	--	ll	--	--	ll	--	ll	--	ll	--	ll	ll	ll	ll	ll	ll	ll	--	ll	ll	ll	ll	ll	ll	--	ll	ll	--	--	ll	ll	ll	--	--	ll	ll	ll	ll	ll	ll
unchr-1442	scaffold29	1669127	.	C	A	145484	<lmxll>	lm	ll	ll	--	ll	ll	--	ll	--	ll	--	ll	--	--	--	--	--	--	--	ll	--	--	--	--	--	--	ll	--	--	ll	ll	--	--	--	ll	ll	--	--	--	--	--	--
unchr-1443	scaffold29	1892823	.	G	A	31025.5	<lmxll>	lm	ll	--	lm	--	--	ll	--	ll	--	lm	lm	lm	ll	ll	ll	ll	ll	ll	--	ll	ll	ll	ll	lm	ll	lm	--	lm	lm	--	lm	ll	--	lm	--	ll	lm	lm	lm	ll	ll
unchr-1444	scaffold29	1892838	.	C	A	13094.7	<lmxll>	lm	ll	ll	lm	ll	ll	lm	ll	lm	ll	lm	ll	lm	lm	lm	lm	lm	lm	lm	ll	lm	lm	lm	lm	lm	lm	ll	--	lm	ll	ll	lm	lm	ll	ll	ll	lm	lm	lm	lm	lm	lm
unchr-1445	scaffold29	1893141	.	A	G	49944.1	<lmxll>	lm	ll	--	ll	lm	lm	ll	lm	ll	lm	ll	--	ll	ll	lm	ll	ll	ll	ll	lm	ll	ll	ll	ll	ll	ll	--	ll	ll	--	lm	ll	ll	ll	--	--	ll	ll	ll	ll	ll	ll
unchr-1446	scaffold29	1972871	.	T	TTA	147027	<lmxll>	lm	ll	ll	lm	ll	ll	lm	ll	lm	ll	lm	ll	lm	lm	lm	lm	lm	lm	lm	ll	lm	lm	lm	lm	lm	lm	ll	lm	lm	ll	ll	lm	lm	lm	ll	ll	lm	lm	lm	lm	lm	lm
unchr-1447	scaffold29	2052473	.	A	T	34439.7	<nnxnp>	nn	np	nn	nn	nn	nn	np	np	nn	nn	nn	nn	np	nn	np	np	--	np	nn	np	nn	nn	np	nn	np	np	np	np	nn	nn	nn	nn	nn	np	nn	np	nn	np	nn	nn	np	nn
unchr-1448	scaffold29	2052491	.	G	A	34431.2	<nnxnp>	nn	np	nn	nn	nn	nn	np	np	nn	nn	nn	nn	np	nn	np	np	--	np	nn	np	nn	nn	np	nn	np	np	np	np	nn	nn	nn	nn	nn	np	nn	np	nn	np	nn	nn	np	nn
unchr-1449	scaffold29	2052516	.	T	C	128380	<nnxnp>	nn	np	np	--	--	--	nn	np	np	np	--	np	np	--	np	np	np	nn	np	np	np	np	np	--	np	np	np	np	np	np	nn	np	np	np	--	np	np	np	np	--	np	--
unchr-1450	scaffold29	2052557	.	G	A	10985	<nnxnp>	nn	np	nn	nn	nn	nn	nn	nn	nn	nn	nn	nn	np	nn	--	np	nn	np	nn	nn	nn	nn	nn	np	nn	np	nn	nn	nn	nn	np	nn	nn	nn	nn	nn	nn	nn	nn	nn	nn	nn
unchr-1451	scaffold29	2052565	.	G	A	10996.1	<nnxnp>	nn	np	nn	nn	nn	nn	nn	nn	nn	nn	nn	nn	np	nn	--	np	nn	np	nn	nn	nn	nn	nn	np	nn	np	nn	nn	nn	nn	np	nn	nn	nn	nn	nn	nn	nn	nn	nn	nn	nn
unchr-1452	scaffold29	2052591	.	G	A	12457.6	<lmxll>	lm	ll	ll	ll	ll	ll	ll	ll	ll	ll	ll	ll	ll	ll	lm	ll	ll	ll	ll	ll	ll	ll	ll	ll	ll	lm	ll	ll	ll	ll	ll	lm	lm	ll	ll	lm	ll	ll	ll	ll	ll	ll
unchr-1453	scaffold29	2052619	.	C	G	24347	<lmxll>	lm	ll	lm	ll	ll	ll	ll	ll	lm	ll	ll	ll	ll	ll	lm	ll	ll	lm	ll	lm	ll	ll	ll	ll	ll	lm	ll	ll	ll	ll	lm	ll	lm	ll	ll	lm	ll	ll	lm	ll	ll	ll
unchr-1454	scaffold29	2052631	.	C	T	36213.4	<hkxhk>	hk	hk	hk	hk	hk	hh	hh	hh	hk	hk	hh	hh	hk	hh	hk	hh	hh	hk	hh	hk	hh	hh	hh	hh	hh	hk	hk	hh	hh	hh	hk	hh	hk	hh	hh	hk	hk	hk	hk	hk	hh	hh
unchr-1455	scaffold29	2052634	.	C	T	25018.8	<lmxll>	lm	ll	lm	ll	ll	ll	ll	ll	lm	ll	ll	ll	ll	ll	lm	ll	ll	lm	ll	lm	ll	ll	ll	ll	ll	lm	ll	ll	ll	ll	lm	ll	lm	ll	ll	lm	ll	ll	lm	ll	ll	ll
unchr-1456	scaffold29	2052652	.	G	A	25348	<lmxll>	lm	ll	lm	ll	ll	ll	ll	ll	lm	ll	ll	ll	ll	ll	lm	ll	ll	lm	ll	lm	ll	ll	ll	ll	ll	lm	ll	ll	ll	ll	lm	ll	lm	ll	ll	lm	ll	ll	lm	ll	ll	ll
unchr-1457	scaffold29	2052660	.	G	A	25311.4	<lmxll>	lm	ll	lm	ll	ll	ll	ll	ll	lm	ll	ll	ll	ll	ll	lm	ll	ll	lm	ll	lm	ll	ll	ll	ll	ll	lm	ll	ll	ll	ll	lm	ll	lm	ll	ll	lm	ll	ll	lm	ll	ll	ll
unchr-1458	scaffold29	2052688	.	C	T	24636.9	<lmxll>	lm	ll	lm	ll	ll	ll	ll	ll	lm	ll	ll	ll	ll	ll	lm	ll	ll	lm	ll	lm	ll	ll	ll	ll	ll	lm	ll	ll	ll	ll	lm	ll	lm	ll	ll	lm	ll	ll	lm	ll	ll	ll
unchr-1459	scaffold29	2363187	.	C	A	46168	<lmxll>	lm	ll	--	ll	--	--	ll	--	ll	--	ll	--	ll	ll	ll	ll	ll	ll	ll	--	ll	ll	ll	ll	ll	ll	--	ll	ll	--	--	ll	ll	ll	--	--	ll	ll	ll	ll	ll	ll
unchr-1460	scaffold29	2653771	.	G	A	60659.2	<nnxnp>	nn	np	nn	nn	nn	nn	np	nn	np	nn	nn	np	nn	np	np	np	np	np	np	nn	np	np	np	np	nn	np	np	nn	nn	np	nn	nn	np	nn	np	nn	np	nn	nn	nn	np	np
unchr-1461	scaffold29	2732730	.	T	C	38536.6	<lmxll>	lm	ll	lm	lm	ll	lm	ll	--	lm	ll	ll	ll	lm	lm	lm	ll	lm	lm	lm	lm	ll	ll	ll	ll	lm	ll	lm	lm	ll	ll	ll	lm	lm	lm	ll	lm	ll	ll	lm	--	ll	lm
unchr-1462	scaffold29	2732911	.	A	G	125229	<lmxll>	lm	ll	lm	ll	--	ll	lm	--	ll	lm	--	ll	lm	lm	lm	ll	ll	ll	lm	lm	lm	lm	lm	lm	lm	lm	ll	ll	lm	--	lm	ll	ll	ll	lm	ll	ll	lm	ll	ll	ll	ll
unchr-1463	scaffold29	2772212	.	G	C	176900	<lmxll>	lm	ll	--	ll	--	--	ll	--	ll	--	ll	--	ll	ll	ll	ll	ll	ll	ll	--	ll	ll	ll	ll	ll	ll	--	ll	ll	--	--	ll	ll	ll	--	--	ll	ll	ll	ll	ll	ll
unchr-1464	scaffold29	2772233	.	A	G	187160	<lmxll>	lm	ll	--	ll	--	--	ll	--	ll	--	ll	--	ll	ll	ll	ll	ll	ll	ll	--	ll	ll	ll	ll	ll	ll	--	ll	ll	--	--	ll	ll	ll	--	--	ll	ll	ll	ll	ll	ll
unchr-1465	scaffold29	3023588	.	G	A	102154	<lmxll>	lm	ll	--	lm	lm	ll	--	ll	--	lm	lm	lm	lm	ll	lm	--	--	ll	lm	lm	lm	lm	lm	lm	ll	ll	lm	lm	ll	ll	ll	lm	ll	--	lm	ll	lm	lm	lm	ll	--	ll
unchr-1466	scaffold29	3023621	.	T	A	185790	<nnxnp>	nn	np	--	np	nn	nn	np	np	np	nn	np	nn	nn	--	np	np	np	nn	np	nn	np	nn	nn	np	nn	nn	nn	nn	nn	--	nn	np	nn	np	nn	nn	np	nn	nn	nn	np	np
unchr-1467	scaffold29	3023623	.	T	TAACACCATG	100149	<lmxll>	lm	ll	--	ll	ll	lm	lm	lm	lm	ll	ll	ll	ll	ll	ll	lm	lm	lm	ll	ll	ll	ll	ll	ll	lm	lm	ll	ll	lm	ll	lm	ll	lm	lm	ll	lm	ll	ll	ll	lm	lm	lm
unchr-1468	scaffold29	3023679	.	G	A	130119	<lmxll>	lm	ll	--	ll	ll	--	lm	lm	lm	ll	ll	ll	ll	--	ll	lm	lm	--	ll	ll	ll	ll	ll	ll	--	--	ll	ll	--	ll	--	ll	--	lm	ll	--	ll	ll	ll	--	lm	lm
unchr-1469	scaffold72	44243	.	T	C	78277.3	<lmxll>	lm	ll	ll	ll	ll	--	ll	--	ll	--	ll	--	ll	ll	ll	--	ll	--	ll	ll	ll	ll	ll	--	ll	ll	--	--	ll	ll	--	ll	--	--	ll	ll	--	--	--	--	--	ll
unchr-1470	scaffold72	326047	.	A	C	27451.5	<nnxnp>	nn	np	np	nn	nn	nn	np	np	np	np	np	np	nn	nn	np	np	nn	nn	np	nn	nn	nn	nn	np	nn	nn	nn	np	nn	nn	nn	nn	np	np	nn	nn	nn	np	nn	np	nn	np
unchr-1471	scaffold72	333485	.	C	A	26977.3	<lmxll>	lm	ll	lm	--	lm	ll	lm	ll	lm	ll	lm	ll	lm	--	lm	ll	lm	ll	lm	--	lm	--	--	ll	--	--	ll	ll	--	--	ll	lm	ll	ll	--	--	ll	ll	ll	ll	ll	--
unchr-1472	scaffold72	441273	.	A	T	5801.12	<lmxll>	lm	ll	ll	ll	ll	lm	ll	lm	ll	lm	ll	lm	ll	ll	ll	--	ll	lm	ll	ll	ll	--	ll	lm	ll	ll	lm	--	ll	--	lm	--	lm	lm	ll	ll	lm	--	lm	lm	lm	ll
unchr-1473	scaffold72	441329	.	C	T	895.64	<lmxll>	lm	ll	ll	ll	ll	ll	ll	lm	ll	lm	ll	lm	ll	ll	ll	--	lm	ll	ll	ll	ll	--	ll	ll	ll	ll	lm	--	ll	--	ll	--	ll	ll	ll	lm	ll	--	lm	lm	ll	ll
unchr-1474	scaffold72	1091480	.	G	A	24434.8	<nnxnp>	nn	np	np	np	np	np	np	np	np	np	np	np	np	np	np	np	np	np	np	np	np	np	np	np	nn	np	np	np	np	np	nn	np	np	np	np	nn	np	nn	nn	np	np	np
unchr-1475	scaffold75	52267	.	G	A	127390	<nnxnp>	nn	np	--	np	np	np	np	np	np	np	np	np	np	np	np	np	np	np	--	np	np	np	np	np	np	np	np	np	np	np	np	np	np	np	np	np	np	np	np	np	np	--
unchr-1476	scaffold75	131894	.	C	T	16711.9	<lmxll>	lm	ll	ll	ll	ll	ll	ll	ll	ll	lm	ll	lm	ll	ll	ll	ll	ll	ll	ll	--	lm	lm	ll	ll	lm	lm	ll	ll	ll	--	ll	lm	lm	ll	--	ll	ll	ll	ll	--	--	ll
unchr-1477	scaffold75	266529	.	C	T	23811	<nnxnp>	nn	np	nn	nn	nn	nn	nn	np	nn	np	nn	np	nn	nn	nn	nn	nn	np	nn	nn	np	np	nn	np	np	np	nn	np	nn	np	nn	nn	nn	nn	np	nn	nn	nn	nn	nn	nn	nn
unchr-1478	scaffold75	266571	.	TGTACA	T	23290.8	<nnxnp>	nn	np	nn	nn	nn	nn	nn	np	nn	np	nn	np	nn	nn	nn	nn	nn	np	nn	nn	np	np	nn	np	np	np	nn	np	nn	np	nn	nn	nn	nn	np	nn	nn	nn	nn	nn	nn	nn
unchr-1479	scaffold75	266582	.	C	T	23555	<nnxnp>	nn	np	nn	nn	nn	nn	nn	np	nn	np	nn	np	nn	nn	nn	nn	nn	np	nn	nn	np	np	nn	np	np	np	nn	np	nn	np	nn	nn	nn	nn	np	nn	nn	nn	nn	nn	nn	nn
unchr-1480	scaffold75	361773	.	T	A	13809.3	<lmxll>	lm	ll	ll	ll	lm	lm	ll	lm	lm	--	ll	ll	lm	lm	ll	lm	lm	lm	lm	ll	lm	ll	lm	lm	ll	ll	ll	lm	lm	--	lm	ll	lm	lm	lm	lm	lm	lm	lm	ll	lm	ll
unchr-1481	scaffold75	361785	.	G	A	13461.7	<lmxll>	lm	ll	ll	ll	lm	lm	ll	lm	lm	--	ll	ll	lm	lm	ll	lm	lm	lm	lm	ll	lm	ll	lm	lm	ll	ll	ll	lm	lm	--	lm	ll	lm	lm	lm	lm	lm	lm	lm	ll	lm	ll
unchr-1482	scaffold75	361950	.	T	C	80795.2	<nnxnp>	nn	np	np	np	nn	nn	nn	np	--	--	np	nn	np	nn	np	np	np	np	np	np	np	np	np	nn	--	np	np	np	np	--	nn	np	nn	nn	np	nn	np	np	np	nn	nn	np
unchr-1483	scaffold75	361951	.	C	T	80763	<nnxnp>	nn	np	np	np	nn	nn	nn	np	--	--	np	nn	np	nn	np	np	np	np	np	np	np	np	np	nn	--	np	np	np	np	--	nn	np	nn	nn	np	nn	np	np	np	nn	nn	np
unchr-1484	scaffold75	361959	.	G	A	110869	<lmxll>	lm	ll	lm	lm	--	--	--	lm	--	--	lm	--	lm	--	lm	lm	lm	lm	lm	ll	lm	lm	lm	--	ll	lm	lm	lm	lm	--	lm	lm	lm	--	ll	--	lm	lm	lm	--	lm	lm
unchr-1485	scaffold75	361985	.	A	C	166665	<lmxll>	lm	ll	lm	lm	lm	lm	lm	lm	lm	--	lm	ll	lm	lm	lm	lm	lm	lm	lm	ll	ll	ll	lm	lm	ll	ll	lm	lm	lm	--	lm	ll	lm	lm	ll	lm	lm	lm	ll	ll	ll	lm
unchr-1486	scaffold75	362534	.	T	G	104383	<lmxll>	lm	ll	lm	--	lm	--	lm	lm	lm	ll	--	lm	lm	lm	lm	lm	lm	lm	lm	ll	lm	lm	lm	lm	ll	lm	lm	lm	lm	lm	lm	lm	--	--	lm	lm	--	--	lm	lm	lm	--
unchr-1487	scaffold75	503045	.	G	T	48112.8	<lmxll>	lm	ll	ll	ll	ll	ll	ll	ll	ll	--	ll	--	ll	ll	ll	ll	ll	ll	ll	--	--	--	ll	ll	--	--	ll	ll	ll	--	ll	--	lm	ll	--	ll	ll	ll	ll	--	--	ll
unchr-1488	scaffold75	590205	.	A	T	28127.7	<lmxll>	lm	ll	ll	ll	ll	ll	ll	ll	ll	lm	ll	--	ll	ll	ll	ll	ll	ll	ll	lm	lm	lm	ll	ll	--	--	ll	ll	ll	lm	ll	lm	lm	ll	lm	ll	ll	ll	ll	lm	lm	ll
unchr-1489	scaffold75	661564	.	C	T	106194	<nnxnp>	nn	np	np	np	np	np	np	--	np	np	np	np	np	np	np	np	np	np	np	np	np	np	np	np	np	np	np	np	np	np	np	np	np	np	np	np	np	np	np	np	np	np
unchr-1490	scaffold75	811204	.	G	A	32760.6	<lmxll>	lm	ll	ll	ll	ll	ll	ll	ll	ll	--	ll	--	ll	ll	ll	ll	ll	ll	ll	--	lm	lm	ll	ll	--	--	ll	ll	ll	--	ll	--	lm	ll	--	ll	ll	ll	ll	--	--	ll
unchr-1491	scaffold75	819078	.	A	T	194665	<lmxll>	lm	ll	ll	ll	ll	ll	--	ll	ll	--	--	--	ll	ll	ll	ll	ll	ll	ll	--	lm	lm	ll	--	--	--	ll	ll	--	--	ll	--	--	--	--	--	--	ll	ll	--	--	--
unchr-1492	scaffold75	835958	.	A	G	7124.91	<lmxll>	lm	ll	ll	ll	ll	ll	ll	ll	ll	--	ll	--	ll	ll	ll	ll	ll	ll	ll	--	--	--	ll	ll	--	--	ll	ll	ll	--	ll	--	lm	ll	--	ll	ll	ll	ll	--	--	ll
unchr-1493	scaffold75	902500	.	G	GAAATA	40528.6	<nnxnp>	nn	np	nn	np	np	np	np	np	--	nn	nn	nn	nn	np	np	nn	np	np	nn	nn	np	np	nn	nn	nn	nn	nn	np	np	np	nn	nn	nn	np	nn	np	np	nn	nn	nn	nn	nn
unchr-1494	scaffold75	902501	.	C	A	32161.3	<nnxnp>	nn	np	nn	nn	nn	nn	nn	nn	--	nn	np	nn	np	nn	nn	np	nn	nn	np	nn	nn	nn	np	nn	np	np	np	nn	nn	nn	nn	nn	nn	nn	nn	nn	nn	nn	nn	nn	nn	np
unchr-1495	scaffold75	902502	.	AG	A	38381.5	<nnxnp>	nn	np	nn	np	np	np	np	np	--	nn	nn	nn	nn	np	np	nn	np	np	nn	nn	np	np	nn	nn	nn	nn	nn	np	np	np	nn	nn	nn	np	nn	np	np	nn	nn	nn	nn	nn
unchr-1496	scaffold75	902530	.	T	C	64173	<nnxnp>	nn	np	nn	np	np	np	np	np	--	nn	np	nn	np	np	np	np	np	np	np	nn	np	np	np	nn	np	np	np	nn	np	np	nn	nn	nn	np	nn	np	np	nn	nn	nn	nn	np
unchr-1497	scaffold75	920553	.	A	G	80784.8	<lmxll>	lm	ll	ll	ll	ll	ll	ll	ll	ll	--	ll	--	ll	ll	ll	ll	ll	ll	ll	--	--	--	ll	ll	--	--	ll	ll	ll	--	ll	--	lm	ll	--	ll	ll	ll	ll	--	--	ll
unchr-1498	scaffold75	982204	.	G	A	36485.5	<nnxnp>	nn	np	--	nn	nn	nn	nn	nn	nn	--	--	np	--	nn	nn	--	nn	nn	--	--	nn	nn	--	--	np	np	np	nn	nn	nn	--	np	np	nn	np	nn	nn	np	nn	np	np	--
unchr-1499	scaffold75	987186	.	G	A	32657.5	<lmxll>	lm	ll	ll	--	ll	lm	--	ll	lm	ll	ll	ll	--	--	ll	lm	--	--	lm	ll	ll	ll	--	ll	ll	ll	--	--	--	ll	--	ll	ll	ll	ll	ll	ll	--	lm	ll	ll	--
unchr-1500	scaffold75	987219	.	C	T	35066	<lmxll>	lm	ll	--	--	ll	--	--	--	--	ll	ll	ll	--	--	ll	lm	--	--	lm	ll	ll	ll	--	ll	ll	ll	--	--	--	ll	--	ll	ll	--	ll	ll	ll	--	lm	ll	ll	--
unchr-1501	scaffold75	987354	.	A	G	102293	<nnxnp>	nn	np	--	np	np	np	np	np	np	np	np	nn	nn	np	--	nn	np	np	--	np	nn	np	nn	np	--	--	nn	--	np	np	nn	nn	np	--	np	np	np	np	np	np	nn	np
unchr-1502	scaffold75	987378	.	T	A	194583	<lmxll>	lm	ll	ll	ll	ll	ll	ll	ll	lm	lm	ll	--	ll	ll	--	--	ll	ll	ll	lm	--	lm	ll	ll	--	--	ll	ll	ll	lm	ll	--	lm	ll	lm	ll	ll	ll	ll	lm	--	ll
unchr-1503	scaffold75	987411	.	G	A	72350.6	<lmxll>	lm	ll	--	lm	lm	lm	lm	lm	lm	ll	lm	ll	--	lm	--	--	lm	lm	--	ll	ll	ll	--	lm	ll	ll	--	--	lm	ll	--	ll	ll	--	ll	lm	lm	lm	lm	ll	ll	lm
unchr-1504	scaffold47	62343	.	G	A	56638.9	<lmxll>	lm	ll	--	ll	--	ll	ll	ll	ll	ll	--	ll	ll	ll	--	--	ll	ll	--	ll	ll	--	ll	ll	--	ll	ll	ll	ll	--	--	ll	--	ll	ll	ll	--	ll	ll	ll	ll	ll
unchr-1505	scaffold47	62438	.	A	T	16293	<nnxnp>	nn	np	nn	nn	nn	nn	nn	np	nn	nn	nn	np	nn	np	nn	nn	nn	nn	nn	nn	np	nn	np	nn	nn	nn	nn	np	nn	nn	nn	nn	nn	nn	nn	nn	nn	nn	np	nn	nn	nn
unchr-1506	scaffold47	143655	.	G	A	76605.9	<lmxll>	lm	ll	--	ll	--	ll	ll	ll	ll	ll	--	ll	ll	ll	--	--	ll	ll	--	ll	ll	--	ll	ll	--	ll	ll	ll	ll	--	--	ll	--	ll	ll	ll	--	ll	ll	ll	ll	ll
unchr-1507	scaffold47	313135	.	T	C	51273	<lmxll>	lm	ll	ll	--	ll	lm	--	--	--	lm	ll	--	--	lm	ll	ll	--	--	ll	lm	--	ll	--	--	ll	--	--	--	--	ll	ll	lm	ll	--	--	lm	ll	lm	--	--	lm	lm
unchr-1508	scaffold47	316144	.	T	C	32822.9	<lmxll>	lm	ll	--	ll	--	ll	ll	ll	ll	ll	--	ll	ll	ll	lm	--	ll	ll	--	ll	ll	--	ll	ll	lm	ll	ll	ll	ll	--	--	ll	--	ll	ll	ll	--	ll	ll	ll	ll	ll
unchr-1509	scaffold47	479422	.	G	A	81306.9	<lmxll>	lm	ll	--	ll	--	ll	ll	ll	ll	ll	--	ll	ll	ll	--	ll	ll	ll	--	ll	ll	--	ll	ll	--	ll	ll	ll	ll	--	--	ll	--	ll	ll	ll	--	ll	ll	ll	ll	ll
unchr-1510	scaffold47	480143	.	G	A	113781	<lmxll>	lm	ll	ll	lm	ll	--	--	lm	lm	lm	ll	--	lm	lm	ll	ll	--	lm	ll	lm	lm	ll	lm	lm	ll	lm	lm	lm	lm	ll	ll	--	ll	lm	lm	lm	ll	--	lm	lm	lm	lm
unchr-1511	scaffold47	480194	.	T	C	99139.8	<lmxll>	lm	ll	--	ll	lm	ll	ll	ll	ll	ll	lm	ll	ll	ll	--	lm	ll	ll	lm	ll	ll	lm	ll	ll	--	ll	ll	ll	ll	lm	lm	ll	--	ll	ll	ll	lm	ll	ll	ll	ll	ll
unchr-1512	scaffold47	594465	.	G	A	27534.7	<nnxnp>	nn	np	np	nn	nn	nn	nn	np	np	nn	np	nn	nn	nn	nn	np	nn	nn	np	nn	nn	nn	np	--	nn	np	np	--	np	nn	np	np	nn	--	nn	nn	np	nn	np	nn	nn	nn
unchr-1513	scaffold47	594840	.	G	A	138854	<nnxnp>	nn	np	nn	np	np	np	nn	nn	nn	np	nn	np	np	nn	np	nn	--	np	nn	np	np	np	nn	nn	np	nn	nn	nn	nn	np	nn	nn	np	nn	nn	np	nn	np	nn	nn	np	np
unchr-1514	scaffold47	597039	.	G	A	141579	<nnxnp>	nn	np	np	nn	nn	nn	nn	np	np	nn	np	nn	nn	np	nn	np	nn	nn	np	nn	nn	nn	np	np	nn	np	np	np	np	nn	np	np	nn	np	np	nn	np	nn	np	np	nn	nn
unchr-1515	scaffold47	597057	.	T	C	95703.6	<nnxnp>	nn	np	nn	np	np	np	np	nn	nn	np	nn	np	np	nn	np	nn	np	--	nn	np	np	np	nn	nn	np	nn	nn	nn	nn	np	nn	nn	np	nn	nn	nn	nn	np	nn	nn	np	np
unchr-1516	scaffold47	961140	.	T	C	62305.5	<nnxnp>	nn	np	nn	np	np	np	np	nn	nn	np	nn	np	np	nn	np	nn	np	np	nn	np	np	np	nn	nn	np	nn	nn	nn	nn	--	nn	nn	np	nn	nn	np	nn	np	nn	nn	np	np
unchr-1517	scaffold47	1080429	.	G	A	1391.06	<nnxnp>	nn	np	nn	nn	nn	nn	nn	nn	nn	nn	nn	nn	nn	nn	nn	nn	nn	nn	nn	nn	nn	nn	np	nn	nn	nn	np	nn	np	nn	np	nn	nn	np	nn	nn	nn	nn	nn	nn	nn	nn
unchr-1518	scaffold47	1080471	.	G	T	15457.7	<lmxll>	lm	ll	--	ll	--	ll	ll	ll	ll	ll	--	ll	ll	ll	--	--	ll	ll	--	ll	ll	--	ll	ll	--	ll	ll	ll	ll	--	--	ll	--	ll	ll	ll	--	ll	ll	ll	ll	ll
unchr-1519	scaffold47	1080914	.	A	G	8813.56	<nnxnp>	nn	np	nn	nn	np	nn	nn	nn	nn	nn	nn	nn	nn	nn	np	nn	--	nn	nn	nn	np	np	nn	nn	nn	nn	nn	nn	nn	np	nn	nn	nn	nn	nn	nn	nn	nn	nn	nn	nn	nn
unchr-1520	scaffold47	1080944	.	A	G	29352.2	<lmxll>	lm	ll	ll	--	ll	--	--	--	--	--	ll	--	--	--	ll	ll	--	--	ll	--	lm	ll	--	--	ll	--	--	--	--	ll	ll	--	ll	--	--	--	ll	--	--	--	--	--
unchr-1521	scaffold47	1106574	.	A	G	92456.7	<nnxnp>	nn	np	np	--	--	--	--	--	--	--	nn	--	--	--	nn	--	--	--	np	--	--	np	np	--	nn	--	--	--	--	np	nn	--	np	--	--	--	np	np	--	np	--	--
unchr-1522	scaffold47	1106640	.	C	T	83671.7	<nnxnp>	nn	np	np	nn	nn	nn	nn	--	--	nn	np	nn	nn	--	nn	np	nn	nn	np	nn	nn	nn	--	--	nn	--	--	--	--	nn	np	--	nn	--	--	nn	np	nn	--	--	nn	nn
unchr-1523	scaffold47	1158977	.	C	T	118993	<lmxll>	lm	ll	--	ll	--	ll	ll	ll	ll	ll	--	ll	ll	ll	--	--	ll	ll	--	ll	ll	--	ll	ll	--	ll	ll	ll	ll	--	--	ll	--	ll	ll	ll	--	ll	ll	ll	ll	ll
unchr-1524	scaffold47	1159011	.	C	G	128822	<lmxll>	lm	ll	lm	ll	--	ll	ll	ll	ll	ll	lm	ll	ll	ll	--	--	ll	ll	--	ll	ll	--	ll	ll	--	ll	ll	ll	ll	--	--	ll	--	ll	ll	ll	--	ll	ll	ll	ll	ll
unchr-1525	scaffold47	1241985	.	T	A	15221.1	<lmxll>	lm	ll	lm	ll	lm	ll	ll	ll	ll	ll	--	ll	ll	ll	lm	lm	ll	ll	lm	ll	ll	lm	ll	ll	lm	ll	ll	ll	ll	lm	lm	ll	lm	ll	ll	ll	lm	ll	ll	ll	ll	ll
unchr-1526	scaffold47	1327484	.	T	C	342587	<nnxnp>	nn	np	np	np	np	np	np	np	np	np	np	np	np	np	np	np	np	np	np	np	np	np	np	np	np	np	np	np	np	np	np	np	np	np	np	np	np	np	np	np	np	np
unchr-1527	scaffold47	1410053	.	G	A	19380.7	<lmxll>	lm	ll	lm	ll	lm	ll	ll	ll	ll	ll	--	ll	ll	ll	--	--	ll	ll	--	ll	ll	lm	ll	ll	lm	ll	ll	ll	ll	lm	lm	ll	lm	ll	ll	ll	--	ll	ll	ll	ll	ll
unchr-1528	scaffold47	1429931	.	A	G	119643	<lmxll>	lm	ll	ll	--	ll	--	--	--	--	--	ll	lm	--	--	ll	ll	--	--	ll	--	--	ll	--	--	ll	--	--	--	--	ll	ll	--	ll	--	--	--	ll	--	--	--	--	--
unchr-1529	scaffold47	1611176	.	A	G	12101.6	<lmxll>	lm	ll	ll	--	ll	lm	--	--	--	lm	ll	--	--	--	ll	ll	lm	--	ll	--	lm	ll	--	--	ll	--	--	--	--	ll	ll	--	ll	--	--	--	ll	--	--	--	--	--
unchr-1530	scaffold47	1663136	.	C	G	67302.5	<lmxll>	lm	ll	ll	ll	ll	ll	--	--	--	--	ll	--	ll	--	ll	ll	--	lm	ll	--	ll	ll	--	--	ll	--	--	ll	--	ll	ll	--	ll	lm	--	ll	ll	--	--	--	--	--
unchr-1531	scaffold47	1663292	.	G	A	60368.1	<nnxnp>	nn	np	np	nn	nn	nn	nn	np	np	nn	np	nn	nn	np	nn	np	nn	nn	np	nn	nn	nn	np	np	nn	np	np	np	np	nn	np	np	nn	np	np	nn	np	nn	np	np	nn	nn
unchr-1532	scaffold47	1675495	.	G	T	611.45	<lmxll>	lm	ll	ll	ll	ll	ll	ll	ll	ll	lm	ll	ll	ll	ll	ll	ll	ll	lm	ll	ll	ll	lm	ll	ll	ll	ll	lm	ll	ll	ll	ll	lm	ll	--	ll	ll	lm	ll	ll	ll	lm	ll
unchr-1533	scaffold47	1675503	.	C	A	1586.45	<lmxll>	lm	ll	ll	lm	ll	ll	lm	ll	ll	lm	ll	ll	ll	ll	ll	lm	ll	ll	ll	ll	ll	ll	ll	ll	lm	lm	ll	ll	lm	lm	ll	lm	ll	ll	ll	lm	ll	ll	--	lm	lm	lm
unchr-1534	scaffold47	1721235	.	T	G	35625.1	<lmxll>	lm	ll	--	ll	--	ll	ll	ll	ll	ll	lm	ll	ll	ll	--	--	ll	ll	lm	ll	ll	--	ll	ll	--	ll	ll	ll	ll	--	lm	ll	--	ll	ll	ll	--	ll	ll	ll	ll	ll
unchr-1535	scaffold47	1721323	.	A	T	58407.1	<lmxll>	lm	ll	--	ll	--	ll	ll	ll	ll	ll	lm	ll	ll	ll	--	--	ll	ll	lm	ll	ll	--	ll	ll	--	ll	ll	ll	ll	--	lm	ll	--	ll	ll	ll	--	ll	ll	ll	ll	ll
unchr-1536	scaffold60	433915	.	A	G	249339	<nnxnp>	nn	np	np	--	--	--	np	np	--	np	nn	--	--	--	np	np	--	np	--	--	np	--	np	np	np	np	--	--	np	np	np	--	np	--	np	--	np	np	--	--	--	np
unchr-1537	scaffold60	433925	.	T	C	250528	<nnxnp>	nn	np	np	--	--	--	np	np	--	np	nn	--	--	--	np	np	--	np	--	--	np	--	np	np	np	np	--	--	np	np	np	--	np	--	np	--	np	np	--	--	--	np
unchr-1538	scaffold60	684134	.	A	G	174297	<lmxll>	lm	ll	ll	ll	ll	ll	ll	lm	ll	lm	lm	lm	lm	ll	ll	lm	ll	ll	ll	lm	lm	ll	lm	lm	lm	lm	lm	ll	lm	--	lm	lm	ll	lm	lm	ll	ll	ll	ll	lm	ll	lm
unchr-1539	scaffold60	799244	.	A	T	59062.1	<lmxll>	lm	ll	ll	ll	ll	ll	ll	lm	ll	lm	lm	lm	lm	ll	ll	lm	ll	ll	ll	lm	lm	ll	lm	lm	lm	lm	lm	ll	lm	lm	lm	lm	ll	lm	lm	ll	ll	ll	ll	lm	ll	lm
unchr-1540	scaffold60	1041854	.	G	A	10504.3	<nnxnp>	nn	np	nn	np	np	nn	np	nn	np	nn	nn	nn	nn	np	np	nn	nn	nn	nn	nn	np	np	nn	nn	nn	nn	nn	np	nn	np	nn	nn	nn	np	nn	nn	np	nn	np	nn	nn	nn
unchr-1541	scaffold60	1041893	.	C	T	12397.3	<nnxnp>	nn	np	nn	np	nn	nn	np	nn	np	nn	nn	nn	nn	np	np	nn	nn	nn	nn	nn	np	np	nn	nn	nn	nn	nn	np	nn	np	nn	nn	nn	np	nn	nn	np	nn	np	nn	nn	nn
unchr-1542	scaffold60	1042625	.	C	T	94549.1	<lmxll>	lm	ll	ll	--	ll	--	--	lm	ll	--	--	ll	--	--	ll	--	--	--	ll	lm	--	--	--	ll	--	--	lm	ll	--	--	--	--	ll	--	--	--	--	ll	ll	lm	ll	lm
unchr-1543	scaffold60	1072473	.	T	C	55978.6	<lmxll>	lm	ll	ll	ll	ll	ll	ll	--	ll	--	--	--	--	ll	ll	--	ll	ll	ll	--	--	ll	--	--	--	--	--	ll	--	--	--	--	ll	--	lm	ll	ll	ll	ll	--	ll	--
unchr-1544	scaffold60	1072474	.	G	C	48137.9	<lmxll>	lm	ll	ll	ll	ll	ll	ll	--	ll	--	--	--	--	ll	ll	--	ll	ll	ll	--	--	ll	--	--	--	--	--	ll	--	--	--	--	ll	--	lm	ll	ll	ll	ll	--	ll	--
unchr-1545	scaffold60	1273463	.	A	G	37569.8	<lmxll>	lm	ll	ll	ll	ll	ll	ll	lm	ll	lm	--	lm	--	ll	ll	lm	ll	ll	ll	--	lm	ll	--	lm	lm	lm	--	ll	lm	lm	lm	lm	ll	lm	--	ll	ll	ll	ll	--	ll	lm
unchr-1546	scaffold60	1287122	.	T	A	59332	<lmxll>	lm	ll	--	--	--	--	--	ll	--	ll	ll	ll	ll	--	--	ll	--	--	--	ll	ll	--	ll	ll	ll	ll	ll	--	ll	ll	lm	ll	--	ll	ll	--	--	--	--	ll	--	ll
unchr-1547	scaffold56	141114	.	A	T	152995	<nnxnp>	nn	np	np	np	np	np	np	np	np	np	np	np	nn	np	np	np	np	np	--	np	np	np	np	np	np	np	np	np	np	np	np	np	np	np	np	np	np	np	np	np	np	np
unchr-1548	scaffold56	141128	.	AT	A	151307	<nnxnp>	nn	np	np	np	np	np	np	np	np	np	np	np	nn	np	np	np	np	np	--	np	np	np	np	np	np	np	np	np	np	np	np	np	np	np	np	np	np	np	np	np	np	np
unchr-1549	scaffold56	141311	.	G	A	110537	<nnxnp>	nn	np	nn	nn	nn	nn	np	nn	nn	np	nn	np	np	nn	np	nn	np	np	np	np	np	nn	np	np	nn	np	np	nn	nn	np	np	nn	np	nn	np	np	nn	nn	nn	np	nn	nn
unchr-1550	scaffold56	141348	.	A	C	116305	<nnxnp>	nn	np	np	nn	nn	np	np	np	np	np	np	np	nn	nn	np	np	np	nn	nn	np	np	nn	np	np	np	np	np	nn	np	np	np	np	np	--	np	np	np	np	np	np	np	np
unchr-1551	scaffold56	629325	.	CT	C	29177.6	<lmxll>	lm	ll	--	lm	--	--	--	ll	ll	--	--	--	ll	ll	ll	ll	ll	--	lm	--	--	--	--	--	ll	--	ll	ll	--	--	--	ll	ll	--	ll	--	--	--	ll	ll	ll	--
unchr-1552	scaffold56	753844	.	G	T	44547.9	<lmxll>	lm	ll	--	--	--	--	--	ll	ll	--	lm	--	ll	ll	ll	ll	ll	lm	--	lm	lm	lm	--	lm	ll	lm	ll	ll	lm	lm	lm	ll	ll	--	ll	lm	--	--	lm	ll	ll	--
unchr-1553	scaffold56	754008	.	TACAA	T	28966	<nnxnp>	nn	np	np	nn	np	np	np	np	np	np	np	np	np	nn	np	np	np	np	np	np	np	np	np	np	np	np	np	np	np	np	np	nn	np	np	np	np	np	np	np	np	nn	np
unchr-1554	scaffold56	754026	.	A	G	22792	<lmxll>	lm	ll	lm	--	lm	lm	lm	ll	ll	lm	lm	lm	ll	ll	ll	ll	ll	lm	lm	lm	lm	lm	lm	lm	ll	lm	ll	ll	lm	lm	lm	ll	ll	lm	ll	lm	lm	lm	lm	ll	ll	lm
unchr-1555	scaffold56	843726	.	T	A	31141	<nnxnp>	nn	np	np	np	np	np	np	np	np	np	np	np	np	np	np	np	np	np	np	--	nn	np	np	np	np	np	np	np	np	np	np	np	np	np	np	np	--	np	nn	np	--	np
unchr-1556	scaffold56	850108	.	C	T	33870.8	<lmxll>	lm	ll	ll	ll	ll	ll	ll	ll	ll	ll	ll	ll	lm	lm	lm	lm	lm	ll	ll	ll	ll	ll	ll	ll	ll	ll	lm	ll	ll	ll	ll	lm	lm	ll	lm	ll	ll	ll	ll	ll	lm	ll
unchr-1557	scaffold56	858294	.	G	A	21498.8	<nnxnp>	nn	np	np	np	np	np	np	np	np	np	np	nn	np	np	np	np	np	nn	np	np	np	nn	np	np	np	np	np	np	np	np	np	np	np	np	np	--	np	np	np	np	--	np
unchr-1558	scaffold56	919363	.	A	C	30046.1	<lmxll>	lm	ll	ll	ll	ll	ll	ll	--	--	ll	ll	ll	--	--	--	--	--	ll	ll	ll	ll	ll	ll	ll	--	ll	--	--	ll	ll	ll	--	--	ll	--	ll	ll	ll	ll	--	--	ll
unchr-1559	scaffold56	919382	.	C	A	30174.1	<lmxll>	lm	ll	ll	ll	ll	ll	ll	--	--	ll	ll	ll	--	--	--	--	--	ll	ll	ll	ll	ll	ll	ll	--	ll	--	--	ll	ll	ll	--	--	ll	--	ll	ll	ll	ll	--	--	ll
unchr-1560	scaffold56	1093058	.	A	ATAATGT	36218.1	<lmxll>	lm	ll	ll	ll	ll	ll	ll	--	--	ll	ll	ll	--	--	--	--	--	ll	ll	ll	ll	ll	ll	ll	--	ll	--	--	ll	ll	ll	lm	--	ll	--	ll	ll	ll	ll	--	--	ll
unchr-1561	scaffold56	1131078	.	ACC	A	159241	<nnxnp>	nn	np	np	np	np	np	np	nn	np	np	--	np	nn	np	np	--	--	--	--	--	np	--	--	--	np	--	np	--	np	np	np	--	--	--	--	nn	np	np	--	--	np	--
unchr-1562	scaffold56	1131080	.	C	CATAAT	159075	<nnxnp>	nn	np	np	np	np	np	np	--	np	np	--	np	--	np	np	--	--	--	--	--	np	--	--	--	np	--	np	--	np	np	np	--	--	--	--	--	np	np	--	--	np	--
unchr-1563	scaffold56	1386732	.	G	T	15807	<nnxnp>	nn	np	nn	nn	nn	nn	np	nn	nn	np	nn	np	np	nn	np	nn	np	np	np	np	np	nn	np	np	nn	np	np	nn	nn	np	np	nn	np	nn	np	np	nn	nn	nn	np	nn	nn
unchr-1564	scaffold56	1386772	.	A	C	39200.6	<nnxnp>	nn	np	np	np	np	np	np	np	np	np	np	np	np	np	np	np	np	np	np	np	np	np	np	np	np	np	np	np	np	np	np	np	np	np	np	np	np	np	np	np	np	np
unchr-1565	scaffold56	1456859	.	G	A	59129.2	<nnxnp>	nn	np	nn	nn	nn	nn	np	nn	nn	np	nn	np	np	nn	nn	nn	np	np	np	np	nn	nn	np	np	nn	np	np	nn	nn	np	np	nn	np	nn	np	np	nn	nn	nn	nn	nn	nn
unchr-1566	scaffold59	234948	.	A	G	51969	<lmxll>	lm	ll	--	ll	ll	ll	--	--	ll	lm	--	ll	ll	ll	--	--	ll	lm	ll	ll	--	ll	--	lm	--	--	ll	ll	lm	lm	--	ll	lm	ll	lm	ll	--	--	ll	ll	ll	--
unchr-1567	scaffold59	512781	.	T	A	61658.9	<nnxnp>	nn	np	nn	nn	np	np	nn	np	np	nn	np	nn	nn	np	np	np	np	np	nn	nn	nn	nn	nn	nn	np	np	np	np	nn	np	np	np	nn	np	np	np	nn	nn	nn	nn	np	np
unchr-1568	scaffold59	512828	.	T	A	66449.1	<lmxll>	lm	ll	ll	--	lm	lm	ll	ll	lm	ll	ll	lm	lm	lm	ll	ll	lm	ll	lm	lm	ll	lm	ll	ll	ll	ll	lm	lm	ll	ll	ll	lm	lm	lm	ll	lm	ll	ll	lm	lm	lm	ll
unchr-1569	scaffold59	513185	.	A	G	59214.3	<lmxll>	lm	ll	--	ll	ll	ll	--	--	ll	--	--	ll	ll	ll	--	--	ll	--	ll	ll	--	ll	--	--	--	--	ll	ll	--	--	--	ll	lm	ll	--	ll	--	--	ll	ll	ll	--
unchr-1570	scaffold59	905556	.	T	C	217495	<nnxnp>	nn	np	np	np	np	np	np	np	np	np	np	np	np	np	np	np	np	np	np	np	np	np	np	np	np	np	np	np	np	np	np	np	np	np	np	np	np	np	np	np	np	np
unchr-1571	scaffold59	905601	.	C	T	219008	<nnxnp>	nn	np	np	np	np	np	np	np	np	np	np	np	np	np	np	np	np	np	np	np	np	np	np	np	np	np	np	np	np	np	np	np	np	np	np	np	np	np	np	np	np	np
unchr-1572	scaffold74	214362	.	TAAATATAGTATCACTTAAACTTA	T	45593.1	<lmxll>	lm	ll	lm	ll	--	ll	ll	ll	ll	ll	--	--	--	ll	ll	--	ll	ll	ll	ll	--	--	--	ll	ll	ll	lm	ll	--	ll	ll	ll	lm	--	--	lm	--	--	ll	--	--	--
unchr-1573	scaffold74	247375	.	T	C	28553.7	<nnxnp>	nn	np	nn	nn	np	--	nn	nn	np	nn	nn	nn	nn	np	nn	nn	nn	nn	nn	nn	nn	nn	np	nn	nn	nn	np	np	nn	nn	nn	--	nn	nn	nn	np	np	np	nn	nn	nn	np
unchr-1574	scaffold74	247449	.	AT	A	19965.2	<nnxnp>	nn	np	nn	nn	np	--	nn	nn	np	nn	nn	nn	nn	nn	nn	nn	nn	nn	nn	nn	nn	nn	np	nn	nn	nn	nn	np	nn	nn	nn	nn	nn	nn	nn	np	np	np	nn	nn	nn	np
unchr-1575	scaffold74	290653	.	C	G	47584.6	<nnxnp>	nn	np	nn	nn	--	--	nn	nn	np	nn	nn	nn	nn	np	nn	nn	nn	nn	nn	nn	nn	--	--	nn	nn	nn	--	np	--	nn	nn	--	nn	nn	nn	np	--	--	nn	nn	nn	--
unchr-1576	scaffold74	290680	.	G	A	47686.2	<nnxnp>	nn	np	nn	nn	--	--	nn	nn	np	nn	nn	nn	nn	np	nn	nn	nn	nn	nn	nn	nn	--	--	nn	nn	nn	--	np	--	nn	nn	--	nn	nn	nn	np	--	--	nn	nn	nn	--
unchr-1577	scaffold74	488784	.	G	A	7386.69	<lmxll>	lm	ll	ll	ll	lm	ll	ll	ll	ll	ll	lm	lm	lm	ll	ll	lm	ll	ll	ll	ll	lm	lm	--	lm	ll	ll	lm	ll	--	ll	ll	ll	lm	lm	--	ll	--	--	ll	--	--	--
unchr-1578	scaffold74	488794	.	CCT	C	7076.53	<nnxnp>	nn	np	np	nn	np	np	np	np	np	np	np	np	np	nn	np	np	nn	nn	np	nn	np	np	nn	np	np	nn	np	np	nn	np	np	np	np	np	nn	np	--	nn	nn	nn	--	--
unchr-1579	scaffold74	515543	.	C	T	15319.8	<lmxll>	lm	ll	--	--	ll	--	--	--	--	--	ll	ll	ll	--	--	ll	--	--	--	--	ll	ll	ll	--	--	--	ll	--	ll	--	--	lm	ll	ll	ll	--	ll	ll	--	ll	ll	ll
unchr-1580	scaffold74	535192	.	T	C	93896.9	<lmxll>	lm	ll	ll	ll	lm	ll	ll	ll	ll	ll	--	--	--	ll	ll	--	ll	ll	ll	ll	--	lm	lm	ll	ll	ll	lm	ll	lm	ll	ll	ll	lm	--	--	ll	lm	lm	ll	--	--	lm
unchr-1581	scaffold74	540948	.	A	G	93734.6	<nnxnp>	nn	np	nn	nn	np	np	nn	nn	np	nn	nn	nn	nn	np	nn	nn	nn	nn	nn	nn	nn	nn	np	nn	nn	nn	np	np	np	--	nn	np	nn	nn	nn	np	np	np	nn	nn	nn	np
unchr-1582	scaffold74	584709	.	G	A	41753.9	<lmxll>	lm	ll	lm	--	ll	--	--	--	--	--	ll	ll	ll	--	lm	ll	--	lm	lm	--	ll	ll	ll	--	lm	--	ll	--	ll	--	--	--	lm	ll	ll	--	ll	ll	--	ll	ll	ll
unchr-1583	scaffold74	584745	.	T	C	41427.2	<hkxhk>	hk	hk	hk	hh	kk	hh	hh	hh	hh	hh	kk	kk	kk	hh	hk	kk	hh	hk	hk	hh	kk	kk	kk	hh	hk	hh	kk	hh	kk	hh	hh	hh	hk	kk	kk	hh	kk	kk	hh	kk	kk	kk
unchr-1584	scaffold74	584839	.	A	G	234138	<lmxll>	lm	ll	lm	lm	ll	--	lm	lm	--	lm	ll	--	ll	--	--	ll	--	lm	--	lm	ll	ll	ll	--	--	lm	ll	--	ll	--	lm	--	lm	ll	--	--	--	ll	lm	ll	--	--
unchr-1585	scaffold74	584846	.	G	T	234304	<lmxll>	lm	ll	lm	lm	ll	--	lm	lm	--	lm	ll	--	ll	--	--	ll	--	lm	--	lm	ll	ll	ll	--	--	lm	ll	--	ll	--	lm	--	lm	ll	--	--	--	ll	lm	ll	--	--
unchr-1586	scaffold74	584875	.	C	T	235560	<lmxll>	lm	ll	lm	lm	ll	--	lm	lm	--	lm	ll	--	ll	--	--	ll	--	lm	--	lm	ll	ll	ll	--	--	lm	ll	--	ll	--	lm	--	lm	ll	--	--	--	ll	lm	ll	--	--
unchr-1587	scaffold74	584878	.	T	C	235130	<lmxll>	lm	ll	lm	lm	ll	--	lm	lm	--	lm	ll	--	ll	--	--	ll	--	lm	--	lm	ll	ll	ll	--	--	lm	ll	--	ll	--	lm	--	lm	ll	--	--	--	ll	lm	ll	--	--
unchr-1588	scaffold74	584880	.	A	AGG	72642.4	<lmxll>	lm	ll	ll	ll	--	ll	ll	ll	ll	ll	lm	ll	lm	ll	ll	ll	ll	ll	ll	ll	--	--	--	ll	ll	ll	--	ll	--	ll	ll	ll	lm	lm	ll	ll	--	--	ll	lm	ll	--
unchr-1589	scaffold74	584900	.	C	A	231926	<lmxll>	lm	ll	lm	lm	ll	--	lm	lm	--	lm	ll	--	ll	--	--	ll	--	lm	--	lm	ll	ll	ll	--	--	lm	ll	--	ll	--	lm	--	lm	ll	--	--	--	ll	lm	ll	--	--
unchr-1590	scaffold74	584911	.	T	A	82448.6	<lmxll>	lm	ll	ll	ll	--	ll	ll	ll	ll	ll	lm	--	lm	ll	ll	lm	ll	ll	ll	ll	lm	--	--	ll	ll	ll	--	ll	--	ll	ll	ll	lm	lm	--	ll	--	--	ll	lm	--	--
unchr-1591	scaffold74	584913	.	G	GC	234602	<lmxll>	lm	ll	lm	lm	ll	--	lm	lm	--	lm	ll	--	ll	--	--	ll	--	lm	--	lm	ll	ll	ll	--	--	lm	ll	--	ll	--	lm	--	lm	ll	--	--	--	ll	lm	ll	--	--
unchr-1592	scaffold74	584915	.	A	C	235643	<lmxll>	lm	ll	lm	lm	ll	--	lm	lm	--	lm	ll	--	ll	--	--	ll	--	lm	--	lm	ll	ll	ll	--	--	lm	ll	--	ll	--	lm	--	lm	ll	--	--	--	ll	lm	ll	--	--
unchr-1593	scaffold74	584919	.	T	G	236154	<lmxll>	lm	ll	lm	lm	ll	--	lm	lm	--	lm	ll	--	ll	--	--	ll	--	lm	--	lm	ll	ll	ll	--	--	lm	ll	--	ll	--	lm	--	lm	ll	--	--	--	ll	lm	ll	--	--
unchr-1594	scaffold74	597782	.	A	T	65150.5	<nnxnp>	nn	np	np	np	np	np	np	np	np	np	np	np	np	np	np	np	np	np	--	np	np	np	--	np	np	np	np	np	np	--	np	--	np	nn	np	np	np	--	np	np	np	np
unchr-1595	scaffold74	597833	.	C	T	70417.3	<nnxnp>	nn	np	np	np	np	np	np	np	np	np	np	np	np	np	np	np	np	np	--	np	np	np	--	np	np	np	np	np	np	--	np	--	np	nn	np	np	np	--	np	np	np	np
unchr-1596	scaffold74	622281	.	A	G	21957	<lmxll>	lm	ll	ll	ll	lm	ll	ll	ll	ll	ll	lm	lm	lm	ll	ll	lm	ll	ll	ll	ll	lm	--	--	ll	ll	ll	--	ll	--	ll	ll	ll	lm	lm	lm	ll	--	--	ll	lm	lm	--
unchr-1597	scaffold74	626571	.	C	CAGCAT	9443.98	<lmxll>	lm	ll	ll	ll	ll	ll	ll	ll	ll	ll	lm	ll	lm	ll	ll	lm	ll	ll	ll	ll	lm	lm	lm	ll	ll	ll	lm	ll	lm	ll	ll	ll	lm	lm	--	ll	ll	lm	--	lm	ll	lm
unchr-1598	scaffold74	800522	.	T	G	21292.2	<nnxnp>	nn	np	nn	nn	nn	nn	np	nn	np	np	nn	np	np	nn	nn	np	np	np	nn	nn	nn	nn	nn	np	nn	np	np	nn	np	np	nn	np	nn	np	nn	nn	np	nn	np	nn	np	np
unchr-1599	scaffold74	800523	.	T	G	21290.4	<nnxnp>	nn	np	nn	nn	nn	nn	np	nn	np	np	nn	np	np	nn	nn	np	np	np	nn	nn	nn	nn	nn	np	nn	np	np	nn	np	np	nn	np	nn	np	nn	nn	np	nn	np	nn	np	np
unchr-1600	scaffold74	800535	.	C	G	29450.9	<nnxnp>	nn	np	nn	nn	nn	nn	np	nn	np	np	nn	np	np	nn	nn	np	np	np	nn	nn	nn	nn	nn	nn	nn	np	np	nn	np	nn	nn	np	nn	nn	nn	nn	np	nn	np	nn	np	np
unchr-1601	scaffold74	800569	.	A	T	49189.3	<nnxnp>	nn	np	nn	np	nn	nn	np	nn	np	np	nn	np	np	nn	nn	np	np	np	nn	nn	np	nn	nn	np	nn	np	np	nn	np	np	np	np	nn	np	nn	nn	np	nn	np	nn	np	np
unchr-1602	scaffold74	800593	.	G	T	25012.7	<nnxnp>	nn	np	nn	np	nn	nn	np	nn	np	np	nn	np	np	nn	np	np	np	np	nn	nn	np	nn	nn	nn	nn	np	np	nn	np	nn	np	np	nn	np	nn	nn	np	nn	np	nn	np	np
unchr-1603	scaffold74	800621	.	G	A	14892.8	<nnxnp>	nn	np	nn	np	nn	nn	np	nn	np	nn	nn	np	np	nn	nn	nn	np	np	nn	nn	nn	nn	nn	nn	nn	np	np	nn	np	nn	nn	np	nn	nn	nn	nn	np	nn	np	nn	np	np
unchr-1604	scaffold74	800640	.	A	G	24064.4	<nnxnp>	nn	np	nn	np	nn	nn	np	nn	np	np	nn	np	np	nn	np	np	np	np	nn	nn	np	nn	nn	nn	nn	np	np	nn	np	nn	np	np	nn	np	nn	nn	np	nn	np	nn	np	np
unchr-1605	scaffold74	815229	.	T	C	109750	<nnxnp>	nn	np	nn	nn	np	np	np	nn	--	np	nn	np	np	np	np	np	np	np	np	np	np	np	--	np	np	np	nn	np	nn	np	--	np	np	np	nn	nn	np	np	np	np	np	np
unchr-1606	scaffold74	815280	.	T	A	123580	<nnxnp>	nn	np	--	nn	np	np	np	nn	--	np	nn	np	np	np	np	np	np	np	np	np	np	np	--	np	np	np	nn	np	nn	np	--	np	np	np	nn	nn	np	np	np	np	np	np
unchr-1607	scaffold74	815315	.	TA	T	116769	<nnxnp>	nn	np	nn	nn	np	np	np	nn	nn	np	nn	np	np	np	np	np	np	np	np	np	np	np	nn	np	np	np	nn	np	nn	np	nn	np	np	np	nn	nn	np	np	np	np	np	np
unchr-1608	scaffold74	1170068	.	A	G	61843.1	<lmxll>	lm	ll	ll	ll	--	ll	ll	ll	ll	ll	--	--	--	ll	ll	--	ll	ll	ll	ll	--	--	--	ll	ll	ll	--	ll	--	ll	ll	ll	lm	--	--	ll	--	--	ll	--	--	--
unchr-1609	scaffold74	1270104	.	T	G	42098.2	<lmxll>	lm	ll	--	--	ll	--	--	--	--	--	ll	ll	ll	--	--	ll	--	--	--	--	ll	ll	ll	--	--	--	ll	--	ll	ll	--	--	ll	ll	ll	--	ll	ll	--	ll	ll	ll
unchr-1610	scaffold74	1413903	.	T	A	15340.4	<nnxnp>	nn	np	nn	nn	--	nn	nn	nn	nn	nn	nn	nn	nn	--	nn	nn	nn	nn	nn	nn	nn	nn	np	nn	nn	nn	--	nn	--	--	nn	nn	nn	nn	nn	nn	--	np	nn	nn	nn	--
unchr-1611	scaffold73	916363	.	A	G	69449.4	<nnxnp>	nn	np	np	np	np	np	nn	np	--	nn	--	nn	nn	np	nn	np	nn	nn	nn	nn	nn	np	nn	nn	np	nn	nn	nn	np	nn	nn	np	nn	np	nn	nn	np	np	np	nn	np	np
unchr-1612	scaffold73	923406	.	T	C	113235	<lmxll>	lm	ll	--	--	--	--	--	--	--	--	--	--	ll	--	ll	--	ll	--	--	--	--	--	--	--	--	--	ll	ll	--	--	--	ll	ll	--	ll	--	--	--	--	ll	--	--
unchr-1613	scaffold73	923427	.	CAG	C	63886.2	<lmxll>	lm	ll	ll	ll	ll	ll	ll	--	--	ll	ll	ll	--	--	--	--	--	ll	ll	ll	ll	ll	ll	ll	--	ll	--	--	ll	ll	ll	--	--	ll	--	ll	ll	ll	ll	--	--	ll
unchr-1614	scaffold73	930342	.	T	C	13408.5	<lmxll>	lm	ll	ll	ll	ll	ll	ll	--	lm	ll	ll	ll	--	--	--	--	--	ll	ll	ll	ll	ll	ll	ll	--	ll	--	--	ll	ll	ll	--	--	lm	--	ll	ll	ll	ll	--	--	ll
unchr-1615	scaffold73	930998	.	C	A	32871.4	<lmxll>	lm	ll	--	--	--	--	--	ll	ll	--	--	--	ll	ll	ll	ll	ll	--	--	--	--	--	--	--	ll	--	ll	ll	--	--	--	ll	ll	--	ll	--	--	--	lm	ll	ll	--
unchr-1616	scaffold73	931643	.	A	G	28241.9	<nnxnp>	nn	np	np	np	np	np	nn	np	np	nn	np	nn	nn	np	nn	np	nn	nn	nn	nn	nn	np	nn	nn	np	nn	nn	nn	np	nn	nn	np	nn	np	nn	nn	np	np	nn	nn	np	np
unchr-1617	scaffold73	931647	.	G	A	28231	<nnxnp>	nn	np	np	np	np	np	nn	np	np	nn	np	nn	nn	np	nn	np	nn	nn	nn	nn	nn	np	nn	nn	np	nn	nn	nn	np	nn	nn	np	nn	np	nn	nn	np	np	nn	nn	np	np
unchr-1618	scaffold73	979294	.	G	A	27498.7	<lmxll>	lm	ll	ll	ll	ll	ll	ll	--	ll	ll	ll	ll	lm	lm	lm	ll	lm	ll	ll	ll	ll	ll	ll	ll	--	ll	lm	lm	ll	ll	ll	lm	lm	ll	lm	ll	ll	ll	ll	lm	ll	ll
unchr-1619	scaffold73	1038013	.	A	G	98617.3	<lmxll>	lm	ll	ll	ll	ll	ll	ll	lm	--	ll	ll	ll	--	--	--	--	--	ll	ll	ll	ll	ll	ll	ll	--	ll	--	--	ll	ll	ll	--	--	ll	--	ll	ll	ll	ll	--	lm	ll
unchr-1620	scaffold73	1038031	.	G	A	99661.4	<lmxll>	lm	ll	--	--	--	--	--	ll	ll	--	--	--	ll	ll	ll	ll	ll	--	--	--	--	--	--	--	ll	--	ll	ll	--	--	--	ll	ll	--	ll	--	--	--	--	ll	ll	--
unchr-1621	scaffold73	1061944	.	A	G	41946.2	<lmxll>	lm	ll	ll	--	--	ll	ll	--	--	ll	ll	ll	--	--	--	--	--	ll	ll	ll	ll	--	ll	ll	--	ll	--	--	ll	ll	ll	--	--	ll	--	ll	ll	ll	ll	--	--	ll
unchr-1622	scaffold73	1222113	.	A	T	69669.2	<lmxll>	lm	ll	ll	ll	ll	ll	ll	--	--	ll	ll	ll	--	--	--	--	--	ll	ll	ll	ll	ll	ll	ll	--	ll	--	--	ll	ll	ll	--	--	ll	--	ll	ll	ll	ll	--	--	ll
unchr-1623	scaffold80	226515	.	A	C	474.15	<nnxnp>	nn	np	nn	nn	nn	nn	nn	nn	nn	nn	nn	nn	--	nn	np	nn	nn	np	nn	--	nn	nn	nn	--	nn	nn	np	nn	nn	nn	nn	nn	np	--	np	nn	nn	nn	--	nn	nn	nn
unchr-1624	scaffold80	227144	.	C	T	14669	<nnxnp>	nn	np	--	nn	nn	np	nn	np	nn	np	np	np	np	nn	nn	np	nn	nn	np	nn	nn	np	nn	--	nn	nn	nn	np	nn	nn	nn	np	np	np	np	np	nn	nn	--	nn	nn	np
unchr-1625	scaffold80	227149	.	T	C	31799.3	<lmxll>	lm	ll	--	lm	lm	lm	lm	lm	lm	ll	lm	lm	lm	lm	lm	lm	lm	lm	lm	lm	--	lm	lm	--	lm	lm	lm	lm	lm	lm	lm	lm	lm	lm	lm	lm	lm	lm	--	lm	lm	lm
unchr-1626	scaffold80	227489	.	A	C	213091	<lmxll>	lm	ll	lm	--	lm	lm	lm	lm	lm	ll	lm	--	lm	lm	lm	--	lm	lm	lm	lm	lm	--	lm	lm	lm	lm	lm	lm	lm	lm	lm	lm	lm	--	lm	lm	lm	lm	lm	lm	lm	lm
unchr-1627	scaffold80	227521	.	T	C	99292.2	<nnxnp>	nn	np	np	nn	nn	np	nn	np	nn	np	np	nn	np	nn	nn	np	nn	nn	np	nn	np	--	nn	np	nn	nn	nn	np	nn	nn	nn	np	np	nn	np	np	nn	nn	nn	nn	nn	np
unchr-1628	scaffold80	363460	.	G	GT	57310.6	<lmxll>	lm	ll	--	--	--	--	--	--	--	ll	--	--	--	--	--	--	--	--	--	--	--	--	--	--	--	--	--	--	--	lm	--	--	--	--	--	--	--	--	lm	--	--	--
unchr-1629	scaffold80	743232	.	A	G	33334.7	<nnxnp>	nn	np	nn	np	np	nn	np	np	np	nn	nn	nn	nn	np	np	nn	np	np	nn	np	nn	nn	np	nn	np	np	np	nn	np	nn	np	nn	nn	nn	nn	nn	np	np	np	np	np	nn
unchr-1630	scaffold80	743233	.	C	T	33272	<nnxnp>	nn	np	nn	np	np	nn	np	nn	np	nn	nn	nn	nn	np	np	nn	np	np	nn	np	nn	nn	np	nn	np	np	np	nn	np	nn	np	nn	nn	nn	nn	nn	np	np	np	np	np	nn
unchr-1631	scaffold80	1057137	.	C	A	139386	<lmxll>	lm	ll	lm	lm	lm	lm	lm	lm	lm	ll	--	lm	lm	lm	lm	lm	lm	lm	lm	lm	lm	lm	lm	lm	lm	lm	lm	lm	lm	lm	lm	lm	lm	lm	lm	lm	lm	lm	lm	lm	lm	lm
unchr-1632	scaffold80	1057488	.	AT	A	145210	<nnxnp>	nn	np	--	np	np	np	np	np	np	np	np	np	np	np	--	np	np	np	np	np	np	np	np	np	nn	np	np	np	np	np	np	np	np	np	np	np	np	np	np	np	np	np
unchr-1633	scaffold80	1071265	.	C	T	216627	<lmxll>	lm	ll	--	--	lm	--	--	--	lm	ll	--	--	--	--	--	--	--	--	--	lm	--	--	--	--	--	lm	--	--	--	--	--	--	--	--	--	--	ll	lm	--	--	--	--
unchr-1634	scaffold63	238159	.	G	C	106567	<lmxll>	lm	ll	lm	ll	--	ll	ll	lm	ll	ll	lm	lm	ll	ll	lm	ll	ll	ll	ll	lm	ll	ll	ll	ll	ll	ll	lm	ll	ll	ll	ll	--	ll	ll	ll	lm	ll	ll	ll	lm	ll	ll
unchr-1635	scaffold63	238177	.	CAA	C	110389	<lmxll>	lm	ll	lm	ll	--	ll	ll	lm	ll	ll	lm	lm	ll	ll	lm	ll	ll	ll	ll	lm	ll	ll	ll	ll	ll	ll	lm	ll	ll	ll	ll	--	ll	ll	ll	lm	ll	ll	ll	lm	ll	ll
unchr-1636	scaffold63	238516	.	C	G	159845	<lmxll>	lm	ll	ll	--	ll	--	--	ll	--	--	ll	ll	lm	--	ll	--	--	--	--	ll	--	--	--	--	--	--	ll	--	--	--	--	ll	--	--	--	ll	--	--	--	ll	--	--
unchr-1637	scaffold63	238535	.	T	TAAATTCAAC	157635	<lmxll>	lm	ll	ll	--	ll	--	--	ll	lm	--	ll	ll	lm	--	ll	--	--	--	--	ll	--	--	--	--	--	--	ll	--	--	--	--	ll	--	--	--	ll	--	--	--	ll	--	--
unchr-1638	scaffold63	238678	.	T	A	51784.4	<lmxll>	lm	ll	--	ll	--	ll	ll	--	ll	ll	--	--	ll	ll	--	ll	ll	ll	ll	--	ll	ll	ll	ll	ll	ll	--	ll	ll	ll	ll	--	ll	ll	ll	--	ll	ll	ll	--	ll	ll
unchr-1639	scaffold63	278208	.	T	A	37925.8	<lmxll>	lm	ll	ll	--	ll	lm	lm	ll	--	--	ll	ll	lm	lm	ll	lm	lm	lm	--	ll	lm	lm	lm	--	--	lm	ll	--	lm	lm	lm	ll	lm	--	lm	ll	lm	lm	lm	ll	lm	lm
unchr-1640	scaffold63	278392	.	G	A	17194.3	<lmxll>	lm	ll	--	ll	--	ll	ll	--	ll	ll	--	ll	ll	ll	--	ll	ll	ll	ll	--	ll	ll	ll	ll	ll	ll	--	ll	ll	ll	ll	--	ll	ll	ll	--	ll	ll	ll	ll	ll	ll
unchr-1641	scaffold63	289345	.	A	G	3132.73	<lmxll>	lm	ll	--	ll	ll	ll	ll	ll	ll	ll	ll	--	ll	ll	ll	ll	ll	ll	ll	ll	ll	ll	ll	ll	ll	ll	ll	ll	ll	ll	ll	ll	ll	ll	ll	--	ll	ll	ll	ll	ll	ll
unchr-1642	scaffold63	394953	.	G	A	15853.5	<nnxnp>	nn	np	np	np	--	np	nn	nn	nn	--	np	nn	np	--	--	--	nn	nn	nn	--	--	nn	nn	--	np	nn	nn	nn	nn	--	np	np	nn	np	nn	nn	nn	np	np	np	nn	nn
unchr-1643	scaffold63	495936	.	C	T	14468	<lmxll>	lm	ll	--	ll	--	ll	ll	--	ll	ll	--	--	ll	ll	--	ll	ll	ll	ll	--	ll	ll	ll	ll	ll	ll	--	ll	ll	ll	ll	--	ll	ll	ll	--	ll	ll	ll	--	ll	ll
unchr-1644	scaffold63	495939	.	G	T	25394.8	<lmxll>	lm	ll	ll	--	ll	--	--	ll	--	--	ll	ll	--	--	ll	--	--	--	--	ll	--	--	--	--	--	--	ll	--	--	--	--	ll	--	--	--	--	--	--	--	ll	--	--
unchr-1645	scaffold63	496008	.	T	C	20874.9	<lmxll>	lm	ll	--	ll	--	ll	ll	--	ll	ll	--	--	ll	ll	--	ll	ll	ll	ll	--	ll	ll	ll	ll	ll	ll	--	ll	ll	ll	ll	--	ll	ll	ll	--	ll	ll	ll	--	ll	ll
unchr-1646	scaffold63	496070	.	T	A	25217.6	<lmxll>	lm	ll	ll	--	ll	--	--	ll	--	--	ll	ll	--	--	ll	--	--	--	--	ll	--	--	--	--	--	--	ll	--	--	--	--	ll	--	--	--	--	--	--	--	ll	--	--
unchr-1647	scaffold63	508918	.	CTTAAAAAAAAAAAAGAAATAGTGTATCAAGT	C	48692.4	<lmxll>	lm	ll	--	ll	--	ll	ll	--	ll	ll	--	--	ll	ll	--	ll	ll	ll	ll	--	ll	ll	ll	ll	ll	ll	--	ll	ll	ll	ll	--	ll	ll	ll	--	ll	ll	ll	--	ll	ll
unchr-1648	scaffold63	550615	.	ATATGTCAGAAGGTCCCCGAGCTTCTTTT	A	13491.1	<lmxll>	lm	ll	ll	lm	ll	lm	lm	ll	lm	lm	ll	ll	lm	lm	ll	lm	lm	lm	lm	ll	lm	lm	lm	lm	lm	lm	ll	lm	lm	ll	lm	ll	lm	lm	lm	ll	--	lm	lm	ll	--	lm
unchr-1649	scaffold63	607569	.	T	G	26654.3	<lmxll>	lm	ll	ll	--	--	--	--	--	--	ll	ll	--	--	--	ll	--	--	--	ll	ll	ll	--	ll	ll	--	--	--	--	ll	ll	ll	--	lm	--	ll	--	--	ll	--	--	--	--
unchr-1650	scaffold63	669897	.	G	A	131826	<lmxll>	lm	ll	ll	lm	lm	lm	lm	lm	lm	ll	ll	lm	lm	lm	ll	lm	lm	lm	ll	ll	ll	lm	ll	ll	lm	lm	lm	lm	ll	ll	ll	lm	lm	lm	ll	lm	lm	ll	lm	lm	--	lm
unchr-1651	scaffold63	669901	.	A	G	124277	<nnxnp>	nn	np	np	nn	nn	nn	np	np	np	np	np	np	nn	nn	np	np	nn	nn	np	nn	nn	nn	nn	nn	nn	nn	nn	np	nn	nn	nn	nn	np	np	nn	nn	nn	np	nn	np	nn	np
unchr-1652	scaffold63	669916	.	A	G	86357.4	<lmxll>	lm	ll	lm	ll	ll	ll	ll	ll	ll	lm	lm	ll	ll	ll	lm	ll	ll	ll	lm	lm	lm	ll	lm	--	ll	ll	ll	ll	lm	lm	lm	ll	lm	ll	lm	ll	ll	lm	ll	ll	ll	ll
unchr-1653	scaffold63	697881	.	TA	T	21741.8	<lmxll>	lm	ll	lm	lm	lm	lm	--	--	lm	lm	lm	lm	--	lm	lm	lm	lm	--	lm	lm	--	lm	lm	lm	lm	--	lm	--	lm	lm	lm	lm	--	--	lm	lm	lm	lm	lm	lm	lm	lm
unchr-1654	scaffold63	698045	.	T	A	15544.2	<lmxll>	lm	ll	ll	--	--	--	--	--	--	ll	ll	--	--	--	ll	--	--	--	ll	ll	ll	--	ll	ll	--	--	--	--	ll	ll	ll	--	lm	--	ll	--	--	ll	--	--	--	--
unchr-1655	scaffold63	1111331	.	G	A	46157.2	<nnxnp>	nn	np	nn	nn	nn	np	nn	nn	nn	nn	nn	nn	nn	nn	nn	np	np	nn	nn	nn	np	nn	np	nn	np	np	nn	nn	nn	nn	nn	np	nn	nn	nn	nn	nn	np	nn	nn	nn	nn
unchr-1656	scaffold63	1111376	.	T	G	191550	<lmxll>	lm	ll	ll	lm	--	lm	ll	--	--	ll	ll	--	--	--	ll	lm	lm	--	ll	ll	ll	lm	ll	ll	lm	lm	--	--	ll	ll	ll	lm	lm	--	ll	--	--	ll	--	--	--	--
unchr-1657	scaffold63	1111391	.	T	C	190226	<lmxll>	lm	ll	ll	lm	--	lm	ll	--	--	ll	ll	--	--	--	ll	lm	lm	--	ll	ll	ll	lm	ll	ll	lm	lm	--	--	ll	ll	ll	lm	lm	--	ll	--	--	ll	--	--	--	--
unchr-1658	scaffold63	1111535	.	G	A	109077	<lmxll>	lm	ll	lm	ll	ll	ll	--	ll	ll	--	lm	ll	ll	ll	--	ll	ll	ll	lm	lm	lm	ll	--	--	ll	ll	ll	ll	lm	lm	lm	ll	lm	ll	lm	ll	ll	--	ll	ll	ll	ll
unchr-1659	scaffold63	1111547	.	T	G	113329	<lmxll>	lm	ll	lm	ll	ll	ll	--	ll	ll	--	lm	ll	ll	ll	--	ll	ll	ll	lm	lm	lm	ll	--	--	ll	ll	ll	ll	lm	lm	lm	ll	lm	ll	lm	ll	ll	--	ll	ll	ll	ll
unchr-1660	scaffold63	1111604	.	G	A	65698	<nnxnp>	nn	np	nn	np	np	np	nn	nn	nn	nn	nn	nn	np	nn	nn	nn	np	np	nn	np	np	nn	nn	nn	np	np	np	nn	np	nn	np	np	nn	nn	np	nn	nn	nn	nn	nn	nn	nn
unchr-1661	scaffold63	1259654	.	T	G	37160.4	<lmxll>	lm	ll	--	ll	ll	ll	--	ll	ll	--	--	ll	ll	ll	--	ll	ll	ll	--	--	--	ll	lm	--	ll	ll	ll	ll	--	lm	--	ll	lm	ll	--	ll	ll	--	ll	ll	ll	ll
unchr-1662	scaffold63	1418505	.	C	T	122420	<lmxll>	lm	ll	ll	lm	--	lm	ll	lm	lm	ll	ll	lm	lm	lm	ll	lm	lm	lm	ll	ll	ll	lm	ll	ll	lm	lm	lm	lm	ll	ll	ll	lm	lm	lm	ll	--	lm	ll	lm	lm	lm	lm
unchr-1663	scaffold39	73341	.	T	C	18890.9	<nnxnp>	nn	np	np	np	np	np	--	nn	np	nn	np	--	np	np	np	nn	np	np	np	nn	np	--	--	np	nn	np	np	np	np	np	np	np	np	np	np	nn	np	--	--	np	np	np
unchr-1664	scaffold39	183905	.	GTCGTAATAGCACTATGAACTACAAGTAAATTAATGTACAAATGAAAATAATTTACCGTTGCAGGATTTACACA	G	29693.8	<lmxll>	lm	ll	lm	ll	--	ll	ll	ll	ll	--	--	ll	ll	ll	--	--	ll	ll	--	--	ll	--	ll	ll	--	ll	ll	ll	ll	--	--	ll	--	ll	ll	ll	--	ll	ll	ll	ll	ll
unchr-1665	scaffold39	499989	.	C	T	19241.7	<lmxll>	lm	ll	ll	lm	ll	lm	--	--	--	ll	ll	--	--	lm	ll	ll	lm	--	ll	ll	lm	ll	--	--	ll	--	--	--	lm	ll	ll	ll	ll	--	--	lm	ll	lm	--	lm	--	--
unchr-1666	scaffold39	524121	.	G	T	163334	<lmxll>	lm	ll	ll	--	ll	--	--	--	--	ll	ll	--	--	--	ll	ll	--	--	ll	ll	--	ll	--	--	ll	--	--	--	--	ll	ll	--	ll	--	--	--	ll	--	--	--	--	--
unchr-1667	scaffold39	939266	.	G	GT	6423.85	<lmxll>	lm	ll	lm	ll	lm	ll	ll	ll	ll	ll	--	ll	ll	ll	lm	lm	ll	ll	lm	lm	ll	lm	ll	ll	lm	ll	ll	ll	lm	lm	lm	ll	lm	ll	ll	ll	--	ll	--	ll	ll	ll
unchr-1668	scaffold39	1173961	.	AAT	A	107332	<lmxll>	lm	ll	ll	--	ll	--	--	--	--	--	ll	--	--	--	ll	ll	--	--	ll	ll	--	ll	--	--	ll	lm	--	--	--	ll	ll	--	ll	--	--	--	ll	--	--	lm	--	--
unchr-1669	scaffold39	1285287	.	A	G	36224.8	<nnxnp>	nn	np	np	nn	np	nn	nn	np	np	nn	nn	nn	--	np	--	np	nn	nn	np	nn	nn	nn	np	--	nn	np	nn	nn	np	nn	--	--	nn	np	np	nn	np	nn	np	np	nn	nn
unchr-1670	scaffold39	1472250	.	G	A	198800	<lmxll>	lm	ll	lm	lm	lm	ll	lm	ll	ll	lm	--	lm	ll	ll	lm	lm	lm	lm	lm	--	lm	--	ll	ll	--	ll	lm	lm	ll	--	lm	ll	--	ll	ll	lm	lm	lm	ll	ll	lm	lm
unchr-1671	scaffold39	1472610	.	T	C	111723	<nnxnp>	nn	np	np	nn	np	nn	nn	np	np	nn	nn	nn	np	np	np	np	nn	nn	np	nn	nn	nn	np	np	nn	np	nn	nn	np	nn	np	np	nn	np	np	nn	np	nn	np	np	nn	nn
unchr-1672	scaffold39	1472628	.	C	T	47134.6	<nnxnp>	nn	np	nn	np	nn	nn	np	nn	nn	nn	np	np	nn	nn	nn	nn	np	np	nn	nn	nn	nn	nn	nn	np	nn	np	np	nn	--	nn	nn	np	nn	nn	nn	nn	np	nn	nn	np	np
unchr-1673	scaffold39	1700964	.	G	T	80318.4	<lmxll>	lm	ll	ll	--	ll	--	--	--	--	--	ll	--	--	--	ll	ll	--	--	ll	ll	--	ll	--	--	ll	--	--	--	--	ll	ll	--	ll	--	--	--	ll	--	--	--	--	--
unchr-1674	scaffold48	98333	.	AT	A	52221.9	<lmxll>	lm	ll	ll	ll	ll	--	ll	ll	ll	--	ll	--	ll	ll	ll	--	ll	--	ll	ll	ll	ll	ll	--	ll	ll	--	--	ll	ll	--	ll	--	--	ll	ll	--	--	--	--	--	ll
unchr-1675	scaffold48	133210	.	C	T	65168.8	<nnxnp>	nn	np	nn	nn	np	np	nn	nn	nn	nn	nn	nn	np	np	nn	nn	--	np	nn	nn	nn	--	--	nn	nn	np	np	nn	np	nn	nn	--	nn	nn	--	np	--	nn	np	nn	nn	nn
unchr-1676	scaffold48	460173	.	T	C	470404	<nnxnp>	nn	np	np	np	np	np	np	np	np	np	np	np	np	np	np	np	np	np	np	np	np	np	np	np	np	np	np	np	np	np	np	np	np	np	np	np	np	np	np	np	np	np
unchr-1677	scaffold48	460206	.	T	C	469738	<nnxnp>	nn	np	np	np	np	np	np	np	np	np	np	np	np	np	np	np	np	np	np	np	np	np	np	np	np	np	np	np	np	np	np	np	np	np	np	np	np	np	np	np	np	np
unchr-1678	scaffold48	460794	.	G	A	68514.4	<lmxll>	lm	ll	lm	lm	lm	ll	lm	lm	ll	ll	ll	ll	lm	lm	lm	ll	lm	ll	lm	lm	lm	lm	--	ll	lm	--	ll	ll	--	lm	--	lm	ll	ll	lm	lm	--	ll	ll	ll	--	lm
unchr-1679	scaffold48	593016	.	C	A	34824.5	<nnxnp>	nn	np	nn	np	np	np	nn	nn	nn	nn	nn	nn	np	np	nn	nn	np	np	nn	np	nn	np	np	nn	np	np	np	nn	np	np	np	np	nn	nn	np	np	np	nn	nn	nn	np	nn
unchr-1680	scaffold48	593029	.	T	A	34956.1	<nnxnp>	nn	np	nn	np	np	np	nn	nn	nn	nn	nn	nn	np	np	nn	nn	np	np	nn	np	nn	np	np	nn	np	np	np	nn	np	np	np	np	nn	nn	np	np	np	nn	nn	nn	np	nn
unchr-1681	scaffold48	593043	.	ATCAG	A	34460.6	<nnxnp>	nn	np	nn	np	np	np	nn	nn	nn	nn	nn	nn	np	np	nn	nn	np	np	nn	np	nn	np	np	nn	np	np	np	nn	np	np	np	np	nn	nn	np	np	np	nn	nn	nn	np	nn
unchr-1682	scaffold48	593050	.	A	T	34477.5	<nnxnp>	nn	np	nn	np	np	np	nn	nn	nn	nn	nn	nn	np	np	nn	nn	np	np	nn	np	nn	np	np	nn	np	np	np	nn	np	np	np	np	nn	nn	np	np	np	nn	nn	nn	np	nn
unchr-1683	scaffold48	643446	.	A	G	74565.6	<lmxll>	lm	ll	--	--	--	ll	--	--	--	ll	--	ll	--	--	--	ll	--	ll	--	--	--	--	--	ll	--	--	ll	ll	--	--	ll	--	ll	ll	--	--	ll	ll	ll	ll	ll	lm
unchr-1684	scaffold48	840960	.	A	G	43712.1	<lmxll>	lm	ll	ll	ll	ll	--	ll	ll	ll	lm	ll	lm	ll	ll	ll	--	ll	--	ll	ll	ll	ll	ll	lm	ll	ll	--	lm	ll	ll	--	ll	--	--	ll	ll	--	lm	--	--	--	ll
unchr-1685	scaffold48	872003	.	A	T	24363.3	<nnxnp>	nn	np	nn	np	np	np	nn	nn	nn	nn	nn	nn	np	np	nn	nn	np	np	nn	np	np	np	np	nn	np	np	--	nn	np	np	np	nn	nn	nn	np	np	nn	nn	nn	nn	np	nn
unchr-1686	scaffold48	875759	.	G	T	168591	<nnxnp>	nn	np	np	np	np	np	np	np	np	np	np	np	np	np	np	np	np	np	np	np	np	np	np	np	np	np	np	np	np	np	np	np	np	np	np	np	np	np	np	np	np	np
unchr-1687	scaffold48	875760	.	G	A	170152	<nnxnp>	nn	np	np	np	np	np	np	np	np	np	np	np	np	np	np	np	np	np	np	np	np	np	np	np	np	np	np	np	np	np	np	np	np	np	np	np	np	np	np	np	np	np
unchr-1688	scaffold48	875800	.	T	A	86383.6	<nnxnp>	nn	np	nn	np	np	np	nn	nn	nn	nn	nn	nn	np	np	nn	nn	np	np	nn	np	np	np	np	nn	np	np	np	nn	np	np	np	np	nn	nn	np	np	np	nn	np	nn	np	nn
unchr-1689	scaffold48	994030	.	G	T	53754.2	<lmxll>	lm	ll	lm	lm	lm	ll	lm	lm	lm	ll	lm	ll	lm	lm	lm	ll	lm	ll	lm	lm	lm	lm	lm	ll	lm	lm	ll	ll	lm	lm	ll	lm	ll	ll	lm	lm	ll	ll	ll	ll	ll	lm
unchr-1690	scaffold48	1047162	.	C	A	27807	<lmxll>	lm	ll	--	--	--	ll	--	--	--	ll	--	ll	--	--	--	ll	--	ll	--	--	--	--	--	ll	--	lm	ll	ll	lm	--	ll	--	ll	ll	--	--	ll	ll	ll	ll	ll	--
unchr-1691	scaffold48	1047771	.	C	T	18655.5	<lmxll>	lm	ll	ll	ll	ll	lm	ll	ll	ll	--	ll	lm	ll	ll	ll	--	ll	lm	ll	ll	ll	ll	ll	--	ll	ll	lm	--	ll	ll	lm	ll	--	lm	ll	ll	lm	--	lm	--	lm	ll
unchr-1692	scaffold48	1116628	.	C	T	6252.13	<lmxll>	lm	ll	ll	ll	ll	--	ll	ll	ll	--	ll	lm	ll	ll	ll	--	ll	lm	ll	ll	ll	ll	ll	--	ll	ll	ll	lm	ll	ll	--	ll	--	--	ll	ll	--	--	--	--	ll	ll
unchr-1693	scaffold48	1308913	.	T	G	479.33	<lmxll>	lm	ll	lm	ll	ll	--	ll	ll	ll	lm	--	ll	ll	ll	lm	lm	--	ll	ll	--	lm	ll	ll	ll	ll	lm	ll	ll	ll	ll	ll	ll	lm	lm	--	ll	--	ll	--	ll	ll	ll
unchr-1694	scaffold48	1308920	.	A	C	380.71	<lmxll>	lm	ll	ll	ll	ll	ll	ll	ll	ll	ll	--	ll	ll	lm	ll	lm	ll	ll	ll	ll	ll	ll	ll	ll	ll	ll	ll	ll	ll	ll	ll	ll	lm	lm	--	ll	ll	ll	ll	ll	lm	ll
unchr-1695	scaffold48	1308924	.	A	C	510.42	<lmxll>	lm	ll	ll	ll	lm	ll	ll	ll	ll	lm	--	ll	ll	ll	ll	ll	ll	ll	ll	ll	lm	ll	ll	ll	ll	ll	ll	ll	ll	ll	ll	ll	ll	ll	ll	ll	--	ll	ll	ll	lm	ll
unchr-1696	scaffold48	1308928	.	T	G	426.28	<lmxll>	lm	ll	ll	lm	ll	ll	ll	ll	ll	ll	--	ll	ll	lm	ll	ll	ll	lm	ll	ll	ll	ll	--	ll	lm	lm	ll	ll	ll	ll	ll	ll	ll	lm	ll	ll	--	ll	ll	ll	lm	ll
unchr-1697	scaffold48	1308937	.	T	G	573.51	<lmxll>	lm	ll	lm	ll	lm	ll	ll	lm	ll	ll	--	ll	ll	ll	ll	ll	ll	lm	ll	--	ll	ll	--	ll	ll	ll	ll	--	ll	ll	ll	ll	lm	ll	--	lm	ll	lm	ll	ll	lm	ll
unchr-1698	scaffold48	1308943	.	T	G	510.28	<lmxll>	lm	ll	ll	ll	ll	ll	ll	lm	lm	ll	--	ll	ll	ll	ll	ll	--	ll	ll	--	ll	ll	ll	ll	ll	ll	ll	--	--	ll	ll	ll	ll	lm	ll	ll	ll	ll	ll	ll	lm	--
unchr-1699	scaffold48	1451785	.	T	C	5897.42	<nnxnp>	nn	np	nn	nn	nn	nn	np	nn	np	nn	--	nn	nn	nn	nn	np	nn	nn	nn	nn	nn	nn	nn	nn	nn	nn	nn	np	nn	nn	nn	nn	nn	nn	nn	nn	nn	np	nn	nn	nn	nn
unchr-1700	scaffold48	1453518	.	T	C	47349.2	<nnxnp>	nn	np	np	np	np	np	np	np	np	np	np	np	np	nn	np	np	np	np	np	np	np	np	np	np	np	np	np	np	np	np	np	np	np	np	np	nn	nn	np	np	np	np	np
unchr-1701	scaffold48	1596580	.	T	C	144214	<nnxnp>	nn	np	np	nn	nn	nn	np	np	np	np	np	np	nn	nn	np	np	nn	nn	np	nn	nn	nn	nn	np	nn	nn	nn	np	nn	nn	nn	nn	np	np	nn	nn	nn	np	nn	np	nn	np
unchr-1702	scaffold70	16260	.	A	G	60322	<nnxnp>	nn	np	--	np	np	np	np	np	np	np	--	nn	np	np	--	np	nn	np	np	np	np	nn	nn	np	np	nn	--	np	np	np	np	np	nn	np	np	--	--	np	np	np	--	np
unchr-1703	scaffold70	64027	.	A	G	31668.3	<nnxnp>	nn	np	np	nn	nn	nn	np	np	nn	np	nn	nn	nn	nn	np	nn	nn	nn	nn	nn	np	nn	np	np	np	np	np	nn	nn	np	nn	nn	nn	nn	np	np	nn	nn	nn	np	nn	nn
unchr-1704	scaffold70	331873	.	T	G	74177	<lmxll>	lm	ll	--	--	--	--	--	ll	ll	--	--	--	ll	ll	ll	ll	ll	--	--	--	--	--	--	--	ll	--	--	ll	--	--	lm	ll	ll	--	ll	--	--	--	--	ll	ll	--
unchr-1705	scaffold70	331903	.	T	C	51138.7	<lmxll>	lm	ll	--	--	--	--	--	ll	ll	--	--	--	ll	ll	ll	ll	ll	--	--	--	--	--	--	--	ll	--	--	ll	--	--	lm	ll	ll	--	ll	--	--	--	--	ll	ll	--
unchr-1706	scaffold70	332443	.	T	A	63526.1	<lmxll>	lm	ll	ll	ll	ll	ll	ll	--	--	ll	ll	ll	--	--	--	--	--	ll	ll	ll	ll	ll	ll	ll	--	ll	ll	--	ll	ll	ll	--	--	ll	--	ll	ll	ll	ll	--	--	ll
unchr-1707	scaffold70	383282	.	T	A	38861.4	<nnxnp>	nn	np	np	nn	nn	nn	np	--	nn	np	nn	np	--	nn	--	nn	--	np	np	np	np	nn	np	np	--	np	np	nn	nn	np	np	nn	--	nn	--	np	nn	nn	nn	--	nn	nn
unchr-1708	scaffold70	424856	.	G	A	127525	<lmxll>	lm	ll	--	lm	lm	lm	--	ll	ll	--	lm	--	ll	ll	ll	ll	ll	--	--	--	--	lm	--	--	ll	--	--	ll	lm	--	--	ll	ll	lm	ll	--	lm	lm	lm	ll	ll	lm
unchr-1709	scaffold70	425128	.	C	T	91074.9	<lmxll>	lm	ll	ll	ll	ll	ll	ll	--	--	ll	ll	ll	--	--	--	--	--	ll	ll	ll	ll	ll	ll	ll	--	ll	ll	--	ll	ll	ll	--	--	ll	--	ll	ll	ll	ll	--	--	ll
unchr-1710	scaffold70	480095	.	T	C	23699.1	<nnxnp>	nn	np	--	np	np	np	nn	nn	np	nn	np	nn	nn	np	--	np	nn	nn	nn	--	nn	np	nn	nn	nn	nn	nn	np	np	nn	nn	np	nn	np	nn	nn	np	np	np	nn	np	np
unchr-1711	scaffold70	490369	.	G	A	142187	<lmxll>	lm	ll	--	--	--	--	--	ll	ll	--	--	--	ll	ll	ll	ll	ll	--	--	--	--	--	--	--	ll	--	--	ll	--	--	--	ll	ll	--	ll	--	--	--	--	ll	ll	--
unchr-1712	scaffold70	514549	.	C	T	16822	<lmxll>	lm	ll	ll	ll	ll	ll	ll	--	--	ll	ll	ll	--	--	--	--	--	--	ll	ll	ll	--	ll	ll	--	ll	ll	--	ll	ll	ll	--	--	ll	--	ll	ll	ll	ll	--	--	ll
unchr-1713	scaffold70	584640	.	T	C	73000	<lmxll>	lm	ll	ll	ll	ll	ll	ll	--	--	ll	ll	ll	--	--	--	--	--	ll	ll	ll	ll	ll	ll	ll	lm	ll	ll	--	ll	ll	ll	--	lm	ll	--	ll	ll	ll	ll	--	--	ll
unchr-1714	scaffold70	611829	.	C	G	90658.7	<nnxnp>	nn	np	np	np	np	nn	np	--	--	np	np	np	np	--	--	--	nn	np	np	np	np	np	np	np	--	np	np	np	np	nn	np	--	nn	np	--	np	np	nn	np	nn	nn	np
unchr-1715	scaffold70	611845	.	T	TG	95609.5	<nnxnp>	nn	np	np	np	np	nn	np	--	nn	np	np	np	np	--	--	--	--	np	np	np	np	np	np	np	--	np	np	np	np	nn	np	--	nn	np	nn	np	np	nn	np	nn	nn	np
unchr-1716	scaffold70	725716	.	G	A	34782.7	<nnxnp>	nn	np	nn	--	np	--	nn	nn	--	nn	np	nn	nn	--	nn	--	nn	nn	nn	nn	nn	--	nn	nn	nn	nn	nn	--	--	nn	nn	--	nn	np	--	nn	--	--	np	nn	--	--
unchr-1717	scaffold70	725734	.	A	G	33359.7	<nnxnp>	nn	np	--	--	np	nn	--	--	--	np	np	np	--	--	--	--	--	np	--	--	np	--	np	np	--	nn	nn	--	--	np	np	--	--	np	--	--	--	--	np	--	--	--
unchr-1718	scaffold70	725745	.	G	A	14209	<nnxnp>	nn	np	nn	--	np	--	nn	nn	--	nn	np	nn	nn	--	nn	np	nn	nn	nn	nn	nn	--	nn	nn	nn	nn	nn	--	--	nn	nn	--	nn	np	--	nn	--	--	np	nn	--	--
unchr-1719	scaffold70	730425	.	T	C	80893.4	<nnxnp>	nn	np	np	--	--	--	--	np	np	--	--	np	np	np	np	np	np	--	--	--	--	--	--	--	np	--	--	np	--	--	--	np	np	--	np	--	--	--	--	np	np	--
unchr-1720	scaffold70	760912	.	C	CATG	52793.9	<nnxnp>	nn	np	np	nn	nn	nn	np	np	nn	np	nn	np	np	nn	np	nn	np	np	np	np	--	nn	np	np	np	np	np	nn	nn	np	np	nn	np	nn	np	np	--	nn	nn	np	--	nn
unchr-1721	scaffold70	820970	.	A	G	58506.1	<nnxnp>	nn	np	nn	nn	nn	nn	np	nn	nn	np	nn	np	np	nn	np	nn	nn	np	nn	np	np	nn	np	np	nn	np	np	nn	nn	nn	np	nn	np	nn	np	np	nn	nn	nn	nn	nn	nn
unchr-1722	scaffold70	821021	.	A	AAC	68429.1	<nnxnp>	nn	np	nn	nn	nn	nn	np	nn	nn	np	nn	np	np	nn	np	nn	nn	np	nn	np	np	nn	np	np	nn	np	np	nn	nn	nn	np	nn	np	nn	np	np	nn	nn	nn	nn	nn	nn
unchr-1723	scaffold70	821022	.	CAT	C	69407.8	<nnxnp>	nn	np	nn	nn	nn	nn	np	--	nn	np	nn	np	np	nn	np	nn	nn	np	nn	np	np	nn	np	np	nn	np	np	nn	nn	--	np	nn	np	nn	np	np	nn	nn	nn	nn	nn	nn
unchr-1724	scaffold70	848439	.	C	T	171233	<lmxll>	lm	ll	--	--	--	--	--	ll	ll	--	--	--	ll	ll	ll	ll	ll	--	--	--	--	--	lm	--	ll	--	ll	ll	--	--	--	ll	ll	--	ll	--	--	--	--	ll	ll	--
unchr-1725	scaffold70	931057	.	A	T	93290.2	<lmxll>	lm	ll	ll	ll	ll	ll	ll	--	--	ll	ll	ll	--	--	--	--	--	ll	ll	ll	ll	ll	ll	ll	--	ll	--	--	ll	ll	ll	--	--	ll	--	ll	ll	ll	ll	--	--	ll
unchr-1726	scaffold70	954440	.	G	A	204555	<lmxll>	lm	ll	lm	lm	lm	lm	lm	ll	ll	lm	lm	lm	ll	ll	ll	ll	ll	lm	lm	lm	lm	lm	lm	lm	ll	lm	ll	ll	lm	lm	lm	ll	ll	lm	ll	lm	lm	lm	lm	ll	ll	lm
unchr-1727	scaffold70	967313	.	A	T	9612.06	<lmxll>	lm	ll	--	ll	ll	ll	ll	--	--	ll	ll	ll	--	--	--	--	--	ll	ll	ll	ll	ll	ll	ll	--	ll	--	--	ll	ll	ll	--	--	ll	--	--	ll	ll	ll	--	--	ll
unchr-1728	scaffold70	976401	.	A	C	166.16	<lmxll>	lm	ll	ll	--	ll	lm	ll	ll	ll	ll	ll	ll	--	ll	ll	ll	ll	ll	ll	ll	ll	ll	ll	ll	ll	ll	ll	ll	ll	ll	ll	ll	lm	ll	ll	ll	ll	ll	ll	lm	ll	ll
unchr-1729	scaffold70	977103	.	A	T	33335.9	<lmxll>	lm	ll	ll	ll	ll	ll	ll	lm	lm	ll	ll	ll	--	lm	lm	lm	lm	ll	ll	ll	ll	ll	ll	ll	lm	ll	lm	lm	ll	ll	ll	lm	lm	ll	lm	ll	ll	ll	ll	lm	lm	ll
unchr-1730	scaffold70	1060037	.	T	G	295.78	<lmxll>	lm	ll	ll	ll	ll	ll	ll	lm	lm	ll	ll	ll	lm	ll	ll	ll	ll	ll	ll	ll	ll	ll	ll	lm	ll	lm	ll	ll	ll	ll	ll	ll	ll	ll	ll	ll	ll	lm	ll	ll	ll	ll
unchr-1731	scaffold70	1090491	.	T	TA	55233	<lmxll>	lm	ll	--	--	--	--	--	ll	ll	--	--	--	ll	ll	ll	ll	ll	--	--	--	--	--	--	--	ll	--	ll	ll	--	--	--	ll	ll	--	ll	--	--	--	--	ll	ll	--
unchr-1732	scaffold70	1138471	.	A	G	143263	<lmxll>	lm	ll	lm	lm	lm	lm	lm	ll	ll	lm	lm	ll	ll	ll	ll	ll	ll	lm	lm	lm	lm	lm	lm	lm	ll	lm	ll	ll	ll	lm	lm	ll	ll	lm	ll	lm	lm	lm	lm	ll	ll	lm
unchr-1733	scaffold70	1138481	.	T	A	142515	<lmxll>	lm	ll	lm	lm	lm	lm	lm	ll	ll	lm	lm	ll	ll	ll	ll	ll	ll	lm	lm	lm	lm	lm	lm	lm	ll	lm	ll	ll	ll	lm	lm	ll	ll	lm	ll	lm	lm	lm	lm	ll	ll	lm
unchr-1734	scaffold70	1138506	.	T	C	61778.7	<nnxnp>	nn	np	nn	np	np	np	nn	nn	nn	nn	np	nn	nn	np	nn	np	nn	nn	nn	nn	nn	np	nn	nn	nn	nn	nn	--	--	nn	nn	nn	nn	np	nn	nn	np	np	np	nn	nn	np
unchr-1735	scaffold70	1152968	.	C	T	18904.9	<lmxll>	lm	ll	ll	ll	ll	ll	ll	--	lm	ll	ll	ll	--	lm	--	lm	--	ll	ll	ll	ll	ll	ll	ll	--	ll	--	lm	ll	ll	ll	lm	--	ll	lm	ll	ll	ll	ll	lm	lm	ll
unchr-1736	scaffold70	1162970	.	A	C	52718.9	<lmxll>	lm	ll	ll	ll	ll	ll	ll	--	--	ll	ll	ll	--	--	--	--	--	ll	ll	ll	ll	ll	ll	ll	--	ll	--	--	ll	ll	ll	--	--	ll	--	ll	ll	ll	ll	--	--	ll
unchr-1737	scaffold70	1365516	.	A	G	27835.7	<lmxll>	lm	ll	--	--	--	--	--	ll	ll	--	--	--	ll	ll	ll	ll	ll	--	--	--	--	--	--	--	ll	lm	ll	ll	--	--	--	ll	ll	lm	ll	--	--	--	--	ll	ll	--
unchr-1738	scaffold36	201797	.	G	A	6001.59	<lmxll>	lm	ll	lm	lm	lm	lm	lm	ll	ll	lm	lm	--	ll	ll	ll	ll	ll	lm	lm	lm	lm	lm	lm	--	ll	lm	ll	ll	ll	lm	--	ll	ll	lm	ll	--	--	lm	lm	ll	ll	lm
unchr-1739	scaffold36	432941	.	T	C	47224.6	<lmxll>	lm	ll	--	lm	--	--	--	ll	ll	lm	--	--	ll	ll	ll	ll	ll	ll	--	--	--	ll	--	--	ll	lm	ll	ll	lm	lm	ll	ll	ll	--	ll	--	--	--	ll	ll	ll	lm
unchr-1740	scaffold36	678460	.	A	G	43195.2	<lmxll>	lm	ll	lm	lm	--	lm	lm	ll	ll	lm	lm	lm	ll	ll	ll	ll	ll	--	--	--	--	lm	lm	lm	ll	--	ll	ll	lm	lm	lm	ll	ll	lm	ll	--	lm	lm	lm	ll	ll	lm
unchr-1741	scaffold36	771805	.	G	A	151561	<lmxll>	lm	ll	--	--	--	--	--	ll	ll	--	--	--	ll	ll	ll	ll	ll	--	--	--	--	--	--	--	ll	lm	ll	ll	--	--	--	ll	ll	--	ll	--	--	--	--	ll	ll	--
unchr-1742	scaffold36	772011	.	C	T	154504	<lmxll>	lm	ll	--	--	--	--	lm	ll	ll	--	lm	--	ll	ll	ll	ll	ll	lm	--	--	--	lm	--	--	ll	lm	ll	ll	--	lm	lm	ll	ll	lm	ll	lm	--	lm	--	ll	ll	lm
unchr-1743	scaffold36	791038	.	T	C	46260.8	<lmxll>	lm	ll	--	lm	lm	--	--	ll	ll	lm	--	lm	ll	ll	ll	ll	ll	lm	--	--	--	lm	lm	--	ll	--	ll	ll	lm	lm	--	ll	ll	--	ll	lm	--	lm	lm	ll	ll	lm
unchr-1744	scaffold36	912686	.	T	TAA	52001.1	<nnxnp>	nn	np	np	np	np	np	nn	np	np	nn	np	nn	nn	np	nn	np	nn	nn	nn	nn	nn	np	nn	nn	np	nn	nn	np	np	nn	nn	np	nn	np	nn	nn	np	np	np	nn	np	np
unchr-1745	scaffold36	912691	.	TC	T	56294	<nnxnp>	nn	np	np	np	np	np	nn	np	np	nn	np	nn	nn	np	nn	np	nn	nn	nn	nn	nn	np	nn	nn	np	nn	nn	np	np	nn	nn	np	nn	np	nn	nn	np	np	np	nn	np	np
unchr-1746	scaffold36	917487	.	G	A	14399.4	<lmxll>	lm	ll	ll	ll	ll	ll	ll	lm	lm	ll	ll	ll	lm	lm	lm	lm	lm	ll	ll	ll	ll	ll	ll	ll	lm	ll	ll	lm	ll	ll	ll	lm	lm	ll	lm	ll	ll	ll	ll	lm	lm	ll
unchr-1747	scaffold36	1230001	.	A	T	65672.7	<lmxll>	lm	ll	lm	--	--	--	--	ll	ll	lm	--	lm	ll	ll	ll	ll	ll	lm	--	--	lm	--	lm	lm	ll	lm	ll	ll	--	--	--	ll	ll	--	ll	lm	--	--	--	ll	ll	--
unchr-1748	scaffold36	1232742	.	A	G	127971	<nnxnp>	nn	np	nn	nn	np	nn	--	nn	nn	np	nn	np	--	np	np	np	nn	np	np	np	np	np	nn	--	np	np	nn	np	nn	np	np	np	np	nn	--	np	nn	nn	nn	np	np	nn
unchr-1749	scaffold36	1232963	.	T	C	133123	<nnxnp>	nn	np	nn	nn	nn	nn	np	np	nn	np	nn	np	np	nn	np	nn	np	np	np	np	np	nn	np	np	np	np	np	nn	nn	np	np	nn	np	nn	np	np	nn	nn	nn	np	nn	nn
unchr-1750	scaffold36	1233110	.	A	G	22379.1	<lmxll>	lm	ll	--	--	--	lm	lm	--	ll	lm	--	lm	lm	--	ll	lm	lm	lm	lm	--	--	--	--	lm	--	lm	ll	ll	--	lm	--	ll	ll	--	lm	--	--	--	--	ll	ll	--
unchr-1751	scaffold36	1953694	.	G	GT	69132.5	<lmxll>	lm	ll	--	--	--	--	--	ll	ll	--	--	--	ll	ll	ll	ll	ll	--	--	--	--	--	--	--	ll	--	ll	ll	--	--	--	ll	ll	--	ll	--	--	--	--	ll	ll	--
unchr-1752	scaffold88	558412	.	G	A	6175.94	<lmxll>	lm	ll	ll	--	--	--	--	ll	--	ll	ll	ll	ll	lm	lm	ll	lm	--	lm	ll	--	lm	ll	ll	ll	ll	ll	--	--	ll	ll	ll	ll	ll	ll	--	--	ll	--	ll	--	ll
unchr-1753	scaffold88	558431	.	T	C	10254.7	<lmxll>	lm	ll	ll	ll	ll	ll	ll	lm	ll	lm	--	lm	ll	ll	ll	ll	ll	ll	ll	--	ll	ll	ll	ll	lm	lm	ll	ll	ll	--	--	ll	ll	ll	lm	ll	ll	ll	ll	lm	ll	lm
unchr-1754	scaffold88	558442	.	G	T	9628.4	<lmxll>	lm	ll	ll	ll	ll	ll	ll	lm	ll	lm	--	lm	ll	ll	ll	ll	ll	ll	ll	--	ll	ll	ll	ll	lm	lm	ll	ll	ll	--	--	ll	ll	ll	lm	ll	ll	ll	ll	lm	ll	lm
unchr-1755	scaffold88	558496	.	T	C	8979.63	<lmxll>	lm	ll	ll	ll	ll	ll	ll	lm	ll	--	ll	lm	ll	ll	ll	ll	ll	ll	ll	lm	ll	ll	ll	ll	--	lm	ll	ll	ll	lm	ll	--	ll	ll	--	ll	ll	ll	ll	--	ll	ll
unchr-1756	scaffold88	656424	.	T	C	28544.3	<lmxll>	lm	ll	ll	ll	ll	ll	ll	--	ll	--	--	--	--	ll	ll	--	ll	ll	ll	--	--	ll	--	--	--	--	lm	ll	ll	--	--	--	ll	ll	--	ll	ll	ll	ll	--	ll	--
unchr-1757	scaffold88	838515	.	T	A	32374	<lmxll>	lm	ll	ll	ll	ll	ll	ll	--	ll	--	--	--	--	ll	ll	--	ll	ll	ll	--	--	ll	--	--	--	--	--	ll	ll	--	--	--	ll	--	--	ll	ll	ll	ll	--	ll	--
unchr-1758	scaffold88	839097	.	G	C	34901.4	<lmxll>	lm	ll	ll	ll	ll	ll	ll	lm	ll	--	--	lm	--	ll	ll	--	ll	ll	ll	lm	lm	ll	--	--	lm	lm	--	ll	ll	--	lm	--	ll	--	--	ll	ll	ll	ll	--	ll	--
unchr-1759	scaffold88	839198	.	C	T	23692.5	<lmxll>	lm	ll	--	--	--	--	--	ll	--	ll	ll	ll	ll	--	--	ll	--	--	--	ll	ll	--	ll	ll	ll	ll	ll	--	--	ll	ll	ll	--	ll	ll	--	--	--	--	ll	--	ll
unchr-1760	scaffold88	839291	.	A	T	22462.7	<lmxll>	lm	ll	--	--	--	--	--	ll	--	ll	ll	ll	ll	--	--	ll	--	--	--	ll	ll	--	ll	ll	ll	ll	ll	--	--	ll	ll	ll	--	ll	ll	--	--	--	--	ll	--	ll
unchr-1761	scaffold88	912247	.	A	G	21487.8	<lmxll>	lm	ll	lm	--	--	--	--	ll	ll	ll	ll	ll	ll	--	--	ll	--	--	lm	ll	ll	ll	ll	ll	ll	ll	ll	--	ll	ll	ll	ll	--	ll	ll	--	--	--	--	ll	lm	ll
unchr-1762	scaffold88	964671	.	A	G	10262.9	<lmxll>	lm	ll	ll	ll	ll	ll	ll	--	ll	lm	--	--	--	ll	ll	--	ll	ll	ll	lm	--	ll	--	--	--	--	--	ll	ll	--	--	--	ll	lm	--	ll	ll	ll	ll	lm	ll	--
unchr-1763	scaffold88	1139252	.	G	A	121661	<lmxll>	lm	ll	ll	ll	ll	ll	ll	lm	ll	lm	lm	lm	lm	ll	ll	--	ll	ll	ll	lm	--	ll	lm	--	lm	lm	lm	ll	ll	--	lm	lm	ll	--	lm	ll	ll	ll	ll	--	ll	lm
unchr-1764	scaffold88	1139275	.	G	C	236190	<lmxll>	lm	ll	lm	--	--	--	--	ll	--	ll	ll	ll	ll	--	--	ll	--	--	lm	ll	ll	--	ll	ll	ll	ll	ll	--	--	ll	ll	ll	lm	ll	ll	--	--	lm	--	ll	lm	ll
unchr-1765	scaffold40	651850	.	G	A	46414.6	<lmxll>	lm	ll	lm	--	lm	lm	lm	--	lm	lm	lm	lm	lm	lm	lm	lm	lm	lm	lm	lm	lm	lm	lm	lm	lm	lm	lm	lm	lm	lm	--	lm	lm	lm	lm	lm	lm	lm	lm	lm	lm	lm
unchr-1766	scaffold40	653008	.	C	T	286326	<lmxll>	lm	ll	--	lm	lm	--	lm	--	lm	--	--	--	--	lm	--	--	lm	lm	--	--	--	--	lm	--	lm	lm	lm	--	lm	lm	lm	--	--	--	--	--	--	lm	lm	lm	--	--
unchr-1767	scaffold40	693013	.	C	T	92817.7	<nnxnp>	nn	np	np	np	np	np	np	np	np	np	np	np	np	np	np	np	np	np	np	np	np	np	np	np	np	np	np	np	np	np	np	np	np	np	np	np	np	np	np	np	np	np
unchr-1768	scaffold40	789744	.	T	C	179204	<nnxnp>	nn	np	np	nn	nn	np	nn	np	nn	np	np	np	np	--	nn	np	nn	nn	np	nn	np	np	nn	np	nn	np	nn	np	--	nn	nn	np	nn	np	np	np	nn	nn	nn	nn	nn	np
unchr-1769	scaffold40	957074	.	A	T	152181	<lmxll>	lm	ll	lm	--	--	--	--	lm	--	lm	lm	lm	lm	--	--	lm	--	--	--	--	lm	lm	--	lm	--	--	--	lm	--	--	--	lm	lm	lm	--	lm	--	--	--	--	--	lm
unchr-1770	scaffold40	957410	.	G	A	91832.4	<nnxnp>	nn	np	np	nn	nn	np	nn	np	nn	np	np	np	np	nn	nn	np	nn	nn	np	nn	np	np	nn	np	nn	nn	nn	np	nn	nn	nn	np	np	np	np	np	nn	nn	nn	nn	nn	np
unchr-1771	scaffold40	1858001	.	A	G	741146	<lmxll>	lm	ll	lm	lm	lm	ll	ll	ll	ll	lm	ll	ll	ll	ll	ll	ll	ll	ll	ll	lm	ll	lm	ll	ll	lm	ll	ll	lm	ll	lm	lm	ll	lm	ll	ll	lm	lm	ll	ll	ll	ll	ll
unchr-1772	scaffold87	14443	.	G	T	78501.5	<lmxll>	lm	ll	ll	ll	ll	ll	ll	--	--	ll	ll	ll	--	--	--	--	lm	ll	ll	ll	ll	ll	ll	ll	lm	ll	--	--	ll	ll	ll	--	lm	ll	lm	ll	ll	ll	ll	lm	--	ll
unchr-1773	scaffold87	565684	.	T	C	93441.1	<lmxll>	lm	ll	ll	ll	ll	ll	ll	lm	lm	ll	ll	ll	lm	lm	lm	ll	lm	ll	ll	ll	ll	ll	ll	ll	lm	ll	lm	lm	ll	ll	ll	lm	lm	ll	lm	ll	ll	ll	ll	lm	--	ll
unchr-1774	scaffold87	572034	.	A	C	150.21	<lmxll>	lm	ll	ll	ll	ll	ll	--	ll	ll	ll	ll	ll	ll	ll	--	--	ll	ll	ll	--	ll	ll	ll	ll	ll	ll	ll	ll	ll	ll	ll	ll	ll	ll	ll	--	ll	ll	ll	ll	ll	ll
unchr-1775	scaffold87	572055	.	C	A	336.72	<lmxll>	lm	ll	ll	ll	ll	ll	--	ll	ll	lm	ll	ll	ll	ll	--	--	ll	ll	--	--	ll	ll	lm	ll	--	ll	lm	ll	lm	ll	ll	ll	lm	ll	lm	ll	ll	ll	--	lm	lm	ll
unchr-1776	scaffold87	572796	.	G	A	8760.22	<lmxll>	lm	ll	ll	ll	ll	ll	ll	lm	--	ll	ll	ll	lm	lm	lm	lm	lm	ll	ll	ll	ll	ll	ll	ll	lm	ll	lm	lm	ll	ll	ll	lm	lm	ll	lm	ll	ll	ll	ll	lm	lm	ll
unchr-1777	scaffold87	611676	.	A	T	28466	<lmxll>	lm	ll	--	--	ll	lm	lm	ll	ll	lm	--	lm	--	ll	ll	ll	ll	lm	lm	--	lm	--	lm	--	ll	lm	ll	ll	lm	--	lm	ll	ll	lm	ll	--	lm	--	--	--	ll	lm
unchr-1778	scaffold87	612107	.	G	A	27472.7	<nnxnp>	nn	np	np	--	np	np	nn	nn	nn	nn	np	nn	nn	nn	nn	np	nn	nn	nn	nn	nn	--	nn	nn	nn	nn	nn	nn	np	nn	nn	np	nn	nn	nn	nn	np	np	nn	nn	np	np
unchr-1779	scaffold87	612129	.	A	T	103313	<lmxll>	lm	ll	lm	lm	lm	lm	lm	ll	ll	lm	lm	lm	ll	ll	ll	ll	ll	lm	lm	lm	lm	lm	lm	lm	ll	lm	ll	ll	lm	lm	lm	ll	ll	lm	ll	lm	lm	lm	lm	ll	ll	lm
unchr-1780	scaffold87	612184	.	G	T	108117	<nnxnp>	nn	np	nn	nn	nn	nn	np	np	nn	np	nn	np	np	nn	np	nn	np	np	np	np	np	nn	np	np	np	np	np	nn	nn	np	np	nn	np	nn	np	np	nn	nn	nn	np	nn	nn
unchr-1781	scaffold87	666129	.	C	A	130902	<nnxnp>	nn	np	nn	nn	nn	nn	np	np	nn	np	nn	--	np	nn	np	nn	np	np	--	np	np	nn	np	np	np	np	np	nn	nn	np	np	nn	np	nn	np	np	nn	nn	nn	np	nn	nn
unchr-1782	scaffold87	666163	.	A	G	251308	<nnxnp>	nn	np	nn	np	np	np	np	np	np	np	np	--	np	np	np	np	np	np	--	np	np	np	np	np	np	np	np	np	np	np	np	np	np	np	np	np	np	np	np	np	np	np
unchr-1783	scaffold87	719096	.	A	C	176921	<hkxhk>	hk	hk	hk	hk	kk	hk	hk	hk	hk	hk	hk	hk	hk	hk	hk	hk	hk	hk	hk	hk	hk	hk	hk	hk	hk	hk	hk	hk	hk	hk	hk	hk	hk	kk	hk	hk	hk	hk	hk	hk	hk	hk
unchr-1784	scaffold87	719105	.	A	G	520790	<lmxll>	lm	ll	ll	lm	ll	lm	lm	lm	lm	ll	lm	ll	lm	lm	lm	lm	lm	lm	ll	lm	ll	lm	lm	lm	lm	lm	ll	ll	lm	ll	lm	ll	lm	ll	lm	lm	lm	ll	ll	ll	lm	lm
unchr-1785	scaffold87	719113	.	T	G	589019	<lmxll>	lm	ll	ll	lm	ll	lm	lm	lm	lm	ll	lm	ll	lm	ll	lm	ll	ll	ll	ll	ll	ll	ll	ll	ll	ll	lm	ll	ll	ll	ll	ll	ll	lm	ll	ll	ll	lm	ll	ll	ll	lm	lm
unchr-1786	scaffold87	719162	.	A	G	320831	<hkxhk>	hk	hk	hk	hk	hk	hk	hk	hk	hk	hk	hk	hk	hk	hk	hk	hk	hk	hk	hk	hk	hk	hk	hk	hk	hk	hk	hk	hk	hk	hk	hk	hk	hk	hk	hk	hk	hk	hk	hk	hk	hk	hk
unchr-1787	scaffold87	719167	.	C	T	334212	<hkxhk>	hk	hk	hk	hk	hk	hk	hk	hk	hk	hk	hk	hk	hk	hk	hk	hk	hk	hk	hk	hk	hk	hk	hk	hk	hk	hk	hk	hk	hk	hk	hk	hk	hk	hk	hk	hk	hk	hk	hk	hk	hk	hk
unchr-1788	scaffold87	719182	.	C	T	478596	<hkxhk>	hk	hk	hk	hk	kk	hk	hk	hk	hk	kk	kk	kk	hk	hk	hk	kk	hk	hk	kk	hk	hk	hk	hk	hk	hk	hk	hk	kk	kk	hk	hk	kk	hk	hk	hk	hk	hk	kk	kk	hk	kk	hk
unchr-1789	scaffold87	809950	.	ATCCATATTTTATGG	A	64612	<lmxll>	lm	ll	--	--	lm	lm	lm	ll	ll	--	lm	--	ll	ll	ll	ll	ll	lm	--	--	--	--	--	--	ll	--	ll	ll	--	--	--	ll	ll	lm	ll	--	lm	lm	lm	ll	ll	lm
unchr-1790	scaffold87	921367	.	T	C	99354.1	<nnxnp>	nn	np	--	np	np	np	nn	nn	np	nn	np	nn	nn	np	nn	np	nn	nn	nn	nn	nn	np	nn	nn	nn	nn	nn	np	np	nn	nn	np	nn	--	nn	nn	np	np	np	nn	--	np
unchr-1791	scaffold87	922534	.	T	A	44192.2	<lmxll>	lm	ll	--	--	--	--	--	ll	ll	--	--	--	ll	ll	ll	ll	ll	--	--	--	--	--	--	--	ll	--	ll	ll	--	--	--	ll	ll	--	ll	--	--	--	--	ll	ll	--
unchr-1792	scaffold87	926898	.	C	T	67537.2	<nnxnp>	nn	np	np	np	np	np	nn	nn	np	nn	np	nn	nn	np	nn	np	nn	nn	nn	nn	nn	np	nn	nn	nn	nn	nn	nn	np	nn	nn	np	nn	np	nn	nn	np	nn	np	nn	np	np
unchr-1793	scaffold87	927147	.	C	T	195182	<nnxnp>	nn	np	np	np	np	np	np	np	np	np	np	np	np	np	np	np	np	np	np	np	np	np	np	np	np	np	np	np	np	np	np	np	np	np	np	np	np	np	np	np	np	np
unchr-1794	scaffold87	932657	.	G	T	66946.7	<lmxll>	lm	ll	ll	ll	ll	ll	ll	--	lm	ll	ll	ll	--	lm	--	lm	--	ll	ll	ll	ll	ll	ll	ll	--	ll	--	lm	ll	ll	ll	lm	--	ll	--	ll	ll	ll	ll	--	lm	ll
unchr-1795	scaffold87	938197	.	C	T	58894.4	<lmxll>	lm	ll	--	--	--	--	--	lm	ll	--	lm	--	ll	ll	ll	ll	ll	--	--	--	--	--	--	--	ll	--	ll	ll	lm	--	--	ll	ll	--	ll	--	--	--	--	ll	ll	--
unchr-1796	scaffold87	938198	.	A	G	59001.9	<lmxll>	lm	ll	--	--	--	--	--	lm	ll	--	lm	--	ll	ll	ll	ll	ll	--	--	--	--	--	--	--	ll	--	ll	ll	lm	--	--	ll	ll	--	ll	--	--	--	--	ll	ll	--
unchr-1797	scaffold87	1037885	.	T	C	64075	<nnxnp>	nn	np	nn	nn	nn	nn	np	np	nn	np	nn	np	np	nn	np	nn	np	np	np	np	np	nn	np	np	np	np	np	nn	nn	np	np	nn	np	nn	np	np	nn	nn	nn	np	nn	nn
unchr-1798	scaffold87	1159680	.	T	C	133934	<lmxll>	lm	ll	ll	ll	ll	ll	ll	--	--	ll	ll	ll	--	--	--	--	--	ll	ll	ll	ll	ll	ll	ll	--	ll	--	lm	ll	ll	ll	--	lm	ll	--	ll	ll	ll	ll	--	--	ll
unchr-1799	scaffold87	1159689	.	T	C	195209	<lmxll>	lm	ll	--	--	--	--	--	ll	ll	--	--	lm	ll	ll	ll	ll	ll	--	--	--	--	--	--	lm	ll	lm	ll	ll	--	--	--	ll	ll	--	ll	--	--	--	--	ll	ll	--
unchr-1800	scaffold87	1159706	.	C	T	158518	<lmxll>	lm	ll	ll	ll	ll	ll	ll	--	--	ll	ll	ll	--	--	--	--	--	ll	ll	ll	ll	ll	ll	ll	--	ll	--	--	ll	ll	ll	--	lm	ll	--	ll	ll	ll	ll	--	--	ll
unchr-1801	scaffold87	1164083	.	A	T	13856.2	<lmxll>	lm	ll	--	--	--	--	lm	ll	ll	lm	--	lm	ll	ll	ll	ll	ll	--	lm	lm	--	--	lm	lm	ll	lm	ll	ll	--	lm	lm	ll	ll	--	ll	lm	--	--	--	ll	ll	--
unchr-1802	scaffold87	1177617	.	G	A	83320.6	<lmxll>	lm	ll	--	--	lm	--	lm	ll	ll	--	ll	--	ll	ll	ll	ll	ll	--	--	--	--	--	--	--	ll	--	ll	ll	--	--	--	ll	ll	--	ll	--	lm	--	--	ll	ll	--
unchr-1803	scaffold51	379145	.	G	A	90643.4	<nnxnp>	nn	np	np	np	np	np	nn	nn	nn	nn	nn	nn	np	np	nn	nn	np	np	nn	np	--	np	np	nn	np	np	np	nn	np	np	np	--	nn	nn	np	np	np	np	--	nn	--	nn
unchr-1804	scaffold51	589507	.	T	C	72310.1	<lmxll>	lm	ll	ll	ll	ll	lm	ll	ll	ll	--	ll	ll	ll	ll	ll	--	ll	lm	ll	ll	ll	ll	ll	--	ll	ll	lm	--	ll	ll	lm	ll	--	--	ll	ll	lm	lm	lm	--	lm	ll
unchr-1805	scaffold51	642565	.	T	C	77976.1	<lmxll>	lm	ll	--	--	--	ll	--	--	--	ll	--	--	--	--	--	ll	--	ll	--	--	--	--	--	ll	--	--	ll	ll	--	--	ll	--	ll	ll	--	--	ll	ll	ll	ll	ll	--
unchr-1806	scaffold51	655793	.	T	TA	40410	<nnxnp>	nn	np	np	np	--	--	nn	nn	nn	nn	nn	nn	np	--	nn	nn	np	np	nn	np	np	np	np	nn	np	np	np	nn	np	np	np	--	nn	nn	np	np	np	np	np	nn	np	nn
unchr-1807	scaffold51	655831	.	A	C	17152.2	<lmxll>	lm	ll	ll	ll	ll	--	ll	ll	ll	--	ll	ll	ll	ll	ll	lm	ll	lm	ll	ll	ll	ll	ll	lm	ll	ll	lm	--	ll	ll	lm	ll	--	lm	ll	ll	lm	--	lm	--	lm	ll
unchr-1808	scaffold51	655916	.	T	C	39905.6	<lmxll>	lm	ll	ll	ll	ll	--	ll	ll	ll	--	ll	ll	ll	ll	ll	--	ll	lm	ll	ll	ll	ll	ll	--	ll	ll	lm	--	ll	ll	lm	ll	--	--	ll	ll	lm	--	lm	lm	lm	ll
unchr-1809	scaffold51	697345	.	G	A	14944.6	<nnxnp>	nn	np	nn	np	nn	nn	nn	np	nn	nn	np	np	np	np	nn	--	np	--	nn	nn	np	nn	nn	--	nn	np	--	--	nn	np	nn	nn	--	nn	np	nn	--	nn	nn	nn	--	nn
unchr-1810	scaffold51	697352	.	G	A	11355.2	<nnxnp>	nn	np	nn	nn	nn	--	nn	nn	nn	np	nn	np	np	nn	nn	np	nn	nn	nn	nn	np	nn	nn	--	np	np	--	--	nn	np	--	nn	--	np	nn	nn	--	--	--	--	--	nn
unchr-1811	scaffold51	772274	.	A	G	44985.4	<lmxll>	lm	ll	--	lm	lm	--	lm	--	lm	ll	lm	lm	--	--	lm	ll	lm	ll	lm	--	lm	--	--	ll	lm	lm	ll	ll	lm	lm	ll	lm	ll	ll	lm	lm	ll	ll	ll	ll	--	lm
unchr-1812	scaffold51	903449	.	T	A	32162.7	<nnxnp>	nn	np	nn	nn	nn	nn	--	--	--	np	--	--	nn	nn	--	np	nn	nn	--	nn	nn	nn	nn	nn	nn	nn	nn	np	nn	nn	nn	nn	np	np	nn	nn	nn	nn	nn	nn	nn	--
unchr-1813	scaffold51	1030450	.	A	G	50031.8	<lmxll>	lm	ll	lm	lm	lm	ll	--	lm	lm	ll	lm	--	--	--	--	ll	--	ll	--	lm	--	lm	--	ll	--	lm	ll	ll	lm	lm	ll	lm	ll	ll	lm	lm	ll	ll	ll	ll	ll	--
unchr-1814	scaffold51	1030505	.	T	G	19390.8	<lmxll>	lm	ll	ll	ll	ll	lm	ll	ll	ll	lm	ll	ll	ll	ll	ll	--	ll	--	ll	ll	ll	ll	ll	lm	ll	ll	--	lm	ll	ll	lm	ll	lm	--	ll	ll	lm	lm	lm	lm	lm	ll
unchr-1815	scaffold51	1220863	.	T	C	63639	<nnxnp>	nn	np	--	np	np	--	np	np	np	--	nn	np	np	np	np	--	nn	--	np	np	np	np	np	np	nn	--	--	--	np	np	--	np	--	--	--	nn	--	nn	--	np	nn	np
unchr-1816	scaffold51	1220877	.	T	C	64817.3	<nnxnp>	nn	np	np	np	np	--	np	np	np	--	nn	np	np	np	np	--	nn	--	np	np	np	np	np	--	--	--	--	--	np	np	--	np	--	--	nn	nn	--	--	--	np	--	np
unchr-1817	scaffold51	1220908	.	A	G	41331.8	<nnxnp>	nn	np	np	np	np	--	np	np	np	--	nn	np	np	np	np	--	nn	--	np	nn	np	np	np	np	nn	np	nn	--	np	np	--	np	--	--	nn	nn	--	nn	--	np	nn	np
unchr-1818	scaffold51	1220935	.	G	T	55216.7	<nnxnp>	nn	np	np	--	np	--	np	np	np	--	np	np	np	np	np	--	nn	--	--	np	np	np	--	np	np	np	--	--	np	np	--	np	--	--	nn	nn	--	--	--	--	--	np
unchr-1819	scaffold51	1388986	.	G	A	47802.3	<lmxll>	lm	ll	ll	ll	ll	--	ll	ll	ll	--	ll	ll	ll	ll	ll	--	ll	--	ll	ll	ll	ll	ll	--	ll	ll	--	--	ll	ll	--	ll	lm	--	ll	ll	--	--	--	--	--	ll
unchr-1820	scaffold51	1434478	.	T	C	229207	<lmxll>	lm	ll	ll	ll	ll	--	ll	ll	ll	--	ll	ll	ll	ll	ll	--	ll	--	ll	ll	ll	ll	ll	--	ll	ll	--	--	ll	ll	--	ll	--	--	ll	ll	--	--	--	--	--	ll
unchr-1821	scaffold51	1496130	.	TC	T	140262	<lmxll>	lm	ll	lm	ll	ll	ll	ll	ll	ll	lm	ll	ll	lm	lm	ll	lm	lm	--	ll	ll	lm	ll	lm	lm	lm	ll	--	lm	lm	ll	--	lm	lm	lm	ll	lm	--	--	--	lm	--	ll
unchr-1822	scaffold54	83045	.	T	G	36147.7	<lmxll>	lm	ll	ll	--	ll	ll	ll	ll	ll	ll	--	ll	--	lm	lm	ll	ll	ll	lm	--	ll	--	lm	--	--	ll	--	ll	ll	ll	ll	lm	ll	ll	lm	lm	lm	lm	--	ll	ll	--
unchr-1823	scaffold54	320242	.	C	T	60331.5	<nnxnp>	nn	np	--	nn	np	np	np	np	--	nn	nn	--	nn	--	np	nn	nn	nn	nn	nn	nn	nn	np	nn	nn	nn	nn	nn	np	np	nn	nn	nn	nn	nn	np	np	nn	--	nn	nn	nn
unchr-1824	scaffold54	320281	.	A	G	186776	<lmxll>	lm	ll	lm	lm	lm	lm	lm	lm	--	ll	--	ll	--	lm	lm	--	--	--	--	ll	ll	ll	lm	--	ll	ll	--	--	lm	lm	--	--	lm	lm	ll	lm	lm	--	ll	ll	ll	--
unchr-1825	scaffold54	320293	.	T	G	381470	<lmxll>	lm	ll	ll	ll	ll	ll	ll	ll	ll	lm	ll	lm	ll	ll	ll	ll	ll	ll	ll	--	--	lm	ll	ll	--	--	ll	ll	ll	ll	ll	ll	lm	ll	--	ll	ll	ll	lm	--	--	ll
unchr-1826	scaffold54	320335	.	C	G	192377	<lmxll>	lm	ll	lm	lm	lm	lm	lm	lm	--	ll	--	ll	--	lm	lm	--	--	--	--	ll	ll	ll	lm	--	ll	ll	--	--	lm	lm	--	--	lm	lm	ll	lm	lm	--	ll	ll	ll	--
unchr-1827	scaffold54	320344	.	C	T	203256	<lmxll>	lm	ll	lm	lm	lm	lm	lm	lm	--	ll	--	ll	--	lm	lm	--	--	--	--	ll	ll	ll	lm	--	ll	ll	--	--	lm	lm	--	--	lm	lm	ll	lm	lm	--	ll	ll	ll	--
unchr-1828	scaffold54	320356	.	A	G	79242.6	<nnxnp>	nn	np	np	nn	np	np	np	np	nn	nn	nn	np	nn	np	np	nn	nn	nn	nn	nn	nn	np	nn	nn	nn	nn	nn	nn	--	np	nn	nn	np	np	nn	--	nn	nn	np	nn	nn	nn
unchr-1829	scaffold54	425727	.	A	C	67263	<lmxll>	lm	ll	lm	lm	lm	lm	lm	lm	lm	lm	lm	lm	lm	lm	lm	lm	lm	lm	lm	--	lm	lm	lm	lm	lm	lm	lm	lm	lm	lm	lm	lm	lm	lm	lm	lm	lm	lm	lm	lm	lm	lm
unchr-1830	scaffold54	487723	.	C	T	108063	<lmxll>	lm	ll	--	--	lm	--	--	--	--	ll	--	ll	--	--	--	--	--	lm	--	ll	ll	ll	--	--	ll	ll	--	--	--	--	--	--	lm	--	ll	--	--	lm	ll	ll	ll	--
unchr-1831	scaffold54	1020517	.	T	TGGTGTAC	41283	<nnxnp>	nn	np	nn	nn	nn	nn	nn	nn	nn	nn	np	nn	nn	nn	nn	np	np	np	nn	np	nn	nn	nn	np	np	np	--	np	nn	nn	np	np	nn	nn	np	nn	nn	--	nn	np	nn	nn
unchr-1832	scaffold54	1020542	.	T	C	37856.9	<nnxnp>	nn	np	nn	nn	nn	nn	nn	nn	nn	nn	np	nn	nn	nn	nn	np	np	np	nn	np	nn	nn	nn	np	np	np	nn	np	nn	nn	np	np	nn	nn	np	nn	nn	--	nn	np	nn	nn
unchr-1833	scaffold54	1069041	.	A	G	37306.7	<lmxll>	lm	ll	ll	ll	ll	ll	ll	ll	ll	--	ll	ll	ll	ll	ll	ll	ll	ll	ll	--	--	ll	ll	ll	--	--	ll	ll	ll	ll	ll	ll	--	ll	ll	ll	ll	ll	--	ll	ll	ll
unchr-1834	scaffold54	1077995	.	G	A	105523	<lmxll>	lm	ll	ll	ll	ll	ll	ll	ll	ll	lm	ll	--	ll	ll	ll	ll	ll	ll	ll	lm	--	--	ll	ll	--	--	ll	ll	ll	ll	ll	ll	lm	ll	--	ll	ll	ll	--	lm	lm	ll
unchr-1835	scaffold54	1078033	.	G	A	154055	<hkxhk>	hk	hk	kk	hk	kk	hk	kk	kk	hk	hh	kk	hh	hk	kk	hk	kk	hk	hk	hk	hh	hh	hh	hk	kk	hh	hh	kk	kk	kk	kk	hk	kk	hk	kk	hh	hk	kk	kk	hh	hh	hh	hk
unchr-1836	scaffold54	1110125	.	C	G	18026.8	<lmxll>	lm	ll	ll	ll	ll	ll	ll	ll	ll	lm	ll	lm	ll	ll	ll	ll	ll	ll	ll	lm	lm	lm	ll	ll	lm	lm	ll	ll	ll	ll	ll	ll	lm	ll	lm	ll	ll	ll	lm	ll	lm	ll
unchr-1837	scaffold54	1110182	.	C	T	36833.9	<nnxnp>	nn	np	np	np	np	np	np	np	np	np	nn	np	nn	np	np	nn	nn	nn	nn	nn	np	np	np	nn	nn	nn	nn	nn	np	np	nn	nn	np	np	nn	np	np	nn	np	nn	nn	nn
unchr-1838	scaffold54	1110203	.	GT	G	32983	<nnxnp>	nn	np	nn	nn	nn	nn	nn	nn	nn	nn	np	nn	np	nn	nn	np	np	np	np	np	nn	nn	nn	np	np	np	np	np	nn	nn	nn	np	nn	nn	np	nn	nn	np	nn	np	np	np
unchr-1839	scaffold54	1110205	.	C	A	33096.8	<nnxnp>	nn	np	nn	nn	nn	nn	nn	nn	nn	nn	np	nn	np	nn	nn	np	np	np	np	np	nn	nn	nn	np	np	np	np	np	nn	nn	nn	np	nn	nn	np	nn	nn	np	nn	np	np	np
unchr-1840	scaffold54	1110209	.	C	CT	33013.6	<nnxnp>	nn	np	nn	nn	nn	nn	nn	nn	nn	nn	np	nn	np	nn	nn	np	np	np	np	np	nn	nn	nn	np	np	np	np	np	nn	nn	--	np	nn	nn	np	nn	nn	np	nn	np	np	np
unchr-1841	scaffold54	1110282	.	A	T	29300.2	<nnxnp>	nn	np	nn	np	nn	nn	np	nn	nn	nn	nn	nn	nn	nn	--	nn	nn	nn	nn	nn	np	--	nn	nn	nn	nn	nn	nn	np	np	nn	nn	nn	nn	nn	nn	nn	np	--	nn	np	nn
unchr-1842	scaffold54	1110440	.	A	G	110474	<lmxll>	lm	ll	lm	lm	lm	lm	lm	lm	lm	ll	lm	ll	lm	lm	--	lm	lm	lm	lm	ll	ll	ll	lm	lm	ll	ll	lm	lm	lm	lm	lm	lm	lm	lm	ll	lm	lm	lm	ll	ll	ll	lm
unchr-1843	scaffold54	1111367	.	T	G	25093.5	<lmxll>	lm	ll	ll	ll	ll	ll	ll	ll	ll	--	ll	--	ll	ll	ll	ll	ll	ll	ll	--	--	--	ll	ll	--	--	ll	ll	ll	ll	ll	ll	--	ll	--	ll	ll	ll	--	--	--	ll
unchr-1844	scaffold54	1520436	.	T	C	13616.8	<lmxll>	lm	ll	--	--	--	--	--	--	--	ll	--	ll	--	--	--	--	--	--	--	ll	ll	ll	--	--	ll	ll	lm	--	--	--	--	--	lm	--	ll	--	lm	--	ll	ll	ll	--
unchr-1845	scaffold69	126595	.	A	AG	120994	<nnxnp>	nn	np	np	np	np	np	np	np	np	np	np	np	np	np	np	np	np	np	np	np	np	np	np	np	np	np	np	np	np	np	np	np	np	np	np	np	np	np	np	np	np	np
unchr-1846	scaffold69	126605	.	GTAC	G	214196	<lmxll>	lm	ll	ll	ll	ll	ll	ll	lm	lm	ll	ll	ll	lm	lm	lm	lm	lm	ll	ll	ll	ll	ll	ll	ll	lm	ll	lm	lm	ll	ll	ll	lm	lm	ll	lm	ll	ll	ll	ll	lm	lm	ll
unchr-1847	scaffold69	234730	.	G	A	63668.9	<lmxll>	lm	ll	ll	ll	ll	ll	ll	lm	lm	ll	ll	ll	lm	--	lm	lm	lm	ll	ll	ll	ll	ll	ll	ll	lm	ll	lm	lm	ll	ll	ll	lm	--	ll	lm	ll	ll	ll	ll	--	lm	ll
unchr-1848	scaffold69	746074	.	A	G	3691.05	<lmxll>	lm	ll	lm	ll	ll	ll	ll	--	--	ll	ll	ll	--	--	--	--	ll	ll	ll	ll	ll	ll	ll	ll	--	ll	ll	ll	ll	ll	ll	--	--	ll	--	ll	ll	ll	ll	ll	--	ll
unchr-1849	scaffold69	756801	.	C	G	50651.7	<nnxnp>	nn	np	nn	nn	nn	nn	np	nn	nn	nn	nn	nn	nn	nn	np	nn	--	np	--	np	np	--	nn	np	nn	np	np	--	nn	nn	np	nn	nn	nn	--	nn	nn	nn	np	--	--	nn
unchr-1850	scaffold69	756816	.	A	ATTT	16684	<nnxnp>	nn	np	np	np	np	np	nn	np	np	nn	nn	nn	np	np	nn	np	nn	nn	nn	--	nn	--	nn	nn	np	--	nn	nn	np	np	nn	np	nn	np	nn	nn	np	np	nn	nn	--	nn
unchr-1851	scaffold69	756883	.	A	T	4943.16	<nnxnp>	nn	np	nn	nn	nn	nn	np	nn	nn	nn	nn	nn	nn	nn	np	nn	nn	np	--	np	np	nn	nn	np	nn	np	--	nn	nn	nn	np	nn	nn	nn	nn	nn	nn	nn	np	nn	nn	nn
unchr-1852	scaffold69	756893	.	C	CAG	19158.2	<lmxll>	lm	ll	--	lm	--	lm	lm	ll	ll	--	--	--	ll	ll	ll	ll	ll	lm	ll	lm	lm	--	ll	lm	ll	lm	ll	ll	lm	--	lm	ll	ll	lm	ll	ll	ll	lm	lm	ll	ll	--
unchr-1853	scaffold69	762898	.	T	A	24339.7	<lmxll>	lm	ll	lm	ll	lm	lm	--	ll	ll	--	lm	--	ll	ll	ll	ll	ll	--	--	--	--	lm	--	--	ll	--	ll	ll	lm	--	lm	ll	ll	lm	ll	--	--	lm	--	ll	ll	--
unchr-1854	scaffold69	1084698	.	A	G	72122.4	<hkxhk>	hk	hk	hk	hk	hk	hk	hh	kk	kk	hk	hk	hh	kk	kk	kk	kk	kk	hk	hk	hk	hk	hk	hk	hk	kk	hk	kk	kk	hk	hk	hk	kk	kk	hk	kk	hk	hk	hk	hk	kk	kk	hk
unchr-1855	scaffold69	1084751	.	A	G	77357.6	<lmxll>	lm	ll	lm	lm	lm	lm	--	ll	ll	lm	lm	--	ll	ll	ll	ll	ll	lm	lm	lm	lm	lm	lm	lm	ll	lm	ll	ll	lm	lm	lm	ll	ll	lm	ll	lm	lm	lm	lm	ll	ll	lm
unchr-1856	scaffold69	1117356	.	T	A	81321	<nnxnp>	nn	np	nn	np	np	np	nn	--	--	nn	np	nn	--	--	--	--	--	nn	nn	nn	nn	np	nn	nn	--	nn	--	--	np	np	nn	--	--	np	--	nn	np	np	nn	--	--	nn
unchr-1857	scaffold38	30659	.	AC	A	85595.7	<lmxll>	lm	ll	--	--	--	ll	--	--	ll	--	--	ll	--	--	--	--	--	--	lm	--	--	--	--	--	ll	--	ll	lm	--	--	--	--	--	--	--	ll	--	--	--	ll	--	--
unchr-1858	scaffold38	485272	.	G	A	4443.66	<nnxnp>	nn	np	nn	np	nn	nn	np	nn	np	nn	nn	--	np	--	np	nn	np	np	nn	nn	nn	nn	np	np	np	np	np	--	nn	np	np	nn	nn	np	nn	nn	np	nn	nn	--	nn	nn
unchr-1859	scaffold38	629285	.	T	A	60407.2	<nnxnp>	nn	np	np	nn	np	np	nn	np	nn	np	np	np	np	nn	nn	np	nn	nn	np	np	np	np	nn	nn	nn	nn	np	np	np	nn	nn	np	np	nn	np	np	nn	nn	nn	nn	nn	np
unchr-1860	scaffold38	629375	.	G	C	61052.8	<nnxnp>	nn	np	np	nn	np	np	nn	np	nn	np	np	np	np	nn	nn	np	nn	nn	np	np	np	np	nn	nn	nn	nn	nn	np	np	nn	nn	np	np	nn	np	np	nn	nn	nn	nn	nn	np
unchr-1861	scaffold38	697320	.	C	A	16239	<lmxll>	lm	ll	ll	ll	ll	lm	ll	ll	lm	ll	ll	lm	ll	ll	ll	ll	ll	ll	lm	ll	ll	ll	ll	ll	lm	ll	--	lm	ll	ll	ll	ll	ll	ll	ll	lm	ll	ll	ll	lm	ll	ll
unchr-1862	scaffold38	697971	.	A	G	30406	<lmxll>	lm	ll	--	lm	--	ll	lm	--	ll	--	lm	ll	--	lm	lm	--	lm	lm	ll	lm	--	lm	lm	lm	ll	lm	ll	ll	--	lm	lm	--	--	lm	lm	ll	lm	lm	lm	ll	lm	--
unchr-1863	scaffold38	766202	.	T	A	24278	<lmxll>	lm	ll	--	--	--	ll	lm	--	ll	--	--	ll	--	lm	lm	--	lm	lm	--	--	--	--	lm	--	ll	--	ll	ll	--	lm	lm	--	lm	lm	--	ll	--	lm	lm	ll	lm	lm
unchr-1864	scaffold38	1040682	.	A	C	101678	<lmxll>	lm	ll	--	lm	lm	ll	lm	--	ll	--	--	ll	lm	lm	lm	lm	--	--	ll	--	--	lm	--	lm	ll	--	ll	ll	lm	lm	lm	lm	--	lm	lm	ll	lm	--	lm	ll	lm	lm
unchr-1865	scaffold38	1091027	.	T	A	46918.8	<lmxll>	lm	ll	ll	ll	ll	--	ll	ll	--	ll	ll	--	ll	ll	ll	ll	ll	ll	--	ll	ll	ll	ll	ll	--	ll	--	--	ll	ll	ll	ll	ll	ll	ll	--	ll	ll	ll	--	ll	ll
unchr-1866	scaffold38	1139293	.	A	C	116726	<lmxll>	lm	ll	--	--	--	ll	--	--	ll	--	--	ll	--	--	--	--	--	--	ll	--	--	--	--	--	ll	--	ll	ll	--	--	--	--	--	--	--	ll	--	--	--	ll	--	--
unchr-1867	scaffold38	1169796	.	TTAAACGATAGATTA	T	163321	<lmxll>	lm	ll	--	--	--	ll	--	--	ll	--	--	ll	--	--	--	--	--	--	ll	--	--	--	--	--	ll	--	ll	ll	--	--	--	--	--	--	--	ll	--	--	--	ll	--	--
unchr-1868	scaffold38	1217033	.	T	A	56941.2	<lmxll>	lm	ll	--	--	--	ll	--	--	ll	--	--	ll	--	--	--	--	--	--	ll	--	--	--	--	--	ll	--	ll	ll	--	--	--	--	--	--	--	ll	--	--	--	ll	--	--
unchr-1869	scaffold38	1269167	.	G	T	8733.87	<lmxll>	lm	ll	--	ll	ll	ll	ll	lm	ll	lm	--	lm	--	ll	ll	lm	ll	ll	--	lm	lm	ll	ll	ll	lm	lm	ll	ll	ll	lm	lm	lm	ll	lm	lm	ll	ll	ll	ll	lm	--	ll
unchr-1870	scaffold38	1269178	.	C	T	29896.4	<nnxnp>	nn	np	--	nn	nn	nn	nn	nn	nn	np	--	np	nn	nn	nn	nn	nn	nn	--	np	nn	nn	--	nn	np	nn	--	np	nn	nn	np	nn	--	nn	nn	--	nn	--	np	nn	nn	nn
unchr-1871	scaffold38	1269179	.	C	T	29535.4	<nnxnp>	nn	np	--	nn	nn	nn	nn	nn	nn	np	--	np	nn	nn	nn	nn	nn	nn	--	np	nn	nn	--	nn	np	nn	--	np	nn	nn	np	nn	--	nn	nn	--	nn	--	np	nn	nn	nn
unchr-1872	scaffold38	1347865	.	C	T	22109.4	<lmxll>	lm	ll	lm	lm	lm	ll	--	lm	ll	lm	lm	ll	lm	--	--	lm	--	--	ll	lm	--	lm	--	--	ll	--	ll	ll	lm	lm	--	lm	lm	lm	lm	ll	lm	--	lm	ll	--	lm
unchr-1873	scaffold38	1388397	.	A	C	555.17	<lmxll>	lm	ll	ll	lm	ll	ll	ll	lm	ll	ll	ll	--	ll	lm	lm	ll	ll	ll	lm	ll	ll	lm	ll	ll	lm	lm	ll	lm	lm	ll	ll	lm	ll	--	ll	lm	--	lm	ll	ll	lm	ll
unchr-1874	scaffold38	2021153	.	A	G	25651.1	<nnxnp>	nn	np	np	--	np	np	nn	np	nn	np	nn	--	--	--	nn	--	np	np	--	--	np	nn	nn	np	np	--	--	nn	np	np	np	np	nn	np	np	nn	np	nn	np	np	np	--
unchr-1875	scaffold38	2021220	.	CA	C	27850.4	<nnxnp>	nn	np	np	nn	np	np	nn	np	nn	np	nn	nn	nn	nn	nn	nn	np	np	nn	nn	np	nn	nn	np	np	nn	nn	nn	np	np	np	np	nn	np	np	nn	np	nn	np	np	np	nn
unchr-1876	scaffold38	2021232	.	A	C	15814.3	<nnxnp>	nn	np	nn	nn	nn	nn	nn	nn	nn	nn	nn	nn	nn	nn	nn	nn	np	np	nn	nn	nn	nn	nn	np	np	nn	nn	nn	nn	np	np	nn	nn	np	nn	nn	np	nn	np	np	np	nn
unchr-1877	scaffold38	2021264	.	A	T	12055.4	<nnxnp>	nn	np	np	nn	np	np	nn	np	nn	np	nn	nn	nn	nn	nn	nn	nn	nn	nn	nn	np	nn	nn	nn	nn	nn	nn	nn	np	nn	nn	np	nn	nn	np	nn	nn	nn	nn	nn	nn	nn
unchr-1878	scaffold38	2021360	.	G	A	17002.5	<nnxnp>	nn	np	np	np	nn	np	nn	np	np	np	nn	nn	nn	np	nn	nn	nn	nn	nn	nn	nn	nn	nn	np	nn	nn	np	np	nn	nn	nn	np	np	nn	np	nn	nn	nn	nn	nn	nn	nn
unchr-1879	scaffold92	938325	.	C	T	32725.4	<lmxll>	lm	ll	--	ll	ll	ll	lm	--	--	--	lm	--	ll	ll	ll	ll	ll	lm	--	lm	--	--	lm	--	ll	ll	ll	ll	lm	lm	--	lm	--	lm	--	lm	lm	ll	lm	ll	--	--
unchr-1880	scaffold92	938327	.	C	G	32792.5	<lmxll>	lm	ll	--	ll	ll	ll	lm	--	--	--	lm	--	ll	ll	ll	ll	ll	lm	--	lm	--	--	lm	--	ll	ll	ll	ll	lm	lm	--	lm	--	lm	--	lm	lm	ll	lm	ll	--	--
unchr-1881	scaffold92	1015272	.	A	G	222146	<lmxll>	lm	ll	--	lm	--	ll	ll	ll	ll	ll	ll	ll	--	--	--	lm	lm	ll	ll	ll	ll	--	ll	ll	--	--	--	--	ll	ll	ll	ll	ll	ll	ll	ll	ll	ll	ll	ll	--	ll
unchr-1882	scaffold92	1015284	.	C	T	234880	<lmxll>	lm	ll	--	lm	--	ll	ll	ll	ll	ll	ll	ll	--	--	--	lm	lm	ll	ll	ll	ll	--	ll	ll	--	--	--	--	ll	ll	ll	ll	ll	ll	ll	ll	ll	ll	ll	ll	--	ll
unchr-1883	scaffold92	1039251	.	G	T	51040.4	<nnxnp>	nn	np	nn	np	np	np	nn	nn	np	nn	np	nn	nn	np	--	nn	nn	nn	nn	nn	nn	np	nn	nn	nn	nn	np	nn	np	nn	nn	nn	nn	nn	nn	nn	np	nn	np	nn	nn	np
unchr-1884	scaffold92	1039253	.	A	G	51192.1	<nnxnp>	nn	np	nn	np	np	np	nn	nn	np	nn	np	nn	nn	np	--	nn	nn	nn	nn	nn	nn	np	nn	nn	nn	nn	np	--	np	nn	nn	--	nn	nn	nn	nn	np	nn	np	nn	nn	np
unchr-1885	scaffold92	1039254	.	T	TA	99028	<nnxnp>	nn	np	np	np	np	np	nn	np	nn	np	np	nn	nn	nn	--	nn	nn	nn	np	np	nn	np	nn	nn	np	nn	nn	--	np	nn	np	--	nn	nn	nn	np	nn	np	np	np	nn	nn
unchr-1886	scaffold92	1039267	.	C	T	99979.4	<nnxnp>	nn	np	np	np	np	np	nn	np	nn	np	np	nn	nn	nn	--	nn	nn	nn	np	np	nn	np	nn	nn	np	nn	nn	nn	np	nn	np	nn	nn	nn	nn	np	nn	np	np	np	nn	nn
unchr-1887	scaffold92	1039268	.	C	A	100418	<nnxnp>	nn	np	np	np	np	np	nn	np	nn	np	np	nn	nn	nn	--	nn	nn	nn	np	np	nn	np	nn	nn	np	nn	nn	nn	np	nn	np	nn	nn	nn	nn	np	nn	np	np	np	nn	nn
unchr-1888	scaffold92	1039290	.	A	AT	56960.6	<nnxnp>	nn	np	nn	np	np	np	nn	nn	np	nn	np	nn	nn	np	--	nn	nn	nn	nn	nn	nn	np	nn	nn	nn	nn	np	--	np	nn	nn	--	nn	nn	nn	--	np	nn	np	nn	nn	np
unchr-1889	scaffold92	1039292	.	A	G	51125.1	<nnxnp>	nn	np	nn	np	np	np	nn	nn	np	nn	np	nn	nn	np	--	nn	nn	nn	nn	nn	nn	np	nn	nn	nn	nn	np	--	np	nn	nn	--	nn	nn	nn	nn	np	nn	np	nn	nn	np
unchr-1890	scaffold92	1039299	.	G	A	114955	<nnxnp>	nn	np	np	np	np	np	nn	np	nn	np	np	nn	nn	nn	--	nn	nn	nn	np	np	nn	np	nn	nn	np	nn	nn	nn	np	nn	np	nn	nn	nn	nn	np	nn	np	np	np	nn	nn
unchr-1891	scaffold92	1039309	.	A	T	51113.5	<nnxnp>	nn	np	nn	np	np	np	nn	nn	np	nn	np	nn	nn	np	--	nn	nn	nn	nn	nn	nn	np	nn	nn	nn	nn	np	nn	np	nn	nn	--	nn	nn	nn	nn	np	nn	np	nn	nn	np
unchr-1892	scaffold92	1039310	.	C	T	150993	<nnxnp>	nn	np	np	np	np	np	nn	np	np	np	np	np	--	np	--	np	nn	nn	np	np	nn	np	np	np	np	np	np	nn	np	nn	np	--	np	nn	np	nn	np	nn	np	np	np	np
unchr-1893	scaffold92	1039319	.	G	T	98629.7	<nnxnp>	nn	np	np	np	np	np	nn	np	nn	np	np	nn	nn	nn	--	nn	nn	nn	np	np	nn	np	nn	nn	np	nn	nn	nn	np	nn	np	--	nn	nn	nn	np	nn	np	np	np	nn	nn
unchr-1894	scaffold92	1039326	.	A	T	100091	<nnxnp>	nn	np	np	np	np	np	nn	np	nn	np	np	--	nn	nn	--	--	nn	nn	np	np	nn	np	nn	--	np	--	nn	nn	np	nn	np	--	nn	nn	--	np	nn	np	np	np	--	nn
unchr-1895	scaffold92	1039335	.	A	T	50805.8	<nnxnp>	nn	np	nn	np	np	np	nn	nn	np	nn	np	nn	nn	np	--	nn	nn	nn	nn	nn	nn	np	nn	nn	nn	nn	np	nn	np	nn	nn	nn	nn	nn	nn	nn	np	nn	np	nn	nn	np
unchr-1896	scaffold92	1039336	.	A	G	72767.8	<nnxnp>	nn	np	nn	np	np	np	nn	nn	np	nn	np	nn	nn	np	--	nn	nn	nn	nn	nn	nn	np	nn	nn	nn	nn	np	nn	np	nn	nn	nn	nn	nn	nn	nn	np	nn	np	nn	nn	np
unchr-1897	scaffold92	1039340	.	A	T	91781.1	<nnxnp>	nn	np	np	np	np	np	nn	np	nn	np	np	nn	nn	nn	--	nn	nn	nn	np	np	nn	np	nn	nn	np	nn	nn	nn	np	nn	np	nn	nn	nn	nn	np	nn	np	np	np	nn	nn
unchr-1898	scaffold92	1039342	.	A	G	51110.1	<nnxnp>	nn	np	nn	np	np	np	nn	nn	np	nn	np	nn	nn	np	--	nn	nn	nn	nn	nn	nn	np	nn	nn	nn	nn	np	nn	np	nn	nn	nn	nn	nn	nn	nn	np	nn	np	nn	nn	np
unchr-1899	scaffold78	876265	.	C	A	94173.6	<lmxll>	lm	ll	ll	ll	--	ll	--	lm	ll	--	lm	--	ll	ll	ll	--	ll	ll	ll	ll	--	--	--	--	ll	lm	ll	ll	--	lm	--	ll	ll	ll	--	ll	--	--	ll	ll	--	ll
unchr-1900	scaffold78	876333	.	A	G	117366	<lmxll>	lm	ll	ll	ll	ll	ll	ll	ll	ll	ll	lm	ll	ll	ll	ll	ll	ll	lm	ll	ll	lm	ll	ll	ll	lm	lm	lm	lm	ll	lm	lm	ll	lm	ll	lm	ll	ll	lm	ll	ll	ll	lm
unchr-1901	scaffold78	896952	.	T	G	46862.6	<nnxnp>	nn	np	np	np	np	np	np	np	np	np	np	np	np	np	np	np	np	np	np	np	np	np	np	np	np	np	np	np	np	np	np	np	np	np	np	np	np	--	np	np	np	np
unchr-1902	scaffold78	897090	.	G	A	16434.7	<lmxll>	lm	ll	ll	ll	lm	ll	lm	lm	ll	lm	lm	lm	ll	ll	ll	lm	ll	ll	ll	ll	lm	lm	lm	lm	ll	lm	ll	ll	lm	lm	lm	ll	ll	ll	lm	ll	lm	ll	ll	ll	lm	ll
unchr-1903	scaffold78	955911	.	A	C	19784.8	<lmxll>	lm	ll	ll	ll	lm	ll	lm	--	ll	lm	--	lm	ll	ll	ll	--	ll	ll	ll	ll	lm	lm	lm	lm	ll	--	ll	ll	lm	--	--	ll	ll	ll	--	ll	lm	--	ll	ll	--	ll
unchr-1904	scaffold78	955926	.	T	C	19293.1	<nnxnp>	nn	np	np	np	np	nn	np	nn	nn	np	nn	np	np	nn	nn	nn	nn	nn	np	np	np	np	np	np	nn	nn	nn	nn	np	nn	nn	nn	nn	np	nn	nn	np	nn	np	np	nn	nn
unchr-1905	scaffold78	965463	.	G	A	62879.2	<lmxll>	lm	ll	ll	ll	--	ll	--	--	ll	--	--	--	ll	ll	ll	lm	ll	ll	ll	ll	lm	--	lm	lm	ll	--	ll	ll	lm	lm	lm	ll	ll	ll	lm	ll	lm	lm	ll	ll	lm	ll
unchr-1906	scaffold78	965497	.	T	A	87843.8	<lmxll>	lm	ll	ll	ll	--	ll	--	--	ll	--	--	--	ll	ll	ll	lm	ll	ll	ll	ll	lm	--	lm	lm	ll	--	ll	ll	lm	lm	lm	ll	ll	ll	lm	ll	lm	lm	ll	ll	lm	ll
unchr-1907	scaffold78	1038058	.	G	A	13624	<lmxll>	lm	ll	ll	ll	ll	ll	lm	--	ll	lm	--	ll	ll	ll	ll	--	ll	ll	ll	ll	ll	--	lm	lm	ll	lm	ll	ll	--	lm	ll	ll	ll	ll	--	ll	ll	lm	ll	ll	ll	ll
unchr-1908	scaffold91	144255	.	A	T	86501.4	<lmxll>	lm	ll	--	--	ll	ll	--	ll	ll	ll	--	--	ll	ll	--	ll	ll	ll	ll	--	ll	ll	ll	ll	--	ll	--	ll	ll	ll	ll	--	ll	ll	ll	--	ll	ll	ll	--	ll	ll
unchr-1909	scaffold91	525846	.	T	C	254962	<lmxll>	lm	ll	ll	ll	lm	lm	ll	lm	lm	lm	ll	ll	lm	lm	ll	lm	lm	lm	lm	ll	lm	lm	lm	lm	ll	lm	ll	lm	lm	lm	lm	ll	lm	lm	lm	ll	lm	lm	lm	ll	lm	lm
unchr-1910	scaffold91	526103	.	G	A	53547.8	<lmxll>	lm	ll	--	ll	ll	ll	--	ll	ll	ll	ll	--	ll	ll	--	ll	ll	ll	ll	--	ll	ll	ll	ll	--	ll	--	ll	ll	ll	ll	--	lm	ll	ll	lm	ll	ll	ll	--	ll	ll
unchr-1911	scaffold91	675110	.	T	C	173414	<lmxll>	lm	ll	ll	ll	lm	lm	ll	lm	lm	lm	ll	ll	lm	lm	ll	lm	lm	lm	lm	ll	lm	lm	lm	lm	ll	lm	ll	lm	lm	lm	lm	ll	lm	lm	lm	ll	lm	lm	lm	ll	lm	lm
unchr-1912	scaffold91	769475	.	ATCTGCTGGACTACC	A	75077.9	<lmxll>	lm	ll	ll	lm	lm	ll	lm	lm	lm	ll	lm	lm	ll	--	lm	--	--	ll	ll	ll	--	lm	ll	--	lm	--	ll	ll	--	lm	ll	lm	lm	ll	ll	lm	ll	--	lm	lm	ll	lm
unchr-1913	scaffold91	769504	.	A	C	81174.3	<lmxll>	lm	ll	lm	ll	lm	lm	ll	ll	ll	lm	lm	ll	lm	ll	ll	ll	ll	--	lm	lm	ll	ll	lm	ll	ll	ll	lm	ll	ll	lm	lm	lm	lm	ll	--	lm	lm	--	ll	ll	--	lm
unchr-1914	scaffold68	318439	.	C	T	52247	<lmxll>	lm	ll	lm	--	--	--	--	lm	--	ll	lm	ll	ll	--	--	lm	--	--	lm	ll	ll	ll	lm	lm	ll	ll	lm	--	--	ll	ll	ll	lm	--	ll	--	--	lm	--	ll	ll	lm
unchr-1915	scaffold68	324851	.	G	A	107988	<lmxll>	lm	ll	ll	ll	ll	ll	ll	ll	ll	lm	ll	--	lm	ll	ll	ll	ll	ll	ll	lm	--	ll	ll	ll	lm	lm	ll	ll	ll	lm	lm	lm	ll	ll	lm	ll	ll	ll	ll	lm	lm	ll
unchr-1916	scaffold68	324890	.	C	G	121878	<lmxll>	lm	ll	ll	ll	ll	ll	ll	ll	ll	lm	ll	--	lm	ll	ll	ll	ll	ll	ll	lm	--	--	ll	ll	lm	lm	ll	ll	ll	lm	lm	lm	ll	ll	lm	ll	ll	ll	ll	lm	lm	ll
unchr-1917	scaffold68	493142	.	C	T	32874.6	<lmxll>	lm	ll	ll	ll	ll	ll	ll	ll	ll	--	ll	--	--	ll	ll	ll	ll	ll	ll	--	--	--	ll	ll	--	--	ll	ll	ll	--	--	--	ll	lm	--	ll	ll	ll	ll	--	--	ll
unchr-1918	scaffold68	493345	.	G	A	38118	<lmxll>	lm	ll	ll	ll	ll	ll	ll	ll	ll	lm	ll	--	--	ll	ll	ll	ll	ll	ll	lm	lm	lm	ll	ll	lm	--	ll	ll	ll	lm	lm	lm	ll	ll	--	ll	ll	ll	ll	lm	lm	ll
unchr-1919	scaffold68	628163	.	C	T	28406.1	<lmxll>	lm	ll	ll	ll	ll	ll	ll	ll	ll	lm	ll	lm	lm	ll	--	ll	--	--	ll	lm	--	--	--	ll	lm	lm	ll	--	ll	--	lm	lm	ll	ll	lm	ll	ll	ll	--	lm	lm	ll
unchr-1920	scaffold68	630543	.	T	C	13471	<nnxnp>	nn	np	np	np	np	np	np	nn	np	np	np	np	np	np	np	np	np	np	np	--	np	np	np	np	np	np	np	np	np	np	np	np	np	nn	np	np	--	np	np	np	np	np
unchr-1921	scaffold68	630551	.	A	T	21648.3	<nnxnp>	nn	np	np	np	np	np	np	nn	np	np	np	np	np	np	np	np	np	np	np	--	np	np	np	np	np	np	np	np	np	np	np	np	np	nn	np	np	--	np	np	np	np	np
unchr-1922	scaffold68	630591	.	C	G	64814.1	<lmxll>	lm	ll	lm	lm	lm	lm	lm	--	lm	ll	lm	ll	ll	lm	lm	lm	lm	lm	lm	ll	ll	ll	lm	lm	ll	ll	lm	lm	lm	ll	ll	ll	lm	--	ll	lm	--	lm	lm	ll	ll	lm
unchr-1923	scaffold68	630594	.	T	C	24782.1	<lmxll>	lm	ll	ll	ll	ll	ll	ll	ll	ll	lm	ll	lm	lm	ll	ll	ll	ll	ll	ll	lm	lm	lm	ll	ll	lm	lm	ll	ll	ll	lm	lm	lm	ll	ll	lm	ll	--	lm	ll	lm	lm	ll
unchr-1924	scaffold68	630602	.	T	C	24752.5	<lmxll>	lm	ll	ll	ll	ll	ll	ll	ll	ll	lm	ll	lm	lm	ll	ll	ll	ll	ll	ll	lm	lm	lm	ll	ll	lm	lm	ll	ll	ll	lm	lm	lm	ll	ll	lm	ll	--	ll	ll	lm	lm	ll
unchr-1925	scaffold68	630638	.	ATTCAG	A	26282.8	<nnxnp>	nn	np	np	np	np	np	np	nn	np	np	np	np	np	np	np	np	np	np	np	np	np	np	np	np	np	np	np	np	np	np	np	np	np	nn	np	np	--	np	np	np	np	np
unchr-1926	scaffold68	802394	.	A	C	238.66	<lmxll>	lm	ll	ll	ll	ll	ll	ll	ll	ll	ll	ll	lm	--	ll	ll	ll	ll	ll	--	ll	ll	ll	ll	ll	ll	--	ll	ll	ll	ll	ll	ll	lm	ll	ll	ll	ll	ll	ll	ll	ll	ll
unchr-1927	scaffold68	921720	.	C	T	230061	<lmxll>	lm	ll	ll	lm	lm	lm	lm	ll	lm	lm	ll	--	lm	lm	lm	ll	lm	lm	ll	--	--	--	ll	ll	--	--	ll	lm	lm	--	--	lm	ll	lm	lm	lm	lm	ll	lm	--	lm	ll
unchr-1928	scaffold68	1273603	.	C	T	69136.8	<lmxll>	lm	ll	lm	lm	lm	lm	lm	lm	lm	ll	lm	ll	ll	lm	lm	lm	lm	--	lm	ll	ll	ll	--	--	ll	ll	lm	--	lm	ll	ll	ll	lm	lm	ll	--	lm	lm	lm	ll	ll	lm
unchr-1929	scaffold68	1273654	.	G	A	72870.5	<lmxll>	lm	ll	lm	lm	lm	lm	lm	lm	lm	ll	lm	ll	ll	lm	lm	lm	lm	lm	lm	ll	ll	ll	--	--	ll	ll	lm	--	lm	ll	ll	ll	lm	lm	ll	lm	lm	lm	lm	ll	ll	lm
unchr-1930	scaffold68	1273655	.	G	A	73064.6	<lmxll>	lm	ll	lm	lm	lm	lm	lm	lm	lm	ll	lm	ll	ll	lm	lm	lm	lm	lm	lm	ll	ll	ll	--	--	ll	ll	lm	--	lm	ll	ll	ll	lm	lm	ll	lm	lm	lm	lm	ll	ll	lm
unchr-1931	scaffold44	205236	.	C	T	19893.7	<lmxll>	lm	ll	ll	--	--	--	ll	lm	lm	ll	ll	lm	ll	ll	ll	lm	--	--	ll	ll	ll	ll	ll	ll	ll	ll	--	lm	ll	ll	ll	--	lm	--	ll	--	--	ll	--	lm	lm	lm
unchr-1932	scaffold44	536753	.	G	GAAATATA	3956.37	<lmxll>	lm	ll	ll	ll	--	ll	ll	--	--	ll	ll	--	ll	ll	ll	--	ll	--	ll	ll	ll	ll	ll	ll	ll	ll	ll	--	ll	ll	ll	--	--	--	ll	--	ll	ll	--	--	ll	--
unchr-1933	scaffold44	676280	.	C	G	20229.6	<nnxnp>	nn	np	nn	np	np	np	nn	nn	nn	nn	nn	nn	np	np	nn	nn	np	np	nn	np	np	np	np	nn	np	np	np	nn	np	np	np	np	nn	nn	np	np	np	nn	nn	nn	nn	nn
unchr-1934	scaffold44	936387	.	G	GA	43412	<nnxnp>	nn	np	nn	np	--	np	nn	nn	nn	nn	nn	nn	np	np	nn	nn	np	np	nn	nn	np	np	np	nn	np	np	np	nn	nn	np	np	np	nn	nn	np	np	np	nn	np	nn	np	nn
unchr-1935	scaffold44	936410	.	A	T	140502	<lmxll>	lm	ll	ll	lm	--	lm	ll	lm	--	ll	ll	lm	ll	ll	ll	--	lm	lm	ll	ll	ll	ll	ll	ll	ll	ll	lm	lm	ll	ll	ll	lm	--	--	ll	lm	lm	ll	lm	--	lm	lm
unchr-1936	scaffold44	936416	.	A	T	138462	<lmxll>	lm	ll	ll	lm	--	lm	ll	lm	--	ll	ll	lm	ll	ll	ll	--	lm	lm	ll	ll	ll	ll	ll	ll	ll	ll	lm	lm	ll	ll	ll	lm	--	--	ll	lm	lm	ll	lm	--	lm	lm
unchr-1937	scaffold44	936420	.	C	G	75118.4	<lmxll>	lm	ll	lm	ll	ll	ll	--	ll	ll	lm	--	ll	lm	lm	lm	ll	ll	ll	--	--	lm	lm	lm	--	lm	lm	ll	ll	--	lm	lm	ll	ll	ll	lm	ll	ll	--	ll	ll	ll	ll
unchr-1938	scaffold44	936422	.	T	C	71978.3	<lmxll>	lm	ll	lm	ll	ll	ll	--	ll	ll	lm	--	ll	lm	lm	lm	ll	ll	ll	--	--	lm	lm	lm	--	lm	lm	ll	ll	--	lm	lm	ll	ll	ll	lm	ll	ll	--	ll	ll	ll	ll
unchr-1939	scaffold44	936423	.	C	T	86532.8	<lmxll>	lm	ll	--	ll	ll	ll	--	lm	ll	--	--	lm	lm	lm	--	ll	ll	ll	--	--	lm	lm	lm	--	lm	lm	ll	lm	--	lm	lm	ll	ll	ll	lm	ll	ll	--	ll	ll	ll	lm
unchr-1940	scaffold44	936457	.	T	C	128607	<lmxll>	lm	ll	ll	lm	--	lm	ll	lm	--	ll	ll	lm	ll	ll	ll	--	lm	lm	ll	ll	ll	ll	ll	ll	ll	ll	lm	lm	ll	ll	ll	lm	--	--	ll	lm	lm	ll	lm	--	lm	--
unchr-1941	scaffold44	994604	.	C	A	104438	<lmxll>	lm	ll	--	ll	ll	ll	--	ll	ll	--	--	ll	--	--	--	ll	ll	ll	--	--	--	--	--	--	--	--	ll	ll	--	--	--	ll	ll	ll	--	ll	ll	--	ll	ll	ll	ll
unchr-1942	scaffold44	994869	.	AT	A	50918.6	<lmxll>	lm	ll	lm	ll	ll	ll	--	ll	ll	lm	lm	ll	--	--	lm	ll	ll	ll	--	--	--	--	--	--	--	lm	ll	ll	lm	--	--	ll	ll	ll	--	ll	ll	lm	ll	ll	ll	ll
unchr-1943	scaffold44	1201608	.	C	T	52140.9	<nnxnp>	nn	np	nn	np	np	np	nn	nn	nn	nn	nn	nn	np	--	nn	nn	np	np	nn	np	np	np	np	nn	np	np	nn	nn	np	np	np	np	nn	nn	np	np	np	nn	np	nn	np	nn
unchr-1944	scaffold44	1509178	.	C	A	41357.6	<nnxnp>	nn	np	np	np	np	np	np	np	np	np	np	np	nn	np	np	np	--	np	np	np	np	--	np	nn	np	np	np	np	np	np	np	np	np	np	np	np	np	np	np	np	--	np
unchr-1945	scaffold44	1509229	.	G	A	9012.94	<nnxnp>	nn	np	nn	np	--	np	nn	nn	np	np	nn	--	nn	nn	--	nn	nn	nn	nn	nn	nn	nn	nn	nn	nn	np	nn	--	nn	nn	nn	nn	nn	nn	nn	nn	nn	nn	nn	--	nn	nn
unchr-1946	scaffold44	1509310	.	C	A	30706.7	<nnxnp>	nn	np	nn	np	np	np	nn	nn	nn	nn	nn	nn	nn	np	nn	nn	nn	np	nn	np	np	nn	np	nn	np	np	np	nn	np	np	np	np	nn	nn	np	np	np	nn	np	nn	np	nn
unchr-1947	scaffold44	1511107	.	C	T	83057.6	<lmxll>	lm	ll	ll	--	--	--	ll	--	--	ll	ll	--	ll	ll	ll	--	--	--	ll	ll	ll	ll	ll	ll	ll	ll	--	--	ll	ll	ll	--	--	--	ll	--	--	ll	--	--	--	--
unchr-1948	scaffold44	1511121	.	C	CGAGACTACAA	84440.3	<lmxll>	lm	ll	ll	--	--	--	ll	--	--	ll	ll	--	ll	ll	ll	--	--	--	ll	ll	ll	ll	ll	ll	ll	ll	--	--	ll	ll	ll	--	--	--	ll	--	--	ll	--	--	--	--
unchr-1949	scaffold44	1511133	.	GTACAGTTCAATCAAAAGCGGAAGGAACCGACGAGA	G	71197.9	<lmxll>	lm	ll	--	ll	ll	ll	--	ll	ll	--	--	ll	--	--	--	ll	ll	ll	--	--	--	--	--	--	--	--	ll	ll	--	--	--	ll	ll	ll	--	ll	ll	--	ll	ll	ll	ll
unchr-1950	scaffold44	1511354	.	G	A	61358.9	<lmxll>	lm	ll	lm	ll	ll	ll	lm	ll	ll	lm	lm	ll	lm	lm	lm	ll	ll	ll	lm	lm	lm	lm	lm	lm	lm	--	ll	ll	lm	lm	lm	ll	ll	ll	lm	ll	ll	lm	ll	ll	ll	ll
unchr-1951	scaffold44	1512932	.	A	G	18793.1	<nnxnp>	nn	np	np	--	np	np	np	np	np	np	np	np	np	np	np	np	np	np	np	--	np	np	np	np	np	np	np	np	np	np	np	np	np	np	np	--	--	--	np	--	nn	np
unchr-1952	scaffold44	1512943	.	C	T	10423.2	<nnxnp>	nn	np	nn	--	np	np	nn	nn	nn	nn	nn	nn	np	np	nn	nn	np	np	nn	--	np	np	np	nn	np	np	np	nn	np	np	np	np	nn	nn	np	--	--	nn	np	nn	nn	nn
unchr-1953	scaffold44	1512987	.	A	G	22456.8	<nnxnp>	nn	np	np	np	np	np	np	np	np	np	np	np	np	np	np	np	np	np	np	--	np	np	np	np	np	np	np	np	np	np	np	np	np	np	np	--	np	--	np	--	np	np
unchr-1954	scaffold44	1513011	.	A	T	12564	<nnxnp>	nn	np	nn	np	np	np	nn	nn	nn	nn	nn	nn	np	np	nn	nn	np	np	nn	--	np	np	np	nn	np	np	np	nn	np	np	np	np	nn	nn	np	--	np	nn	np	nn	np	nn
unchr-1955	scaffold44	1513067	.	G	A	21497.4	<nnxnp>	nn	np	np	np	np	np	np	np	np	np	np	np	np	np	np	np	np	np	np	--	np	np	np	np	np	np	np	np	np	np	np	np	np	np	np	--	--	--	np	--	nn	np
unchr-1956	scaffold95	676568	.	A	G	153898	<lmxll>	lm	ll	lm	ll	ll	ll	lm	ll	ll	lm	lm	ll	lm	lm	lm	ll	ll	ll	lm	lm	lm	lm	lm	lm	lm	lm	ll	ll	lm	lm	lm	ll	ll	ll	lm	ll	ll	lm	ll	ll	ll	ll
unchr-1957	scaffold95	685615	.	C	T	21892.8	<lmxll>	lm	ll	lm	ll	ll	ll	lm	lm	ll	lm	lm	ll	ll	ll	lm	lm	ll	lm	ll	ll	lm	ll	lm	lm	lm	lm	ll	ll	lm	lm	lm	ll	lm	ll	lm	ll	lm	lm	ll	ll	ll	lm
unchr-1958	scaffold95	895941	.	C	A	167662	<nnxnp>	nn	np	np	np	np	nn	nn	np	np	nn	np	nn	np	np	np	np	np	np	np	nn	np	nn	nn	np	nn	np	nn	nn	np	np	np	np	nn	np	np	nn	nn	nn	np	np	nn	nn
unchr-1959	scaffold95	895948	.	T	C	159561	<nnxnp>	nn	np	np	np	np	nn	nn	np	np	nn	np	nn	np	np	np	np	np	np	np	nn	np	nn	nn	np	nn	np	nn	nn	np	np	np	np	nn	np	np	nn	nn	nn	np	np	nn	nn
unchr-1960	scaffold95	895978	.	T	G	758719	<lmxll>	lm	ll	ll	lm	lm	lm	ll	ll	lm	ll	ll	lm	lm	lm	ll	ll	lm	ll	lm	lm	ll	lm	ll	ll	ll	ll	lm	lm	ll	ll	ll	lm	lm	lm	ll	lm	ll	ll	lm	lm	lm	ll
unchr-1961	scaffold95	895990	.	A	G	780363	<lmxll>	lm	ll	ll	lm	lm	lm	ll	ll	lm	ll	ll	lm	lm	lm	ll	ll	lm	ll	lm	lm	ll	lm	ll	ll	ll	ll	lm	lm	ll	ll	ll	lm	lm	lm	ll	lm	ll	ll	lm	lm	lm	ll
unchr-1962	scaffold95	1040334	.	A	G	323958	<nnxnp>	nn	np	np	np	np	np	np	np	np	np	np	np	np	np	np	np	np	np	np	np	nn	np	np	np	np	np	np	np	np	np	np	np	nn	np	nn	np	np	np	np	np	np	np
unchr-1963	scaffold95	1091396	.	C	T	50019.8	<lmxll>	lm	ll	ll	ll	ll	ll	ll	--	ll	--	--	--	--	ll	ll	--	ll	ll	ll	ll	--	ll	--	--	--	--	--	ll	--	--	--	--	ll	--	--	ll	ll	ll	ll	--	ll	--
unchr-1964	scaffold30	216491	.	CA	C	32948.6	<lmxll>	lm	ll	ll	ll	--	ll	ll	ll	ll	ll	lm	lm	lm	ll	ll	lm	ll	ll	ll	ll	lm	--	--	ll	ll	ll	lm	ll	--	ll	ll	ll	lm	lm	lm	ll	--	lm	ll	--	lm	lm
unchr-1965	scaffold30	230699	.	A	G	253415	<nnxnp>	nn	np	--	--	np	--	--	--	--	--	np	np	np	--	--	np	--	--	--	--	np	np	nn	--	--	--	nn	--	np	--	--	--	np	np	np	np	np	np	--	np	np	np
unchr-1966	scaffold30	522312	.	A	AAC	44793.1	<nnxnp>	nn	np	np	nn	np	np	np	np	np	np	np	np	np	np	np	np	np	np	np	np	np	np	np	np	np	np	np	np	np	np	np	np	np	np	np	np	np	np	np	--	np	np
unchr-1967	scaffold30	522314	.	G	T	45475.4	<nnxnp>	nn	np	np	nn	np	np	np	np	np	np	np	np	np	np	np	np	np	np	np	np	np	np	np	np	np	np	np	np	np	np	np	np	np	np	np	np	np	np	np	--	np	np
unchr-1968	scaffold30	522317	.	C	A	45522.1	<nnxnp>	nn	np	np	nn	np	np	np	np	np	np	np	np	np	np	np	np	np	np	np	np	np	np	np	np	np	np	np	np	np	np	np	np	np	np	np	np	np	np	np	--	np	np
unchr-1969	scaffold30	522319	.	TAC	T	45514.2	<nnxnp>	nn	np	np	nn	np	np	np	np	np	np	np	np	np	np	np	np	np	np	np	np	np	np	np	np	np	np	np	np	np	np	np	np	np	np	np	np	np	np	np	--	np	np
unchr-1970	scaffold30	523381	.	G	A	12712.8	<lmxll>	lm	ll	--	ll	ll	ll	ll	ll	ll	ll	ll	ll	ll	ll	lm	ll	ll	ll	ll	--	ll	ll	ll	ll	ll	ll	ll	ll	ll	ll	ll	--	ll	ll	ll	--	ll	ll	ll	ll	ll	ll
unchr-1971	scaffold30	617636	.	A	G	10065.7	<lmxll>	lm	ll	ll	lm	lm	lm	--	--	--	--	ll	ll	lm	--	ll	--	ll	--	lm	ll	lm	--	--	--	lm	--	ll	--	lm	--	lm	ll	--	--	lm	ll	lm	lm	lm	ll	ll	--
unchr-1972	scaffold30	858660	.	A	T	19314.4	<lmxll>	lm	ll	--	ll	ll	ll	ll	ll	ll	ll	--	--	ll	ll	--	ll	ll	ll	ll	--	ll	ll	ll	ll	ll	ll	--	ll	ll	ll	ll	--	ll	ll	ll	--	ll	ll	ll	--	ll	ll
unchr-1973	scaffold30	871862	.	GAAGAA	G	71420.8	<nnxnp>	nn	np	nn	nn	nn	nn	np	np	np	nn	nn	np	nn	np	np	np	np	np	np	nn	nn	np	np	np	nn	np	np	np	np	np	nn	nn	np	nn	np	np	np	nn	nn	nn	np	np
unchr-1974	scaffold30	871875	.	T	C	74299.7	<nnxnp>	nn	np	nn	nn	nn	nn	np	np	np	nn	nn	np	nn	np	np	np	np	np	np	nn	nn	np	np	np	nn	np	np	np	np	np	nn	nn	np	nn	np	np	np	nn	nn	nn	np	np
unchr-1975	scaffold30	879443	.	C	T	4935.23	<lmxll>	lm	ll	--	ll	ll	ll	ll	ll	ll	ll	--	--	ll	ll	--	ll	ll	ll	ll	ll	ll	ll	ll	ll	ll	ll	--	ll	ll	ll	ll	--	ll	ll	ll	--	ll	ll	ll	--	ll	ll
unchr-1976	scaffold30	937781	.	A	G	35002.7	<lmxll>	lm	ll	ll	lm	--	--	lm	--	lm	--	ll	ll	--	--	ll	lm	--	--	--	ll	--	--	lm	lm	lm	lm	ll	--	lm	--	--	ll	--	--	--	ll	--	--	--	ll	--	lm
unchr-1977	scaffold30	1070058	.	G	A	18527.7	<lmxll>	lm	ll	ll	--	--	lm	--	--	--	--	ll	ll	--	--	ll	--	--	--	--	ll	lm	--	--	--	--	--	ll	--	--	--	--	ll	--	--	--	ll	--	--	--	ll	--	--
unchr-1978	scaffold30	1210679	.	C	A	166358	<lmxll>	lm	ll	ll	--	--	--	--	--	--	--	ll	ll	--	--	ll	--	--	--	--	ll	--	--	--	--	--	--	ll	--	--	--	--	ll	--	--	--	ll	--	--	--	ll	--	--
unchr-1979	scaffold30	1286502	.	C	T	60445.8	<lmxll>	lm	ll	lm	ll	ll	ll	ll	ll	ll	ll	lm	--	ll	ll	--	ll	ll	ll	ll	--	ll	ll	ll	ll	ll	ll	--	ll	ll	ll	ll	--	ll	ll	ll	--	ll	ll	ll	--	ll	ll
unchr-1980	scaffold30	1286537	.	A	T	71775.4	<lmxll>	lm	ll	ll	lm	--	--	lm	lm	lm	--	ll	ll	lm	lm	ll	ll	--	lm	--	ll	lm	lm	--	lm	--	lm	ll	lm	--	--	lm	ll	lm	--	lm	ll	lm	--	lm	ll	lm	lm
unchr-1981	scaffold30	1385340	.	A	T	33978.2	<lmxll>	lm	ll	lm	ll	ll	ll	ll	ll	ll	ll	--	ll	ll	ll	lm	ll	ll	ll	ll	lm	ll	ll	ll	ll	ll	ll	ll	ll	ll	ll	ll	lm	ll	ll	ll	ll	ll	ll	ll	ll	ll	ll
unchr-1982	scaffold30	1385351	.	A	T	33407.4	<lmxll>	lm	ll	lm	ll	ll	ll	ll	ll	ll	ll	ll	ll	ll	ll	lm	ll	ll	ll	ll	lm	ll	ll	ll	ll	ll	ll	ll	ll	ll	ll	ll	lm	ll	ll	ll	ll	ll	ll	ll	ll	ll	ll
unchr-1983	scaffold30	1385420	.	T	C	40508	<nnxnp>	nn	np	nn	nn	np	nn	np	np	np	nn	nn	np	nn	np	nn	np	np	np	nn	nn	np	np	np	np	nn	nn	np	np	np	np	nn	nn	np	nn	np	np	nn	nn	nn	nn	nn	np
unchr-1984	scaffold30	1385426	.	T	C	36497.7	<lmxll>	lm	ll	lm	ll	ll	ll	ll	ll	ll	ll	ll	ll	ll	ll	ll	ll	ll	ll	ll	lm	ll	lm	ll	ll	ll	ll	ll	ll	ll	ll	ll	lm	ll	ll	ll	ll	ll	ll	ll	--	ll	ll
unchr-1985	scaffold30	1391334	.	T	C	44740.7	<nnxnp>	nn	np	np	np	np	nn	nn	np	np	np	np	nn	nn	np	np	np	nn	np	nn	np	np	nn	np	np	--	np	np	nn	np	np	np	np	nn	np	np	np	--	np	np	np	np	nn
unchr-1986	scaffold30	1391500	.	A	G	75736.9	<lmxll>	lm	ll	ll	lm	lm	lm	lm	lm	lm	lm	ll	lm	lm	lm	lm	lm	--	--	lm	ll	lm	lm	lm	lm	--	lm	lm	lm	lm	lm	lm	ll	lm	lm	lm	lm	lm	lm	lm	ll	lm	lm
unchr-1987	scaffold30	1624799	.	T	C	120397	<lmxll>	lm	ll	ll	--	--	--	--	--	--	--	ll	ll	--	--	ll	--	--	--	--	ll	--	--	--	--	--	--	ll	--	--	--	--	ll	--	--	--	ll	--	--	--	ll	--	--
unchr-1988	scaffold86	148357	.	A	T	52475.7	<lmxll>	lm	ll	ll	--	--	--	ll	ll	lm	ll	ll	lm	--	lm	ll	ll	lm	ll	--	--	ll	lm	ll	ll	ll	ll	lm	lm	lm	ll	ll	lm	lm	--	ll	--	ll	ll	--	--	--	ll
unchr-1989	scaffold86	233892	.	A	G	13349.6	<nnxnp>	nn	np	np	np	np	np	np	np	--	np	np	np	np	np	np	np	np	np	np	np	nn	np	np	np	np	nn	np	np	np	np	np	np	nn	np	np	--	np	np	np	--	nn	np
unchr-1990	scaffold86	233934	.	T	A	16689.3	<nnxnp>	nn	np	nn	nn	np	np	nn	np	np	nn	np	np	nn	np	np	np	np	nn	nn	nn	nn	nn	nn	np	np	nn	np	np	np	np	np	np	nn	np	np	--	nn	np	nn	--	nn	np
unchr-1991	scaffold86	341461	.	G	T	38843.4	<lmxll>	lm	ll	--	ll	ll	ll	--	--	ll	--	--	ll	ll	ll	--	--	ll	--	ll	ll	--	ll	--	--	--	--	ll	ll	--	--	--	ll	lm	ll	--	ll	--	--	ll	ll	ll	--
unchr-1992	scaffold86	1102805	.	G	A	60229.4	<lmxll>	lm	ll	ll	lm	ll	ll	lm	lm	lm	ll	lm	lm	ll	lm	lm	lm	ll	ll	ll	ll	--	lm	ll	lm	ll	lm	ll	lm	ll	ll	ll	ll	lm	lm	ll	ll	ll	--	lm	--	lm	ll
unchr-1993	scaffold86	1102836	.	G	A	62255.4	<lmxll>	lm	ll	ll	lm	ll	ll	lm	lm	lm	ll	lm	lm	ll	lm	lm	lm	ll	ll	ll	ll	--	lm	lm	lm	ll	lm	ll	lm	ll	ll	ll	ll	lm	lm	ll	ll	ll	--	lm	--	lm	ll
unchr-1994	scaffold94	272131	.	T	C	11991.5	<lmxll>	lm	ll	ll	ll	ll	--	ll	ll	--	ll	ll	lm	ll	ll	ll	ll	ll	ll	lm	ll	ll	ll	ll	ll	lm	ll	--	--	ll	ll	ll	ll	ll	ll	ll	--	ll	ll	ll	--	ll	ll
unchr-1995	scaffold94	272135	.	G	T	11052.5	<nnxnp>	nn	np	np	nn	np	nn	nn	nn	nn	nn	nn	np	np	np	nn	np	nn	nn	np	nn	np	np	np	nn	np	np	--	nn	np	np	nn	np	nn	nn	np	nn	nn	nn	np	nn	nn	np
unchr-1996	scaffold94	272137	.	T	G	11053.8	<nnxnp>	nn	np	np	nn	np	np	nn	nn	nn	nn	nn	np	np	np	nn	np	nn	nn	np	--	np	np	np	nn	np	np	--	nn	np	nn	nn	np	nn	nn	np	nn	nn	nn	np	nn	nn	np
unchr-1997	scaffold94	273702	.	G	C	27433.8	<lmxll>	lm	ll	ll	ll	ll	--	ll	ll	--	ll	ll	--	ll	ll	ll	ll	ll	ll	--	ll	ll	ll	ll	ll	--	ll	--	--	ll	ll	ll	ll	ll	ll	ll	--	ll	ll	ll	--	ll	ll
unchr-1998	scaffold94	274166	.	A	G	55262.6	<lmxll>	lm	ll	lm	ll	--	ll	--	--	ll	--	--	ll	--	lm	lm	--	--	ll	ll	--	--	--	ll	ll	ll	ll	ll	ll	--	ll	ll	--	--	--	--	ll	ll	--	--	--	lm	--
[truncated: 4,433 more rows]
[truncated: 75 more columns]
