# Supplementary material for: High-resolution genetic maps and QTL mapping applications reveal polycystin gene involvement in oyster shell formation
Source: iScience. 2025 Nov 10;28(12):113986. doi: 10.1016/j.isci.2025.113986 (PMC12677090; doi:10.1016/j.isci.2025.113986)
Supplement: Table S4. Genotype of SH family, related to Figure 3 [file mmc5.xls]

## Sheet: joinmap_input
Table S4. genotype_SH_family
Mark	CHROM	POS	ID	REF	ALT	QUAL	Type	FatherH	MatherS	SH-1	SH-2	SH-3	SH-4	SH-5	SH-6	SH-9	SH-11	SH-12	SH-14	SH-15	SH-17	SH-18	SH-20	SH-21	SH-22	SH-23	SH-24	SH-25	SH-26	SH-27	SH-28	SH-29	SH-30	SH-32	SH-33	SH-34	SH-36	SH-37	SH-38	SH-39	SH-40	SH-41	SH-42	SH-43	SH-44	SH-46	SH-49	SH-50	SH-51
unchr-1	scaffold14	368010	.	A	T	161058	<lmxll>	lm	ll	--	--	--	--	ll	--	--	--	ll	--	--	--	--	--	lm	--	ll	--	lm	lm	--	--	lm	--	lm	--	ll	ll	--	ll	--	--	ll	ll	ll	ll	lm	lm	ll	--
unchr-2	scaffold14	406918	.	C	A	35249.5	<nnxnp>	nn	np	--	--	np	nn	nn	nn	nn	nn	nn	np	nn	np	np	nn	nn	nn	--	nn	nn	nn	nn	nn	--	np	nn	nn	np	nn	nn	nn	nn	nn	np	nn	nn	nn	nn	nn	nn	nn
unchr-3	scaffold14	406939	.	C	T	35845.3	<nnxnp>	nn	np	--	--	np	nn	nn	nn	nn	nn	nn	np	nn	np	np	nn	nn	nn	--	nn	nn	nn	nn	--	--	np	nn	nn	np	nn	nn	nn	nn	nn	np	nn	nn	nn	nn	nn	nn	nn
unchr-4	scaffold14	406946	.	A	T	50480	<nnxnp>	nn	np	nn	nn	nn	np	np	--	np	nn	np	nn	nn	nn	nn	np	--	np	nn	nn	np	--	np	nn	nn	nn	--	nn	nn	nn	nn	nn	--	np	nn	nn	--	np	np	np	np	--
unchr-5	scaffold14	407316	.	A	ATGTT	148484	<nnxnp>	nn	np	nn	nn	nn	np	np	np	np	np	np	nn	nn	nn	nn	np	np	np	nn	nn	np	np	np	nn	nn	nn	np	np	nn	np	np	np	np	np	nn	np	np	np	np	np	np	np
unchr-6	scaffold14	407342	.	CTT	C	107377	<nnxnp>	nn	np	np	np	nn	nn	nn	nn	nn	nn	nn	np	np	np	np	nn	nn	nn	np	nn	nn	nn	nn	np	np	np	nn	nn	np	nn	nn	nn	nn	nn	np	nn	nn	nn	nn	nn	nn	nn
unchr-7	scaffold14	407353	.	T	C	172652	<nnxnp>	nn	np	nn	nn	nn	np	np	np	np	np	np	nn	nn	nn	nn	np	np	np	nn	nn	np	np	np	nn	nn	nn	np	np	nn	np	np	np	np	np	nn	np	np	np	np	np	np	np
unchr-8	scaffold14	407367	.	T	C	84423.7	<nnxnp>	nn	np	np	np	--	nn	nn	nn	nn	nn	nn	np	np	np	np	nn	nn	nn	np	nn	nn	nn	nn	np	np	np	nn	nn	np	nn	nn	nn	nn	nn	np	nn	nn	nn	nn	nn	nn	nn
unchr-9	scaffold14	478324	.	T	C	198659	<lmxll>	lm	ll	--	--	--	--	ll	--	--	--	ll	--	--	--	--	--	--	--	ll	--	--	--	--	--	--	--	--	--	ll	ll	--	ll	--	--	ll	ll	ll	ll	--	--	ll	--
unchr-10	scaffold14	526238	.	C	CTGCA	107075	<lmxll>	lm	ll	ll	ll	ll	ll	--	ll	ll	ll	--	ll	ll	ll	ll	ll	ll	ll	lm	ll	ll	ll	ll	ll	ll	ll	ll	ll	lm	--	ll	--	ll	ll	--	--	--	--	ll	ll	--	ll
unchr-11	scaffold14	526299	.	T	G	35084.2	<nnxnp>	nn	np	np	np	np	nn	nn	nn	nn	nn	nn	np	nn	np	np	nn	nn	nn	np	nn	nn	nn	nn	nn	np	np	nn	nn	np	nn	nn	nn	nn	nn	--	nn	nn	nn	nn	nn	nn	nn
unchr-12	scaffold14	526300	.	G	T	35156.8	<nnxnp>	nn	np	np	np	np	nn	nn	nn	nn	nn	nn	np	nn	np	np	nn	nn	nn	np	nn	nn	nn	nn	nn	np	np	nn	nn	np	nn	nn	nn	nn	nn	--	nn	nn	nn	nn	nn	nn	nn
unchr-13	scaffold14	662333	.	C	T	166698	<nnxnp>	nn	np	nn	nn	nn	--	np	--	--	np	np	nn	nn	nn	nn	--	--	np	nn	np	np	--	--	nn	nn	nn	--	--	nn	np	--	np	--	--	nn	np	np	np	np	--	np	--
unchr-14	scaffold14	808613	.	G	T	121019	<lmxll>	lm	ll	ll	lm	--	--	ll	--	--	--	ll	--	--	--	ll	--	--	--	ll	--	--	ll	ll	--	--	--	ll	--	ll	ll	--	ll	--	--	ll	ll	ll	ll	--	--	ll	--
unchr-15	scaffold14	808627	.	C	A	120269	<lmxll>	lm	ll	ll	lm	--	--	ll	--	--	--	ll	--	--	--	ll	--	ll	--	ll	--	--	ll	ll	--	--	--	ll	--	ll	ll	--	ll	--	--	ll	ll	ll	ll	--	--	ll	--
unchr-16	scaffold14	841867	.	G	A	87087.3	<lmxll>	lm	ll	ll	ll	ll	ll	--	ll	ll	ll	--	ll	ll	ll	ll	ll	ll	ll	--	ll	ll	ll	ll	ll	ll	ll	ll	ll	--	--	ll	--	ll	ll	--	--	--	--	ll	ll	--	ll
unchr-17	scaffold14	850581	.	A	T	26520.7	<lmxll>	lm	ll	ll	ll	ll	ll	lm	ll	ll	ll	--	ll	ll	ll	ll	ll	ll	ll	--	ll	ll	ll	ll	ll	ll	ll	ll	ll	--	--	ll	--	ll	ll	--	--	--	--	ll	ll	--	ll
unchr-18	scaffold14	859747	.	G	A	10751.1	<nnxnp>	nn	np	--	--	--	nn	nn	nn	nn	nn	nn	--	np	np	--	nn	nn	nn	nn	nn	nn	nn	nn	--	np	--	nn	nn	--	nn	nn	nn	nn	nn	np	nn	nn	nn	nn	nn	nn	nn
unchr-19	scaffold14	956673	.	A	T	50342.7	<lmxll>	lm	ll	ll	ll	ll	ll	lm	ll	ll	ll	lm	ll	ll	ll	ll	ll	ll	ll	lm	ll	ll	ll	ll	ll	ll	ll	ll	ll	lm	lm	ll	lm	ll	ll	lm	lm	--	lm	ll	ll	lm	ll
unchr-20	scaffold14	956797	.	C	T	67234.9	<lmxll>	lm	ll	ll	ll	ll	ll	lm	ll	ll	ll	lm	ll	ll	ll	ll	ll	ll	ll	lm	ll	ll	ll	ll	ll	ll	ll	ll	ll	lm	lm	ll	--	ll	ll	lm	lm	--	lm	ll	ll	lm	ll
unchr-21	scaffold14	1006523	.	T	A	202828	<lmxll>	lm	ll	--	--	--	--	ll	--	--	--	ll	--	--	--	--	--	--	--	ll	--	--	--	--	--	--	--	--	--	ll	ll	--	ll	--	--	ll	ll	ll	ll	--	--	ll	--
unchr-22	scaffold14	1006561	.	CT	C	40247.2	<lmxll>	lm	ll	ll	ll	ll	ll	--	ll	ll	ll	lm	ll	ll	ll	ll	ll	ll	ll	--	ll	ll	ll	ll	ll	ll	ll	ll	ll	--	--	ll	--	ll	ll	--	--	--	--	ll	ll	--	ll
unchr-23	scaffold14	1006756	.	A	G	117633	<nnxnp>	nn	np	nn	nn	nn	np	np	np	np	np	np	nn	nn	nn	nn	np	np	np	np	np	np	np	np	nn	nn	nn	np	np	nn	np	np	np	np	np	nn	np	np	np	np	np	np	np
unchr-24	scaffold14	1006810	.	G	A	119551	<nnxnp>	nn	np	nn	nn	nn	np	np	np	np	np	np	nn	nn	nn	nn	np	np	np	np	np	np	np	np	nn	nn	nn	np	np	nn	np	np	np	np	np	nn	np	np	np	np	np	np	np
unchr-25	scaffold14	1006829	.	T	TA	208423	<nnxnp>	nn	np	nn	nn	nn	np	np	np	np	np	np	nn	nn	nn	nn	np	np	np	np	np	np	np	np	nn	nn	nn	np	np	nn	np	np	np	np	np	nn	np	np	np	np	np	np	np
unchr-26	scaffold14	1020462	.	G	A	57801.6	<lmxll>	lm	ll	ll	ll	ll	ll	--	ll	ll	ll	--	ll	ll	ll	ll	ll	ll	ll	--	ll	ll	ll	ll	ll	ll	ll	ll	ll	--	--	ll	--	ll	ll	--	--	--	--	ll	ll	--	ll
unchr-27	scaffold14	1051821	.	G	T	13028.9	<nnxnp>	nn	np	np	nn	np	np	np	np	np	np	np	np	np	np	np	np	np	--	np	np	np	np	np	np	np	np	np	np	np	np	np	np	np	--	np	np	np	--	np	np	np	np
unchr-28	scaffold14	1051885	.	T	G	113.99	<nnxnp>	nn	np	nn	nn	nn	nn	nn	nn	np	nn	nn	nn	nn	nn	np	nn	nn	nn	nn	nn	nn	nn	nn	nn	np	nn	nn	nn	nn	nn	nn	nn	nn	--	nn	np	nn	nn	nn	nn	nn	nn
unchr-29	scaffold14	1051901	.	A	T	14535.3	<hkxhk>	hk	hk	hk	hk	hk	hk	hk	hk	hk	hk	hk	hk	hk	hk	hk	hk	hk	--	hk	hk	hk	hk	hh	hk	hk	hk	hk	hk	hh	hk	hk	hk	hk	--	hk	hk	hk	hk	hk	hk	hk	hk
unchr-30	scaffold14	1052544	.	A	C	11744.3	<lmxll>	lm	ll	ll	lm	ll	ll	lm	lm	lm	lm	ll	lm	lm	ll	ll	lm	ll	ll	lm	ll	lm	ll	lm	ll	lm	lm	lm	ll	lm	lm	lm	ll	ll	--	ll	lm	lm	ll	ll	lm	ll	ll
unchr-31	scaffold14	1052553	.	G	C	11715.3	<lmxll>	lm	ll	ll	lm	ll	ll	lm	lm	lm	lm	ll	lm	lm	ll	ll	lm	ll	ll	lm	ll	lm	ll	lm	ll	lm	lm	lm	ll	lm	lm	lm	ll	ll	--	ll	lm	lm	ll	ll	lm	ll	ll
unchr-32	scaffold14	1091284	.	G	A	86830.9	<lmxll>	lm	ll	lm	lm	lm	lm	ll	lm	--	ll	ll	ll	--	--	lm	ll	lm	lm	ll	--	lm	ll	lm	ll	--	lm	ll	--	ll	ll	lm	ll	lm	lm	ll	ll	ll	ll	lm	--	ll	lm
unchr-33	scaffold14	1267807	.	A	C	11504.3	<lmxll>	lm	ll	ll	ll	ll	lm	ll	ll	ll	ll	ll	ll	ll	ll	ll	ll	lm	lm	lm	lm	lm	ll	ll	lm	ll	ll	ll	ll	ll	lm	ll	ll	lm	ll	ll	ll	ll	ll	lm	lm	lm	lm
unchr-34	scaffold14	1267823	.	T	A	33540.2	<lmxll>	lm	ll	lm	lm	lm	lm	lm	lm	lm	lm	ll	lm	lm	lm	lm	lm	lm	lm	lm	ll	lm	lm	lm	lm	lm	lm	lm	lm	lm	ll	lm	lm	lm	lm	ll	lm	lm	lm	lm	lm	ll	ll
unchr-35	scaffold14	1267852	.	G	C	19515.3	<lmxll>	lm	ll	ll	ll	ll	lm	ll	ll	ll	ll	ll	ll	ll	ll	ll	ll	lm	lm	lm	lm	lm	ll	ll	lm	ll	ll	ll	ll	ll	lm	ll	ll	lm	ll	ll	ll	ll	ll	lm	lm	lm	lm
unchr-36	scaffold14	1267916	.	C	T	40384.6	<lmxll>	lm	ll	lm	lm	lm	lm	lm	lm	lm	ll	lm	lm	lm	lm	lm	lm	lm	lm	ll	lm	lm	lm	lm	lm	lm	lm	lm	lm	lm	ll	lm	lm	lm	lm	ll	ll	lm	lm	lm	lm	ll	lm
unchr-37	scaffold14	1325092	.	T	TTC	1133.58	<lmxll>	lm	ll	ll	ll	ll	--	lm	ll	ll	ll	ll	ll	ll	ll	ll	ll	ll	ll	lm	ll	ll	ll	ll	ll	ll	ll	ll	ll	lm	--	ll	--	ll	--	lm	--	ll	ll	ll	--	lm	--
unchr-38	scaffold14	1325519	.	T	C	156737	<nnxnp>	nn	np	nn	nn	nn	np	np	np	np	np	np	nn	nn	nn	nn	np	np	np	np	np	np	np	np	nn	nn	nn	np	np	nn	np	np	np	np	np	nn	np	np	np	np	np	np	np
unchr-39	scaffold14	1453031	.	TA	T	6948.28	<nnxnp>	nn	np	nn	np	np	nn	nn	nn	nn	nn	nn	nn	nn	nn	nn	nn	nn	nn	nn	nn	nn	nn	nn	nn	nn	np	nn	nn	nn	nn	nn	nn	nn	nn	np	nn	nn	nn	nn	nn	nn	nn
unchr-40	scaffold14	1453039	.	A	ATTTT	6598.36	<nnxnp>	nn	np	nn	np	np	nn	nn	nn	nn	nn	nn	nn	nn	nn	nn	nn	nn	nn	nn	nn	nn	nn	nn	nn	nn	np	nn	nn	nn	nn	nn	nn	nn	nn	np	nn	nn	nn	nn	nn	nn	nn
unchr-41	scaffold14	1453061	.	TG	T	6916.12	<nnxnp>	nn	np	nn	np	np	nn	nn	nn	nn	nn	nn	nn	nn	np	nn	nn	nn	nn	nn	nn	nn	nn	nn	nn	nn	np	nn	nn	nn	nn	nn	nn	nn	nn	np	nn	nn	nn	nn	nn	nn	nn
unchr-42	scaffold14	1544372	.	C	T	25351.4	<nnxnp>	nn	np	nn	nn	nn	np	np	np	np	np	np	nn	nn	nn	nn	np	np	np	np	np	np	nn	np	nn	nn	nn	np	np	nn	np	np	np	np	np	nn	np	nn	np	np	nn	nn	--
unchr-43	scaffold14	1544944	.	C	T	35429.1	<lmxll>	lm	ll	lm	lm	lm	lm	ll	--	--	--	ll	--	--	lm	--	lm	lm	lm	ll	--	lm	--	--	--	lm	--	--	--	ll	ll	--	ll	lm	lm	ll	ll	ll	ll	lm	--	ll	lm
unchr-44	scaffold14	1611968	.	A	G	22627.9	<nnxnp>	nn	np	nn	nn	np	nn	--	nn	nn	nn	--	np	nn	nn	nn	nn	nn	nn	np	nn	nn	nn	nn	np	np	np	nn	nn	--	--	nn	nn	nn	nn	--	--	nn	nn	nn	nn	--	nn
unchr-45	scaffold14	1655418	.	T	A	130114	<lmxll>	lm	ll	--	--	--	--	ll	--	--	--	ll	--	--	--	--	--	--	ll	ll	--	--	ll	--	lm	--	--	--	--	ll	ll	--	ll	--	--	ll	ll	ll	ll	--	--	ll	--
unchr-46	scaffold14	1655521	.	G	A	116394	<lmxll>	lm	ll	--	--	--	--	ll	--	--	--	ll	--	--	--	--	--	--	--	ll	--	ll	ll	--	--	--	--	ll	--	ll	ll	ll	ll	--	ll	ll	ll	ll	ll	--	--	ll	--
unchr-47	scaffold14	1682866	.	T	G	15264.9	<nnxnp>	nn	np	nn	nn	nn	np	--	np	np	np	--	nn	nn	nn	nn	np	np	np	np	np	np	np	np	nn	nn	nn	np	np	nn	--	np	np	np	np	nn	--	--	--	np	np	--	np
unchr-48	scaffold14	1682870	.	C	T	11572.9	<nnxnp>	nn	np	np	np	np	nn	--	nn	nn	nn	--	np	np	np	np	nn	nn	nn	nn	nn	nn	nn	nn	np	np	np	nn	nn	--	--	nn	np	nn	nn	--	--	--	--	nn	nn	--	nn
unchr-49	scaffold14	1682871	.	A	T	14988.8	<nnxnp>	nn	np	nn	nn	nn	np	--	np	np	np	--	nn	nn	nn	nn	np	np	np	--	np	np	np	np	nn	nn	nn	np	np	nn	--	np	np	np	np	nn	--	--	--	np	np	--	np
unchr-50	scaffold14	1682872	.	GAAC	G	14947.3	<nnxnp>	nn	np	nn	nn	nn	np	--	np	np	np	--	nn	nn	nn	nn	np	np	np	np	np	np	np	np	nn	nn	nn	np	np	nn	--	np	np	np	np	nn	--	--	--	np	np	--	np
unchr-51	scaffold14	1963894	.	CA	C	4119.3	<lmxll>	lm	ll	ll	ll	ll	ll	--	ll	ll	ll	--	ll	ll	ll	ll	ll	ll	ll	--	ll	ll	ll	ll	--	ll	ll	--	ll	--	--	ll	--	ll	ll	--	--	--	--	ll	ll	--	ll
unchr-52	scaffold14	1963924	.	T	C	32088	<lmxll>	lm	ll	lm	lm	lm	lm	ll	--	--	lm	ll	lm	lm	lm	lm	--	lm	lm	ll	lm	lm	lm	lm	lm	lm	lm	--	lm	ll	ll	lm	ll	lm	lm	ll	ll	ll	ll	lm	lm	ll	lm
unchr-53	scaffold14	2491677	.	C	T	9457.36	<lmxll>	lm	ll	ll	ll	ll	ll	--	ll	ll	ll	--	ll	ll	ll	ll	ll	ll	ll	--	ll	ll	ll	ll	ll	ll	ll	ll	ll	--	--	ll	--	ll	ll	--	--	--	--	ll	ll	--	ll
unchr-54	scaffold14	2491857	.	T	G	24792.3	<nnxnp>	nn	np	np	np	np	nn	nn	nn	nn	nn	nn	np	np	np	np	nn	nn	nn	nn	nn	nn	nn	nn	np	nn	np	nn	nn	nn	nn	nn	nn	nn	nn	np	nn	nn	nn	nn	nn	nn	nn
unchr-55	scaffold14	2492062	.	A	G	63816.2	<lmxll>	lm	ll	lm	lm	lm	lm	ll	--	lm	lm	ll	lm	lm	lm	--	lm	lm	lm	ll	lm	lm	lm	lm	lm	lm	--	lm	--	ll	ll	lm	ll	lm	--	ll	ll	ll	ll	lm	--	ll	lm
unchr-56	scaffold14	2510507	.	C	T	29173.2	<lmxll>	lm	ll	ll	--	ll	--	ll	--	--	--	ll	ll	lm	--	--	ll	--	--	ll	--	--	--	--	--	ll	--	ll	lm	ll	ll	--	ll	--	lm	ll	ll	ll	ll	--	ll	ll	ll
unchr-57	scaffold14	2534920	.	T	A	21282.4	<nnxnp>	nn	np	nn	nn	nn	--	np	--	nn	np	nn	nn	nn	nn	nn	np	nn	np	np	nn	np	--	np	nn	nn	nn	np	nn	nn	--	--	nn	np	np	nn	nn	--	np	np	--	np	--
unchr-58	scaffold14	2534949	.	C	G	14963.2	<lmxll>	lm	ll	ll	ll	ll	ll	lm	ll	ll	ll	--	ll	ll	ll	ll	ll	ll	ll	lm	ll	ll	ll	ll	ll	ll	ll	ll	ll	--	--	ll	--	ll	ll	lm	--	--	lm	ll	ll	lm	ll
unchr-59	scaffold14	2534995	.	C	T	20508.1	<nnxnp>	nn	np	nn	nn	nn	--	np	--	nn	np	nn	nn	nn	nn	nn	np	nn	np	np	nn	np	nn	np	nn	nn	nn	np	nn	nn	nn	nn	nn	np	np	nn	nn	nn	np	np	nn	np	nn
unchr-60	scaffold28	125962	.	A	G	15086	<nnxnp>	nn	np	nn	nn	nn	nn	nn	nn	nn	--	nn	--	--	--	nn	nn	--	np	nn	np	nn	np	nn	nn	--	nn	nn	np	--	np	--	np	np	nn	--	--	nn	np	np	nn	nn	np
unchr-61	scaffold28	518136	.	C	G	255.87	<nnxnp>	nn	np	nn	nn	np	nn	nn	nn	nn	nn	np	nn	nn	nn	np	nn	nn	nn	nn	nn	nn	nn	nn	nn	np	--	nn	nn	nn	nn	nn	np	nn	nn	nn	nn	nn	nn	nn	--	nn	nn
unchr-62	scaffold28	518141	.	T	G	138.7	<nnxnp>	nn	np	nn	nn	nn	nn	nn	nn	nn	nn	nn	nn	nn	np	nn	nn	nn	nn	nn	nn	np	nn	nn	nn	nn	--	nn	nn	nn	nn	nn	nn	nn	np	nn	nn	np	nn	nn	--	nn	nn
unchr-63	scaffold28	518145	.	A	T	169.83	<lmxll>	lm	ll	ll	ll	ll	ll	ll	ll	ll	ll	ll	ll	ll	ll	lm	ll	ll	ll	ll	ll	ll	ll	ll	ll	ll	--	ll	ll	lm	ll	ll	lm	ll	ll	ll	ll	ll	--	ll	--	ll	ll
unchr-64	scaffold28	518151	.	T	G	346.52	<nnxnp>	nn	np	nn	np	np	nn	nn	nn	--	nn	nn	nn	nn	nn	nn	nn	nn	nn	nn	np	nn	nn	nn	nn	nn	--	np	nn	nn	np	nn	nn	nn	nn	nn	nn	nn	nn	nn	--	nn	nn
unchr-65	scaffold28	518168	.	T	G	145.97	<nnxnp>	nn	np	nn	np	nn	nn	nn	nn	--	nn	nn	nn	nn	np	nn	np	nn	nn	nn	nn	nn	nn	nn	nn	nn	nn	nn	nn	nn	nn	nn	nn	nn	nn	nn	nn	nn	nn	nn	--	nn	nn
unchr-66	scaffold28	518169	.	A	C	604.14	<nnxnp>	nn	np	np	nn	nn	nn	nn	nn	--	np	nn	nn	nn	nn	nn	nn	nn	np	nn	np	nn	nn	nn	nn	nn	--	nn	nn	nn	nn	np	nn	nn	nn	nn	nn	nn	--	nn	nn	np	nn
unchr-67	scaffold28	518175	.	T	G	297.96	<nnxnp>	nn	np	nn	nn	np	nn	nn	nn	--	nn	nn	nn	nn	nn	np	nn	nn	nn	nn	nn	nn	np	np	nn	nn	--	nn	nn	nn	nn	nn	nn	nn	nn	nn	nn	nn	nn	np	--	nn	np
unchr-68	scaffold28	518186	.	C	G	326.66	<nnxnp>	nn	np	nn	nn	nn	nn	nn	nn	--	nn	nn	nn	nn	nn	nn	np	nn	nn	nn	nn	nn	nn	nn	nn	nn	--	nn	nn	nn	nn	nn	np	nn	nn	nn	nn	np	nn	nn	nn	nn	nn
unchr-69	scaffold28	518210	.	A	C	292.39	<nnxnp>	nn	np	nn	np	nn	np	nn	nn	--	nn	nn	nn	nn	nn	nn	nn	nn	nn	nn	nn	nn	nn	nn	np	nn	--	nn	nn	nn	nn	nn	np	nn	nn	nn	nn	nn	nn	np	nn	nn	np
unchr-70	scaffold28	564783	.	TC	T	100334	<lmxll>	lm	ll	ll	lm	--	ll	--	--	--	--	--	--	--	--	--	ll	--	ll	--	ll	lm	ll	lm	ll	--	lm	ll	ll	--	ll	lm	lm	ll	ll	lm	--	ll	ll	ll	--	lm	ll
unchr-71	scaffold28	598468	.	C	T	38695.9	<nnxnp>	nn	np	nn	--	--	--	--	--	--	nn	--	nn	nn	nn	--	np	nn	nn	--	nn	--	nn	--	nn	nn	--	np	nn	nn	nn	nn	nn	nn	--	nn	nn	np	nn	nn	--	--	nn
unchr-72	scaffold28	598557	.	G	A	36425.8	<nnxnp>	nn	np	nn	--	--	nn	--	--	--	nn	--	nn	np	nn	--	np	nn	nn	--	nn	--	nn	--	--	nn	--	np	nn	nn	nn	nn	nn	nn	--	nn	nn	np	nn	nn	--	--	nn
unchr-73	scaffold28	777976	.	G	A	40440.4	<nnxnp>	nn	np	nn	nn	nn	nn	nn	nn	nn	--	nn	--	--	--	nn	nn	--	np	nn	nn	nn	nn	nn	nn	--	nn	nn	nn	--	np	--	--	np	nn	--	--	nn	--	np	nn	nn	nn
unchr-74	scaffold28	777997	.	G	A	28860.5	<nnxnp>	nn	np	np	--	np	np	--	nn	np	nn	np	nn	nn	nn	--	np	nn	nn	np	nn	np	nn	--	nn	nn	nn	np	nn	nn	nn	nn	nn	nn	np	nn	nn	np	nn	nn	--	--	nn
unchr-75	scaffold28	778346	.	C	T	109349	<nnxnp>	nn	np	nn	nn	nn	nn	nn	nn	nn	np	nn	np	np	np	nn	nn	np	np	nn	nn	nn	np	nn	nn	np	nn	nn	np	np	np	np	np	np	nn	np	np	nn	np	np	nn	nn	np
unchr-76	scaffold28	778373	.	C	T	150930	<nnxnp>	nn	np	np	np	np	np	np	nn	--	nn	np	nn	nn	nn	np	nn	nn	nn	np	nn	np	nn	np	nn	nn	np	np	nn	nn	nn	nn	nn	nn	np	nn	nn	np	nn	nn	np	np	nn
unchr-77	scaffold28	1089205	.	C	G	105161	<nnxnp>	nn	np	--	np	np	--	np	np	np	nn	np	nn	np	nn	np	--	nn	nn	np	nn	np	nn	np	--	nn	np	--	nn	nn	nn	nn	nn	nn	np	nn	np	--	nn	nn	np	np	nn
unchr-78	scaffold28	1089206	.	C	T	66288.7	<nnxnp>	nn	np	nn	nn	nn	nn	nn	nn	nn	np	nn	np	np	np	nn	nn	np	--	nn	--	nn	--	nn	nn	np	nn	nn	np	np	--	np	np	--	nn	np	np	nn	--	--	nn	nn	--
unchr-79	scaffold28	1089219	.	T	C	37341.6	<nnxnp>	nn	np	nn	nn	nn	np	nn	nn	np	nn	nn	nn	np	nn	np	nn	nn	nn	nn	nn	nn	nn	nn	nn	nn	np	nn	nn	nn	nn	nn	nn	nn	nn	nn	np	np	nn	nn	np	nn	nn
unchr-80	scaffold28	1576328	.	C	CTCCCTG	23531.2	<nnxnp>	nn	np	nn	nn	nn	nn	nn	nn	nn	np	nn	np	np	np	nn	nn	np	np	nn	nn	nn	np	nn	nn	nn	nn	nn	nn	np	np	nn	np	nn	nn	np	nn	nn	np	np	nn	nn	np
unchr-81	scaffold28	1576330	.	C	CCCTGTT	31815	<nnxnp>	nn	np	np	np	np	np	np	nn	np	nn	np	nn	nn	nn	nn	np	nn	nn	nn	nn	np	nn	np	np	--	nn	np	nn	nn	nn	nn	nn	np	nn	nn	nn	np	nn	nn	np	np	nn
unchr-82	scaffold28	1576331	.	A	C	157356	<lmxll>	lm	ll	ll	lm	lm	ll	lm	--	lm	lm	lm	lm	lm	lm	--	ll	lm	ll	--	ll	lm	ll	lm	ll	--	--	ll	ll	lm	ll	--	lm	ll	ll	lm	--	ll	ll	ll	lm	lm	ll
unchr-83	scaffold28	1592627	.	A	AC	190392	<lmxll>	lm	ll	ll	lm	lm	ll	lm	lm	lm	lm	lm	lm	lm	lm	lm	ll	lm	ll	lm	ll	lm	ll	lm	ll	lm	lm	ll	ll	lm	ll	lm	lm	ll	ll	lm	lm	ll	ll	ll	lm	lm	ll
unchr-84	scaffold28	1592632	.	A	C	49680.3	<lmxll>	lm	ll	lm	ll	ll	lm	ll	ll	ll	ll	ll	ll	ll	ll	ll	lm	ll	lm	ll	lm	ll	lm	ll	lm	ll	ll	lm	lm	ll	lm	ll	ll	lm	lm	ll	ll	lm	lm	lm	ll	ll	lm
unchr-85	scaffold28	1593075	.	G	C	79116.6	<nnxnp>	nn	np	nn	nn	nn	nn	nn	nn	nn	np	nn	np	np	np	nn	nn	np	nn	nn	np	nn	np	nn	nn	nn	nn	nn	np	np	np	np	np	nn	nn	np	np	nn	np	np	nn	nn	np
unchr-86	scaffold28	1643520	.	A	G	140398	<lmxll>	lm	ll	ll	--	--	ll	lm	--	--	--	--	--	--	--	--	ll	--	ll	lm	ll	--	ll	lm	ll	--	--	ll	ll	--	ll	--	--	ll	ll	--	--	ll	ll	ll	lm	--	ll
unchr-87	scaffold28	1734262	.	C	A	74508.7	<nnxnp>	nn	np	np	np	np	np	np	np	np	nn	np	nn	nn	nn	np	np	nn	np	np	nn	np	nn	np	np	np	np	np	nn	nn	nn	nn	nn	np	np	nn	nn	np	nn	nn	np	np	nn
unchr-88	scaffold28	1734319	.	CTT	C	355688	<lmxll>	lm	ll	ll	lm	lm	ll	lm	lm	lm	lm	lm	lm	lm	lm	lm	ll	lm	ll	lm	ll	lm	ll	lm	ll	lm	lm	ll	ll	lm	ll	lm	lm	ll	ll	lm	lm	ll	ll	ll	lm	lm	ll
unchr-89	scaffold28	1734568	.	G	A	137546	<lmxll>	lm	ll	ll	lm	lm	ll	lm	lm	lm	lm	lm	lm	lm	lm	lm	ll	lm	ll	lm	ll	lm	ll	lm	ll	lm	lm	ll	ll	lm	ll	lm	lm	ll	ll	lm	lm	ll	ll	ll	lm	lm	ll
unchr-90	scaffold28	1734593	.	TA	T	362839	<lmxll>	lm	ll	lm	ll	ll	lm	ll	ll	ll	ll	ll	ll	ll	ll	ll	lm	ll	lm	ll	lm	ll	lm	ll	lm	ll	ll	lm	lm	ll	lm	ll	ll	lm	lm	ll	ll	lm	lm	lm	ll	ll	lm
unchr-91	scaffold28	1734595	.	A	T	328700	<lmxll>	lm	ll	lm	ll	ll	lm	ll	ll	ll	ll	ll	ll	ll	ll	ll	lm	ll	lm	ll	lm	ll	lm	ll	lm	ll	ll	lm	lm	ll	lm	ll	ll	lm	lm	ll	ll	lm	lm	lm	ll	ll	lm
unchr-92	scaffold28	1741287	.	C	T	38831.2	<nnxnp>	nn	np	nn	nn	nn	nn	nn	nn	nn	np	nn	np	np	np	nn	np	np	nn	nn	np	nn	np	nn	nn	nn	nn	nn	np	np	np	np	np	nn	nn	np	np	nn	np	np	nn	nn	np
unchr-93	scaffold28	1741351	.	T	C	37412.1	<nnxnp>	nn	np	nn	nn	nn	nn	nn	nn	nn	np	nn	np	np	np	nn	nn	np	nn	nn	np	nn	np	nn	nn	nn	nn	nn	np	np	np	np	np	nn	nn	np	np	nn	np	np	nn	nn	np
unchr-94	scaffold28	1760329	.	A	G	29504	<nnxnp>	nn	np	nn	nn	nn	nn	nn	nn	nn	--	nn	--	--	--	nn	nn	--	nn	nn	nn	nn	np	nn	nn	nn	nn	nn	np	--	np	--	--	nn	nn	np	--	nn	nn	nn	nn	nn	np
unchr-95	scaffold28	1761122	.	G	A	43098.4	<nnxnp>	nn	np	--	np	np	--	np	np	np	nn	np	nn	nn	nn	np	--	nn	--	np	nn	np	nn	np	--	np	np	--	nn	nn	nn	nn	nn	--	--	nn	nn	--	nn	nn	np	np	nn
unchr-96	scaffold28	1761124	.	C	T	95041.7	<nnxnp>	nn	np	--	np	np	--	np	np	np	np	np	np	np	np	np	--	np	--	np	--	np	--	np	--	np	np	--	--	np	--	np	np	--	--	np	np	--	--	--	np	np	--
unchr-97	scaffold28	1761147	.	T	C	96430.6	<nnxnp>	nn	np	--	np	np	--	np	np	np	nn	np	nn	nn	nn	np	--	nn	--	np	nn	np	nn	np	--	np	np	--	nn	nn	nn	nn	nn	--	--	nn	nn	--	nn	nn	np	np	nn
unchr-98	scaffold28	1764912	.	C	CG	15984.7	<nnxnp>	nn	np	nn	nn	nn	nn	nn	nn	nn	np	nn	np	np	nn	nn	nn	nn	nn	nn	np	nn	np	nn	nn	nn	nn	nn	np	np	np	np	np	nn	nn	np	np	nn	np	np	nn	nn	nn
unchr-99	scaffold28	1764915	.	G	GA	11227.6	<nnxnp>	nn	np	np	np	np	np	nn	np	np	nn	np	nn	nn	nn	np	nn	nn	np	nn	nn	np	nn	nn	np	np	np	np	nn	nn	nn	nn	nn	np	np	nn	nn	np	nn	nn	np	np	nn
unchr-100	scaffold28	1764920	.	G	A	19964.5	<lmxll>	lm	ll	ll	lm	lm	ll	--	lm	lm	lm	lm	lm	lm	--	lm	ll	--	ll	--	ll	lm	ll	--	ll	lm	lm	ll	ll	lm	ll	lm	lm	ll	ll	lm	ll	ll	ll	ll	lm	lm	ll
unchr-101	scaffold28	1764947	.	C	T	13750.7	<lmxll>	lm	ll	lm	ll	ll	lm	ll	ll	ll	ll	ll	ll	ll	ll	ll	--	ll	lm	ll	lm	ll	lm	ll	lm	ll	ll	lm	--	ll	lm	ll	ll	lm	lm	lm	ll	lm	lm	lm	ll	ll	lm
unchr-102	scaffold28	1771170	.	T	G	32321.1	<nnxnp>	nn	np	np	--	--	np	--	--	--	nn	--	nn	nn	nn	--	np	nn	np	--	nn	--	nn	--	np	--	--	np	nn	nn	nn	nn	nn	nn	np	nn	nn	np	nn	nn	--	--	nn
unchr-103	scaffold28	1771185	.	TTC	T	42197.6	<nnxnp>	nn	np	nn	nn	nn	nn	nn	nn	--	--	nn	--	--	--	--	nn	nn	nn	nn	nn	nn	np	nn	nn	nn	nn	nn	np	--	np	--	--	nn	nn	--	--	nn	np	np	nn	nn	nn
unchr-104	scaffold28	1771207	.	T	C	44770.4	<nnxnp>	nn	np	nn	nn	nn	nn	nn	nn	nn	--	nn	--	--	--	nn	nn	--	nn	nn	nn	nn	np	nn	nn	nn	nn	nn	np	--	np	--	--	nn	nn	--	--	nn	np	np	nn	nn	--
unchr-105	scaffold28	1896009	.	T	C	95624.6	<lmxll>	lm	ll	--	ll	ll	--	ll	ll	ll	ll	ll	ll	ll	ll	ll	--	ll	--	ll	--	ll	--	ll	--	ll	ll	--	--	ll	--	ll	ll	--	--	ll	ll	--	--	--	ll	ll	--
unchr-106	scaffold28	1906793	.	A	T	82898.9	<nnxnp>	nn	np	np	nn	np	np	np	np	np	nn	np	nn	nn	nn	np	nn	nn	np	nn	nn	np	nn	nn	np	np	np	np	nn	nn	nn	nn	nn	np	np	nn	nn	np	nn	nn	np	nn	nn
unchr-107	scaffold28	1906806	.	T	TAAAAA	76933.8	<nnxnp>	nn	np	nn	nn	nn	nn	nn	nn	nn	np	nn	np	np	nn	nn	nn	np	nn	nn	nn	nn	np	nn	nn	nn	nn	nn	np	np	nn	nn	np	nn	nn	np	np	nn	np	nn	nn	nn	np
unchr-108	scaffold28	1907049	.	A	T	88592.9	<nnxnp>	nn	np	nn	nn	nn	nn	nn	nn	nn	np	nn	np	nn	np	nn	nn	np	nn	nn	np	nn	np	nn	nn	nn	nn	nn	np	--	np	np	np	nn	nn	np	np	nn	np	np	nn	nn	np
unchr-109	scaffold28	1907101	.	G	A	66890.7	<nnxnp>	nn	np	np	np	np	np	np	nn	np	nn	--	nn	nn	nn	--	np	nn	--	np	nn	nn	nn	np	--	np	np	--	nn	nn	nn	nn	nn	np	np	nn	nn	np	nn	nn	np	np	nn
unchr-110	scaffold28	1907105	.	A	C	66883	<nnxnp>	nn	np	np	np	np	np	np	nn	np	nn	--	nn	nn	nn	--	np	nn	--	np	nn	--	nn	np	--	np	np	--	nn	nn	nn	nn	nn	np	np	nn	nn	np	nn	nn	np	np	nn
unchr-111	scaffold28	1907122	.	T	TC	66660.2	<nnxnp>	nn	np	np	np	np	np	np	nn	np	nn	nn	nn	nn	nn	nn	np	nn	nn	np	nn	nn	nn	np	nn	np	np	nn	nn	nn	nn	nn	nn	np	np	nn	nn	np	nn	nn	np	np	nn
unchr-112	scaffold28	1907123	.	G	A	66833.8	<nnxnp>	nn	np	np	np	np	np	np	nn	np	nn	--	nn	nn	nn	--	np	nn	--	np	nn	--	nn	np	--	np	np	--	nn	nn	nn	nn	nn	np	np	nn	nn	np	nn	nn	np	np	nn
unchr-113	scaffold28	1907140	.	G	GTGTATTTGTA	80685.4	<nnxnp>	nn	np	np	np	np	np	np	nn	np	nn	nn	nn	nn	nn	nn	np	nn	nn	np	nn	nn	nn	np	nn	np	np	nn	nn	nn	nn	nn	nn	np	np	nn	nn	np	nn	nn	np	np	nn
unchr-114	scaffold28	1922713	.	A	T	35285.1	<nnxnp>	nn	np	nn	nn	nn	nn	nn	nn	nn	np	nn	np	np	np	nn	nn	np	nn	nn	np	nn	np	nn	nn	nn	nn	nn	np	np	np	np	np	nn	nn	np	np	nn	np	np	nn	nn	np
unchr-115	scaffold28	1922724	.	C	T	25937.8	<nnxnp>	nn	np	nn	np	np	np	np	np	np	nn	np	nn	nn	nn	np	np	nn	np	np	nn	np	nn	np	np	np	np	np	nn	nn	nn	nn	nn	np	np	nn	nn	np	nn	nn	np	np	nn
unchr-116	scaffold16	213646	.	G	T	7695.68	<nnxnp>	nn	np	nn	nn	nn	nn	nn	nn	np	nn	nn	nn	nn	nn	--	nn	--	nn	--	--	np	np	nn	nn	nn	nn	nn	nn	nn	nn	nn	--	np	np	--	np	nn	nn	nn	np	nn	np
unchr-117	scaffold16	213681	.	C	T	25338.8	<nnxnp>	nn	np	--	np	--	np	np	np	np	--	np	np	--	np	--	--	--	np	nn	nn	nn	nn	np	np	np	np	np	--	np	--	np	--	nn	np	nn	nn	np	nn	np	nn	np	nn
unchr-118	scaffold16	213690	.	C	T	8031.43	<nnxnp>	nn	np	nn	nn	nn	nn	nn	nn	np	nn	nn	nn	nn	nn	--	nn	--	nn	--	--	np	np	nn	nn	nn	nn	nn	nn	nn	nn	nn	--	np	np	--	np	nn	nn	nn	np	nn	np
unchr-119	scaffold16	631930	.	T	C	197477	<nnxnp>	nn	np	np	np	np	np	--	np	np	np	np	nn	np	np	np	np	--	np	np	np	np	np	np	np	np	np	np	np	np	np	np	np	np	np	np	np	np	np	np	np	np	np
unchr-120	scaffold16	633536	.	A	C	49892.9	<lmxll>	lm	ll	lm	ll	ll	lm	ll	ll	ll	ll	lm	ll	ll	ll	lm	ll	lm	lm	ll	lm	ll	lm	ll	ll	ll	ll	ll	lm	ll	ll	ll	lm	lm	lm	ll	ll	ll	ll	lm	ll	lm	lm
unchr-121	scaffold16	633682	.	G	A	46052.3	<lmxll>	lm	ll	--	ll	ll	--	ll	ll	ll	ll	--	ll	ll	ll	--	ll	--	--	ll	--	ll	--	ll	ll	ll	ll	ll	--	ll	ll	ll	--	lm	--	ll	ll	ll	ll	--	ll	--	--
unchr-122	scaffold16	969345	.	T	A	1555640	<lmxll>	lm	ll	lm	ll	ll	lm	ll	ll	ll	ll	lm	ll	ll	ll	lm	ll	lm	lm	ll	lm	ll	lm	ll	ll	ll	ll	ll	lm	ll	ll	ll	lm	lm	lm	ll	ll	ll	ll	lm	ll	lm	lm
unchr-123	scaffold16	1332596	.	A	G	19015	<lmxll>	lm	ll	ll	lm	lm	ll	lm	lm	lm	lm	ll	lm	lm	lm	ll	lm	ll	ll	lm	ll	lm	ll	lm	--	lm	--	lm	ll	lm	lm	lm	ll	ll	ll	lm	lm	lm	lm	ll	lm	ll	ll
unchr-124	scaffold16	1333250	.	A	T	4703.31	<nnxnp>	nn	np	np	np	nn	nn	nn	nn	nn	--	np	nn	nn	nn	--	np	nn	np	nn	nn	nn	nn	np	np	np	np	nn	np	np	np	--	nn	nn	nn	nn	nn	np	nn	np	nn	--	nn
unchr-125	scaffold16	1333283	.	C	T	1226.87	<nnxnp>	nn	np	nn	nn	nn	nn	nn	nn	nn	nn	nn	nn	nn	nn	nn	nn	nn	nn	np	nn	np	--	nn	nn	nn	nn	nn	nn	nn	nn	nn	--	--	--	nn	nn	nn	nn	nn	--	nn	nn
unchr-126	scaffold16	1333298	.	A	G	6971.67	<nnxnp>	nn	np	np	np	nn	nn	nn	nn	nn	nn	np	nn	nn	nn	nn	np	np	np	nn	nn	nn	nn	np	np	np	np	nn	np	np	np	nn	nn	nn	nn	nn	nn	np	nn	np	nn	--	nn
unchr-127	scaffold16	1568752	.	T	G	55350.4	<lmxll>	lm	ll	ll	--	--	ll	lm	--	--	--	ll	--	--	--	ll	--	ll	ll	--	ll	--	ll	--	--	--	--	--	ll	lm	lm	--	ll	ll	ll	--	--	--	--	ll	--	ll	ll
unchr-128	scaffold16	1832581	.	A	G	112067	<lmxll>	lm	ll	ll	lm	--	ll	--	--	--	--	ll	--	lm	--	ll	--	ll	lm	lm	ll	--	ll	lm	lm	lm	lm	--	ll	lm	--	--	ll	ll	ll	--	--	--	--	ll	--	ll	ll
unchr-129	scaffold16	1913328	.	A	G	64114.9	<lmxll>	lm	ll	ll	--	--	ll	--	--	--	--	ll	--	--	--	ll	--	ll	ll	--	ll	--	ll	--	--	--	--	--	ll	--	--	--	ll	ll	ll	--	--	--	--	ll	--	ll	ll
unchr-130	scaffold16	1958724	.	C	A	71385.6	<nnxnp>	nn	np	np	np	np	--	np	np	nn	np	--	np	np	np	np	np	np	np	nn	nn	nn	nn	--	np	np	np	np	np	np	np	--	nn	nn	nn	nn	nn	--	--	nn	nn	np	nn
unchr-131	scaffold16	2029249	.	A	C	127379	<lmxll>	lm	ll	ll	lm	lm	ll	lm	lm	lm	lm	ll	lm	lm	lm	ll	lm	ll	ll	lm	ll	lm	ll	lm	lm	lm	lm	lm	ll	lm	lm	lm	ll	ll	ll	lm	lm	lm	lm	ll	lm	ll	ll
unchr-132	scaffold16	2079851	.	G	A	19578.2	<nnxnp>	nn	np	np	np	np	np	np	np	nn	np	np	np	np	np	np	np	np	np	nn	nn	nn	nn	np	np	np	np	np	np	np	np	np	nn	nn	nn	nn	nn	np	np	np	nn	np	nn
unchr-133	scaffold16	2080428	.	G	A	8457.63	<nnxnp>	nn	np	np	np	nn	np	np	np	nn	np	np	--	np	nn	np	nn	np	nn	nn	nn	nn	nn	np	np	np	np	nn	nn	nn	np	nn	nn	nn	nn	nn	nn	nn	nn	nn	nn	nn	nn
unchr-134	scaffold16	2099930	.	C	T	8596.92	<nnxnp>	nn	np	nn	nn	nn	nn	nn	nn	np	nn	nn	nn	nn	nn	nn	nn	nn	nn	np	--	np	np	nn	nn	nn	nn	nn	nn	nn	nn	nn	np	np	--	np	np	nn	nn	nn	--	nn	np
unchr-135	scaffold16	2099957	.	A	C	232.29	<lmxll>	lm	ll	ll	ll	ll	lm	ll	ll	ll	ll	ll	lm	ll	ll	ll	ll	ll	ll	ll	ll	ll	ll	ll	lm	lm	lm	ll	ll	lm	ll	lm	ll	ll	ll	ll	ll	ll	ll	ll	ll	ll	lm
unchr-136	scaffold16	2143870	.	A	G	193683	<lmxll>	lm	ll	--	ll	ll	--	ll	ll	ll	ll	--	ll	ll	ll	--	ll	--	--	ll	--	ll	--	ll	ll	ll	ll	ll	--	ll	ll	ll	--	--	--	ll	ll	ll	ll	--	ll	--	--
unchr-137	scaffold16	2168813	.	G	A	77599.3	<lmxll>	lm	ll	lm	ll	ll	lm	--	ll	ll	ll	lm	ll	--	ll	lm	ll	lm	lm	ll	lm	ll	lm	--	ll	ll	--	ll	lm	--	ll	ll	lm	lm	lm	lm	ll	ll	ll	lm	ll	lm	lm
unchr-138	scaffold16	2175544	.	G	GT	63600.5	<lmxll>	lm	ll	ll	lm	lm	ll	lm	lm	lm	lm	ll	lm	lm	lm	ll	lm	ll	ll	lm	ll	lm	ll	lm	lm	lm	lm	lm	ll	lm	lm	lm	ll	ll	ll	lm	lm	lm	lm	ll	lm	ll	ll
unchr-139	scaffold16	2175546	.	A	T	64149.5	<lmxll>	lm	ll	ll	lm	lm	ll	lm	lm	lm	lm	ll	lm	lm	lm	ll	lm	ll	ll	lm	ll	lm	ll	lm	lm	lm	lm	lm	ll	lm	lm	lm	ll	ll	ll	lm	lm	lm	lm	ll	lm	ll	ll
unchr-140	scaffold16	2175597	.	G	T	47169.9	<lmxll>	lm	ll	lm	ll	ll	lm	ll	ll	ll	ll	lm	ll	ll	ll	lm	ll	lm	lm	ll	lm	ll	lm	ll	ll	ll	ll	ll	lm	ll	ll	ll	lm	lm	lm	ll	ll	ll	ll	lm	ll	lm	lm
unchr-141	scaffold16	2175599	.	T	C	47531.9	<lmxll>	lm	ll	lm	ll	ll	lm	ll	ll	ll	ll	lm	ll	ll	ll	lm	ll	lm	lm	ll	lm	ll	lm	ll	ll	ll	ll	ll	lm	ll	ll	ll	lm	lm	lm	ll	ll	ll	ll	lm	ll	lm	lm
unchr-142	scaffold16	2182655	.	C	G	161986	<lmxll>	lm	ll	ll	lm	lm	ll	lm	lm	lm	lm	ll	lm	lm	lm	ll	lm	ll	ll	lm	ll	lm	ll	lm	lm	lm	lm	lm	ll	lm	lm	lm	ll	ll	ll	lm	lm	lm	lm	ll	lm	ll	ll
unchr-143	scaffold16	2182886	.	C	T	328014	<nnxnp>	nn	np	np	np	np	np	np	np	np	np	np	np	np	np	np	np	np	np	np	np	np	np	np	np	np	np	np	np	np	np	np	np	np	np	np	np	np	np	np	np	np	np
unchr-144	scaffold16	2243210	.	G	T	61245.8	<nnxnp>	nn	np	nn	nn	nn	nn	nn	nn	--	nn	nn	nn	nn	nn	nn	nn	nn	nn	--	--	np	np	nn	nn	nn	nn	nn	nn	nn	nn	nn	--	--	--	np	np	nn	nn	nn	--	nn	--
unchr-145	scaffold16	2243332	.	G	A	100388	<nnxnp>	nn	np	nn	nn	nn	nn	nn	nn	np	nn	nn	nn	nn	nn	nn	nn	nn	nn	np	--	np	--	nn	nn	nn	nn	nn	nn	nn	nn	nn	--	--	np	np	np	nn	nn	nn	np	nn	--
unchr-146	scaffold16	2243333	.	A	T	101269	<nnxnp>	nn	np	nn	nn	nn	nn	nn	nn	np	nn	nn	nn	nn	nn	nn	nn	nn	nn	np	--	np	--	nn	nn	nn	nn	nn	nn	nn	nn	nn	--	--	--	np	np	nn	nn	nn	np	nn	--
unchr-147	scaffold16	2243438	.	A	T	88085.3	<nnxnp>	nn	np	nn	nn	nn	nn	nn	nn	np	nn	nn	nn	nn	nn	nn	nn	nn	nn	nn	--	nn	--	nn	nn	nn	nn	nn	nn	nn	nn	nn	--	--	--	np	np	nn	nn	nn	--	nn	--
unchr-148	scaffold16	2322452	.	C	T	20011	<lmxll>	lm	ll	lm	ll	ll	lm	ll	ll	ll	ll	lm	ll	ll	ll	lm	ll	lm	lm	ll	--	ll	--	ll	ll	ll	ll	ll	lm	ll	ll	ll	--	--	--	ll	ll	ll	ll	lm	ll	lm	--
unchr-149	scaffold16	2322458	.	C	T	19547.8	<lmxll>	lm	ll	lm	ll	ll	lm	ll	ll	ll	ll	lm	ll	ll	ll	lm	ll	lm	lm	ll	--	ll	--	ll	ll	ll	ll	ll	lm	ll	ll	ll	--	--	lm	ll	ll	ll	ll	lm	ll	lm	--
unchr-150	scaffold16	2455581	.	T	A	43459.2	<nnxnp>	nn	np	--	np	np	--	np	np	nn	np	--	np	np	np	np	np	--	np	nn	nn	nn	nn	np	np	np	np	np	--	np	np	np	nn	nn	nn	nn	nn	np	np	--	nn	np	nn
unchr-151	scaffold16	2455584	.	C	T	60221.1	<nnxnp>	nn	np	--	np	np	--	np	np	np	np	--	np	np	np	np	np	--	np	np	--	np	np	np	np	np	np	np	--	np	np	np	np	--	--	np	np	np	np	--	np	np	--
unchr-152	scaffold16	2455586	.	C	G	60387.8	<nnxnp>	nn	np	--	np	np	--	np	np	np	np	--	np	np	np	np	np	--	np	np	--	np	np	np	np	np	np	np	--	np	np	np	np	--	--	np	np	np	np	--	np	np	--
unchr-153	scaffold16	2455653	.	A	C	1461.63	<lmxll>	lm	ll	ll	ll	ll	--	ll	ll	lm	ll	ll	ll	ll	ll	ll	ll	ll	ll	lm	ll	ll	ll	ll	ll	ll	ll	ll	ll	ll	ll	ll	ll	ll	--	ll	ll	ll	lm	ll	ll	ll	ll
unchr-154	scaffold16	2455656	.	G	A	40164.6	<nnxnp>	nn	np	--	np	np	--	np	np	nn	np	--	np	np	np	np	np	--	np	nn	nn	nn	nn	np	np	np	np	np	--	np	np	np	nn	nn	nn	nn	nn	np	np	--	nn	np	nn
unchr-155	scaffold16	2455698	.	A	T	19437.1	<nnxnp>	nn	np	nn	nn	nn	nn	nn	nn	np	nn	nn	nn	nn	nn	nn	nn	nn	nn	nn	np	nn	np	nn	nn	nn	nn	nn	nn	nn	nn	nn	np	nn	nn	np	nn	nn	nn	nn	np	nn	np
unchr-156	scaffold16	2455700	.	C	T	105715	<hkxhk>	hk	hk	kk	hh	hh	--	hh	hh	hk	hh	kk	hh	hh	hh	kk	hh	kk	kk	hh	hk	hh	hk	hh	hh	hh	hh	hh	kk	hh	hh	hh	hk	--	--	hk	hh	hh	hh	kk	hk	kk	hk
unchr-157	scaffold16	2455724	.	T	C	35146	<nnxnp>	nn	np	nn	nn	nn	nn	nn	nn	np	nn	nn	nn	nn	nn	nn	nn	nn	nn	np	np	--	np	nn	nn	nn	nn	nn	nn	nn	nn	nn	np	--	--	np	np	nn	nn	nn	nn	nn	np
unchr-158	scaffold16	2455763	.	G	A	99644.5	<lmxll>	lm	ll	--	ll	ll	--	ll	ll	ll	ll	--	ll	ll	ll	--	ll	--	--	ll	lm	ll	lm	ll	ll	ll	ll	ll	--	ll	ll	ll	lm	--	--	ll	ll	ll	ll	--	ll	--	lm
unchr-159	scaffold16	2455785	.	C	T	32034.5	<nnxnp>	nn	np	nn	nn	nn	nn	nn	nn	nn	nn	nn	nn	nn	nn	nn	nn	nn	nn	np	np	nn	np	nn	nn	nn	nn	nn	nn	nn	nn	nn	np	--	--	np	np	nn	nn	nn	nn	nn	np
unchr-160	scaffold16	2455985	.	T	G	26167.8	<nnxnp>	nn	np	nn	nn	nn	nn	nn	nn	np	nn	nn	nn	nn	nn	nn	nn	nn	nn	nn	nn	nn	nn	nn	nn	nn	nn	nn	nn	nn	nn	nn	np	np	nn	np	nn	nn	nn	nn	nn	nn	np
unchr-161	scaffold16	2456001	.	G	A	30117.3	<nnxnp>	nn	np	nn	nn	nn	nn	nn	nn	np	nn	nn	nn	nn	nn	nn	nn	nn	nn	nn	nn	nn	nn	nn	nn	nn	nn	nn	nn	nn	nn	nn	np	np	nn	np	nn	nn	nn	nn	nn	nn	np
unchr-162	scaffold16	2456006	.	C	T	30117.3	<nnxnp>	nn	np	nn	nn	nn	nn	nn	nn	np	nn	nn	nn	nn	nn	nn	nn	nn	nn	nn	nn	nn	nn	nn	nn	nn	nn	nn	nn	nn	nn	nn	np	np	nn	np	nn	nn	nn	nn	nn	nn	np
unchr-163	scaffold16	2456015	.	G	A	30117.3	<nnxnp>	nn	np	nn	nn	nn	nn	nn	nn	np	nn	nn	nn	nn	nn	nn	nn	nn	nn	nn	nn	nn	nn	nn	nn	nn	nn	nn	nn	nn	nn	nn	np	np	nn	np	nn	nn	nn	nn	nn	nn	np
unchr-164	scaffold16	2456021	.	T	G	30129	<nnxnp>	nn	np	nn	nn	nn	nn	nn	nn	np	nn	nn	nn	nn	nn	nn	nn	nn	nn	nn	nn	nn	nn	nn	nn	nn	nn	nn	nn	nn	nn	nn	np	np	nn	np	nn	nn	nn	nn	nn	nn	np
unchr-165	scaffold16	2456036	.	A	G	30117.3	<nnxnp>	nn	np	nn	nn	nn	nn	nn	nn	np	nn	nn	nn	nn	nn	nn	nn	nn	nn	nn	nn	nn	nn	nn	nn	nn	nn	nn	nn	nn	nn	nn	np	np	nn	np	nn	nn	nn	nn	nn	nn	np
unchr-166	scaffold16	2456042	.	G	T	30103.4	<nnxnp>	nn	np	nn	nn	nn	nn	nn	nn	np	nn	nn	nn	nn	nn	nn	nn	nn	nn	nn	nn	nn	nn	nn	nn	nn	nn	nn	nn	nn	nn	nn	np	np	nn	np	nn	nn	nn	nn	nn	nn	np
unchr-167	scaffold16	2456047	.	A	G	30140	<nnxnp>	nn	np	nn	nn	nn	nn	nn	nn	np	nn	nn	nn	nn	nn	nn	nn	nn	nn	nn	nn	nn	nn	nn	nn	nn	nn	nn	nn	nn	nn	nn	np	np	nn	np	nn	nn	nn	nn	nn	nn	np
unchr-168	scaffold16	2456051	.	A	G	30115.8	<nnxnp>	nn	np	nn	nn	nn	nn	nn	nn	np	nn	nn	nn	nn	nn	nn	nn	nn	nn	nn	nn	nn	nn	nn	nn	nn	nn	nn	nn	nn	nn	nn	np	np	nn	np	nn	nn	nn	nn	nn	nn	np
unchr-169	scaffold16	2456186	.	A	G	119017	<lmxll>	lm	ll	--	ll	ll	--	ll	ll	ll	ll	--	ll	ll	ll	--	ll	--	--	ll	--	ll	--	ll	ll	ll	ll	ll	--	ll	ll	ll	--	--	--	ll	ll	ll	ll	--	ll	--	--
unchr-170	scaffold16	2456576	.	AT	A	78660.7	<lmxll>	lm	ll	--	ll	ll	--	ll	ll	ll	ll	--	ll	ll	ll	--	ll	--	--	ll	--	ll	--	ll	ll	ll	ll	ll	--	ll	ll	ll	--	--	--	ll	ll	ll	ll	--	ll	--	--
unchr-171	scaffold27	171282	.	A	G	59917.4	<lmxll>	lm	ll	ll	--	--	--	ll	ll	ll	ll	--	ll	--	--	ll	ll	ll	ll	ll	ll	ll	--	ll	ll	--	--	ll	--	ll	ll	ll	--	ll	lm	ll	--	--	ll	ll	ll	ll	ll
unchr-172	scaffold27	260288	.	A	T	6982.19	<lmxll>	lm	ll	ll	lm	lm	lm	ll	ll	ll	ll	lm	ll	lm	lm	ll	ll	ll	ll	ll	ll	ll	lm	ll	ll	lm	lm	ll	lm	ll	ll	ll	lm	ll	lm	ll	lm	lm	ll	ll	ll	ll	ll
unchr-173	scaffold27	520582	.	G	A	10205	<nnxnp>	nn	np	np	nn	nn	--	np	nn	nn	nn	--	np	nn	nn	np	--	np	nn	np	--	np	np	np	nn	nn	np	nn	nn	np	nn	np	--	np	nn	np	--	--	np	np	np	np	nn
unchr-174	scaffold27	520603	.	T	A	16318.7	<nnxnp>	nn	np	np	nn	nn	--	np	nn	nn	nn	--	np	nn	nn	np	--	np	nn	np	--	np	np	np	nn	nn	np	np	nn	np	nn	np	--	np	nn	np	--	--	np	np	np	np	nn
unchr-175	scaffold27	520610	.	C	G	16331.5	<nnxnp>	nn	np	np	nn	nn	--	np	nn	nn	nn	--	np	nn	nn	np	--	np	nn	np	--	np	np	np	nn	nn	np	np	nn	np	nn	np	--	np	nn	np	--	--	np	np	np	np	nn
unchr-176	scaffold27	520642	.	T	C	9031.16	<nnxnp>	nn	np	nn	np	np	--	nn	np	nn	np	--	nn	np	np	nn	nn	nn	np	nn	nn	nn	nn	nn	np	np	nn	nn	np	nn	np	nn	--	nn	--	nn	nn	np	nn	nn	nn	nn	np
unchr-177	scaffold27	520647	.	C	A	8973.89	<nnxnp>	nn	np	nn	np	np	--	nn	np	nn	np	--	nn	np	np	nn	nn	nn	np	nn	nn	nn	nn	nn	np	np	nn	nn	np	nn	np	nn	--	nn	--	nn	nn	nn	nn	nn	nn	nn	np
unchr-178	scaffold27	520674	.	A	G	6616.95	<nnxnp>	nn	np	nn	np	np	--	nn	np	nn	np	--	nn	np	np	nn	--	nn	np	nn	nn	nn	nn	nn	np	np	nn	nn	np	nn	np	nn	--	nn	np	nn	nn	nn	nn	nn	nn	nn	np
unchr-179	scaffold27	541496	.	A	T	75537.2	<nnxnp>	nn	np	nn	np	np	nn	nn	np	nn	np	nn	nn	np	np	nn	nn	nn	np	nn	nn	nn	nn	nn	np	np	nn	nn	np	nn	np	nn	np	nn	np	nn	nn	nn	nn	nn	nn	nn	np
unchr-180	scaffold27	541546	.	A	G	115593	<lmxll>	lm	ll	lm	ll	ll	ll	lm	lm	lm	lm	ll	lm	ll	ll	lm	lm	lm	lm	lm	lm	lm	ll	lm	lm	ll	ll	lm	ll	lm	lm	lm	ll	lm	ll	lm	ll	ll	lm	lm	lm	lm	lm
unchr-181	scaffold27	541767	.	A	G	138539	<lmxll>	lm	ll	--	ll	ll	ll	--	--	--	--	ll	--	ll	ll	--	--	--	--	--	--	--	ll	--	--	ll	ll	--	ll	--	--	--	ll	--	ll	--	ll	ll	--	--	--	--	--
unchr-182	scaffold27	633620	.	C	G	45678.9	<lmxll>	lm	ll	ll	--	--	--	ll	ll	ll	ll	--	ll	--	--	ll	ll	ll	ll	ll	ll	ll	--	ll	ll	--	--	ll	--	ll	ll	ll	--	ll	--	ll	--	--	ll	ll	ll	ll	ll
unchr-183	scaffold27	633625	.	T	A	59988.6	<lmxll>	lm	ll	--	ll	ll	ll	--	--	--	--	ll	--	ll	ll	--	--	--	--	--	--	--	ll	--	lm	ll	ll	--	ll	--	--	--	ll	--	ll	--	ll	ll	--	--	--	--	--
unchr-184	scaffold27	791100	.	G	A	225753	<nnxnp>	nn	np	np	nn	nn	--	--	nn	--	nn	--	--	nn	nn	--	--	--	nn	np	np	--	--	--	nn	nn	--	--	nn	--	nn	--	nn	--	nn	np	--	--	np	np	nn	--	nn
unchr-185	scaffold27	791145	.	G	A	53104.2	<nnxnp>	nn	np	nn	--	--	nn	nn	--	nn	--	nn	nn	--	--	nn	nn	nn	np	nn	nn	nn	nn	nn	--	--	nn	nn	--	nn	--	nn	--	nn	--	nn	nn	nn	nn	nn	nn	nn	--
unchr-186	scaffold27	875119	.	C	G	133771	<nnxnp>	nn	np	np	nn	nn	np	np	nn	np	nn	np	np	nn	nn	np	np	np	nn	np	np	np	np	np	nn	nn	np	np	nn	np	nn	np	nn	np	nn	np	np	np	np	np	np	np	nn
unchr-187	scaffold27	875316	.	T	C	59999.6	<lmxll>	lm	ll	ll	lm	lm	lm	ll	ll	ll	ll	lm	ll	lm	lm	ll	ll	ll	ll	ll	ll	ll	lm	ll	ll	lm	lm	ll	lm	ll	ll	ll	lm	ll	lm	ll	lm	lm	ll	ll	ll	ll	ll
unchr-188	scaffold27	875340	.	T	C	101134	<nnxnp>	nn	np	np	nn	nn	np	np	nn	np	nn	np	--	nn	nn	np	np	np	nn	np	np	np	np	np	nn	nn	np	np	nn	np	nn	np	nn	np	nn	nn	np	--	np	np	np	nn	nn
unchr-189	scaffold27	898809	.	T	C	109401	<nnxnp>	nn	np	np	nn	nn	--	np	nn	np	nn	--	np	nn	nn	np	np	np	nn	np	np	--	--	np	nn	nn	--	--	nn	np	nn	np	nn	np	nn	np	--	--	np	np	np	np	nn
unchr-190	scaffold27	898837	.	GTT	G	43927.4	<nnxnp>	nn	np	nn	--	--	nn	nn	np	nn	np	nn	nn	--	--	nn	nn	nn	np	nn	nn	nn	nn	nn	np	--	nn	nn	--	nn	np	nn	--	nn	--	nn	nn	nn	nn	nn	nn	nn	np
unchr-191	scaffold27	898841	.	T	TTA	45200.9	<nnxnp>	nn	np	nn	--	--	nn	nn	np	nn	np	nn	nn	--	--	nn	nn	nn	np	nn	nn	nn	nn	nn	np	--	nn	nn	--	nn	np	nn	--	nn	--	nn	nn	nn	nn	nn	nn	nn	np
unchr-192	scaffold27	898842	.	A	G	80814.6	<nnxnp>	nn	np	np	nn	nn	--	np	nn	np	nn	--	np	nn	nn	np	np	np	nn	np	np	--	--	np	nn	nn	--	--	nn	np	nn	np	nn	np	nn	np	--	--	np	np	np	np	nn
unchr-193	scaffold27	898855	.	C	T	80381.3	<nnxnp>	nn	np	np	nn	nn	--	np	nn	np	nn	--	np	nn	nn	np	np	np	nn	np	np	--	--	np	nn	nn	--	--	nn	np	nn	np	nn	np	nn	np	--	--	np	np	np	np	nn
unchr-194	scaffold27	912351	.	A	G	18065.7	<lmxll>	lm	ll	--	ll	ll	ll	lm	--	--	--	ll	--	ll	ll	--	lm	--	--	--	lm	lm	ll	--	lm	ll	ll	--	ll	lm	lm	--	ll	--	ll	--	ll	ll	--	--	--	--	--
unchr-195	scaffold27	981536	.	C	G	56540.4	<lmxll>	lm	ll	ll	--	--	--	ll	ll	ll	ll	--	ll	--	--	ll	ll	ll	ll	ll	ll	ll	--	ll	ll	--	--	ll	--	ll	ll	ll	--	ll	--	ll	--	--	ll	ll	ll	ll	ll
unchr-196	scaffold27	981541	.	A	C	91366.5	<lmxll>	lm	ll	--	ll	ll	ll	--	--	--	--	ll	--	ll	ll	--	--	--	lm	--	--	--	ll	--	--	ll	ll	--	ll	--	--	--	ll	--	ll	--	ll	ll	--	--	--	lm	--
unchr-197	scaffold27	1260353	.	CT	C	87861.6	<lmxll>	lm	ll	--	ll	ll	ll	--	--	--	--	ll	--	ll	ll	--	--	--	--	--	ll	ll	ll	--	--	ll	ll	--	ll	--	--	--	ll	ll	ll	--	ll	ll	--	--	--	--	--
unchr-198	scaffold27	1316783	.	G	A	149781	<lmxll>	lm	ll	--	ll	ll	ll	--	--	--	--	ll	--	ll	ll	--	--	--	--	--	--	--	ll	lm	--	ll	ll	--	ll	--	--	lm	ll	--	ll	--	ll	ll	--	--	--	lm	--
unchr-199	scaffold27	1327016	.	A	C	48382	<lmxll>	lm	ll	--	ll	ll	ll	--	--	--	--	ll	--	ll	ll	--	--	--	--	--	--	--	ll	--	--	ll	ll	--	ll	--	--	--	ll	--	ll	--	ll	ll	--	--	--	--	--
unchr-200	scaffold27	1532905	.	C	T	51243.5	<lmxll>	lm	ll	ll	--	ll	--	ll	ll	ll	ll	lm	ll	lm	--	ll	ll	ll	ll	ll	ll	ll	--	ll	ll	--	--	ll	lm	ll	ll	ll	--	ll	lm	ll	--	--	ll	ll	ll	ll	ll
unchr-201	scaffold27	1532989	.	C	T	88904.1	<lmxll>	lm	ll	--	ll	ll	ll	--	ll	lm	--	ll	--	ll	ll	--	--	--	ll	--	--	--	ll	--	--	ll	ll	lm	ll	--	--	lm	ll	lm	ll	--	ll	ll	--	--	--	--	ll
unchr-202	scaffold27	1571702	.	A	ACG	32380.7	<nnxnp>	nn	np	--	nn	nn	np	--	nn	--	nn	np	np	nn	nn	--	--	--	nn	np	--	--	np	--	nn	nn	np	--	nn	--	nn	--	nn	--	nn	--	np	np	--	--	--	--	nn
unchr-203	scaffold27	1571751	.	T	A	30790.2	<nnxnp>	nn	np	--	nn	nn	np	--	nn	--	nn	np	np	nn	nn	--	--	--	nn	np	--	--	np	--	nn	nn	np	--	nn	--	nn	--	--	--	nn	--	np	np	--	--	--	--	nn
unchr-204	scaffold27	2072558	.	A	G	83282.1	<lmxll>	lm	ll	lm	--	ll	ll	lm	--	lm	ll	ll	lm	--	--	--	--	lm	--	ll	ll	lm	--	ll	ll	--	ll	ll	ll	ll	lm	ll	ll	ll	ll	lm	ll	--	--	ll	--	lm	ll
unchr-205	scaffold20	103577	.	C	T	104958	<nnxnp>	nn	np	np	np	np	np	nn	np	--	--	np	nn	nn	nn	np	np	nn	np	nn	--	np	nn	nn	np	np	np	np	nn	np	nn	nn	--	np	np	np	nn	np	nn	nn	--	--	nn
unchr-206	scaffold20	103580	.	A	G	145203	<hkxhk>	hk	hk	hk	kk	hk	hk	hk	kk	kk	kk	kk	hk	hk	hh	kk	hk	hh	hk	hh	--	kk	hh	hk	hk	hk	kk	hk	hh	kk	hk	hh	--	hk	hk	kk	hk	hk	hh	hh	kk	kk	hh
unchr-207	scaffold20	103679	.	G	A	111088	<nnxnp>	nn	np	nn	nn	nn	nn	np	nn	nn	nn	nn	np	np	--	nn	nn	--	nn	np	nn	nn	np	np	nn	nn	nn	nn	np	nn	np	np	nn	nn	nn	nn	np	nn	--	np	nn	nn	np
unchr-208	scaffold20	200591	.	T	C	135192	<nnxnp>	nn	np	nn	nn	nn	nn	np	nn	nn	nn	nn	np	np	np	nn	nn	np	nn	np	nn	nn	np	np	nn	nn	nn	nn	np	nn	np	np	nn	nn	nn	nn	np	nn	np	np	nn	nn	np
unchr-209	scaffold20	374487	.	G	T	16259.5	<lmxll>	lm	ll	lm	ll	lm	lm	ll	ll	ll	ll	ll	ll	ll	ll	ll	lm	ll	--	ll	lm	ll	lm	ll	lm	--	ll	lm	--	ll	ll	lm	ll	lm	--	ll	ll	lm	--	lm	ll	ll	--
unchr-210	scaffold20	419929	.	A	C	239.57	<lmxll>	lm	ll	lm	lm	ll	lm	ll	ll	ll	ll	--	ll	ll	ll	lm	ll	ll	ll	ll	ll	ll	ll	ll	lm	ll	ll	ll	ll	ll	ll	ll	ll	ll	ll	ll	ll	ll	ll	ll	ll	--	ll
unchr-211	scaffold20	480509	.	T	A	19052.5	<lmxll>	lm	ll	lm	ll	lm	lm	ll	ll	ll	ll	ll	ll	ll	ll	ll	lm	ll	lm	ll	--	ll	lm	ll	--	lm	ll	lm	lm	ll	ll	--	ll	--	lm	ll	ll	lm	--	--	ll	ll	--
unchr-212	scaffold20	551718	.	C	G	125919	<lmxll>	lm	ll	ll	lm	ll	ll	--	--	--	--	--	--	--	--	--	ll	--	ll	--	ll	--	ll	--	ll	ll	lm	ll	ll	lm	--	ll	--	ll	ll	lm	--	ll	ll	ll	--	lm	ll
unchr-213	scaffold20	554045	.	G	A	18859.7	<lmxll>	lm	ll	ll	lm	ll	ll	--	ll	--	ll	ll	ll	ll	--	--	ll	lm	ll	lm	ll	ll	ll	ll	ll	ll	lm	ll	ll	lm	ll	ll	ll	ll	ll	--	--	ll	ll	ll	--	--	ll
unchr-214	scaffold20	554119	.	C	A	38313.5	<lmxll>	lm	ll	ll	lm	ll	ll	--	--	--	--	--	ll	--	--	--	ll	lm	ll	lm	ll	--	ll	--	ll	ll	lm	ll	ll	lm	--	ll	--	ll	ll	--	--	ll	ll	ll	--	--	ll
unchr-215	scaffold20	554556	.	A	G	45709.6	<lmxll>	lm	ll	--	ll	--	--	ll	ll	ll	ll	ll	lm	ll	ll	ll	--	ll	--	ll	--	ll	--	ll	--	--	ll	--	--	ll	ll	--	ll	--	--	ll	ll	--	--	--	ll	ll	--
unchr-216	scaffold20	950936	.	G	C	3747.36	<nnxnp>	nn	np	nn	nn	nn	nn	nn	nn	nn	nn	nn	nn	nn	nn	np	np	nn	nn	nn	nn	nn	nn	nn	nn	nn	nn	--	nn	nn	nn	nn	nn	nn	nn	np	nn	np	nn	nn	nn	nn	nn
unchr-217	scaffold20	951453	.	C	A	10381.3	<nnxnp>	nn	np	nn	nn	nn	nn	np	nn	nn	nn	nn	np	nn	np	nn	nn	np	nn	nn	nn	nn	np	np	nn	nn	nn	nn	np	nn	np	np	nn	nn	nn	nn	np	nn	np	np	nn	nn	np
unchr-218	scaffold20	1146639	.	T	C	10937.5	<nnxnp>	nn	np	np	np	np	--	--	np	np	np	nn	nn	nn	nn	nn	np	nn	np	nn	nn	np	nn	nn	np	nn	np	nn	nn	np	nn	nn	nn	np	np	np	nn	nn	nn	nn	np	nn	nn
unchr-219	scaffold20	1146645	.	G	T	13472.9	<nnxnp>	nn	np	nn	nn	nn	nn	--	nn	nn	nn	nn	np	np	np	nn	nn	np	nn	np	nn	nn	np	np	nn	nn	nn	nn	nn	nn	np	np	nn	nn	nn	nn	np	nn	np	np	nn	nn	np
unchr-220	scaffold20	1146743	.	A	G	31279.4	<lmxll>	lm	ll	ll	lm	ll	ll	lm	lm	lm	lm	lm	lm	--	--	lm	ll	lm	ll	lm	ll	lm	ll	--	ll	ll	lm	ll	ll	lm	lm	ll	--	ll	ll	lm	--	ll	ll	ll	lm	--	ll
unchr-221	scaffold20	1146745	.	G	A	31554.6	<lmxll>	lm	ll	ll	lm	ll	ll	lm	lm	lm	lm	lm	lm	--	--	lm	ll	lm	ll	lm	ll	lm	ll	--	ll	ll	lm	ll	ll	lm	lm	ll	--	ll	ll	lm	--	ll	ll	ll	lm	--	ll
unchr-222	scaffold20	1146901	.	C	T	35270.8	<nnxnp>	nn	np	nn	nn	nn	nn	np	nn	nn	nn	nn	np	np	np	nn	nn	np	nn	np	nn	nn	np	np	nn	nn	nn	nn	np	nn	np	np	nn	nn	nn	nn	np	nn	np	np	nn	nn	np
unchr-223	scaffold20	1146912	.	C	T	31007.7	<nnxnp>	nn	np	np	np	np	np	nn	np	np	np	np	nn	nn	nn	np	np	nn	np	nn	np	np	nn	nn	np	np	np	np	nn	np	nn	nn	np	np	np	np	nn	np	nn	nn	np	np	nn
unchr-224	scaffold20	1146920	.	C	G	29578.5	<lmxll>	lm	ll	ll	lm	ll	ll	lm	lm	lm	lm	lm	lm	lm	lm	lm	ll	lm	ll	lm	ll	lm	ll	lm	ll	ll	lm	ll	ll	lm	lm	ll	lm	ll	ll	lm	lm	ll	ll	ll	lm	lm	ll
unchr-225	scaffold20	1154741	.	C	T	9213.52	<nnxnp>	nn	np	nn	nn	nn	nn	nn	nn	nn	nn	nn	nn	nn	nn	nn	nn	np	nn	np	nn	nn	nn	nn	nn	nn	nn	nn	nn	nn	nn	nn	nn	nn	nn	nn	nn	nn	nn	nn	nn	nn	nn
unchr-226	scaffold20	1228291	.	G	C	127152	<lmxll>	lm	ll	ll	lm	ll	ll	lm	lm	lm	lm	lm	lm	lm	lm	lm	ll	lm	ll	lm	ll	lm	ll	lm	ll	ll	lm	ll	ll	lm	lm	ll	lm	ll	ll	lm	lm	ll	ll	ll	lm	lm	ll
unchr-227	scaffold20	1653845	.	ATTC	A	37944.4	<nnxnp>	nn	np	nn	nn	nn	nn	np	nn	nn	nn	nn	np	np	nn	nn	nn	np	nn	np	nn	nn	np	np	nn	nn	nn	nn	np	nn	np	np	nn	nn	nn	nn	np	nn	np	np	nn	nn	nn
unchr-228	scaffold20	1654158	.	ATTCGAAATGACAT	A	146150	<lmxll>	lm	ll	--	ll	--	--	ll	ll	ll	ll	ll	ll	ll	ll	ll	--	ll	--	ll	--	ll	--	ll	--	--	ll	--	--	ll	ll	--	ll	--	--	ll	ll	--	--	--	ll	ll	ll
unchr-229	scaffold20	1723093	.	A	T	93749.1	<nnxnp>	nn	np	nn	nn	nn	nn	nn	nn	nn	nn	nn	np	nn	np	nn	nn	np	nn	nn	nn	nn	nn	np	nn	nn	nn	nn	--	nn	np	--	nn	nn	nn	nn	np	nn	np	--	nn	nn	np
unchr-230	scaffold20	1731311	.	G	A	14385	<nnxnp>	nn	np	np	np	np	np	nn	np	np	np	np	nn	nn	nn	np	np	nn	np	nn	np	np	nn	nn	np	np	np	--	nn	np	nn	nn	np	np	np	np	nn	np	nn	nn	np	np	nn
unchr-231	scaffold20	1731369	.	C	G	16289	<nnxnp>	nn	np	np	np	np	np	nn	np	np	np	np	nn	nn	nn	np	np	nn	np	np	np	np	nn	nn	np	np	np	--	nn	np	nn	nn	np	np	np	np	nn	np	nn	nn	np	np	nn
unchr-232	scaffold20	1731383	.	C	A	32547.7	<nnxnp>	nn	np	nn	nn	nn	nn	np	nn	nn	nn	nn	np	np	np	nn	nn	--	nn	np	nn	nn	np	np	nn	nn	nn	nn	np	nn	np	np	nn	nn	nn	nn	np	nn	np	np	nn	nn	np
unchr-233	scaffold20	1731400	.	G	A	33499.7	<nnxnp>	nn	np	nn	nn	nn	nn	np	nn	nn	nn	nn	np	np	np	nn	nn	--	nn	np	nn	nn	np	np	nn	nn	nn	nn	np	nn	np	np	nn	nn	nn	nn	np	nn	np	np	nn	nn	np
unchr-234	scaffold20	1731456	.	T	A	16218.5	<nnxnp>	nn	np	nn	nn	nn	nn	np	nn	nn	nn	nn	np	np	np	nn	nn	--	nn	np	nn	nn	np	np	nn	nn	nn	--	np	nn	np	np	nn	nn	nn	nn	np	nn	np	np	nn	nn	np
unchr-235	scaffold20	1731470	.	CAT	C	14813.1	<lmxll>	lm	ll	ll	lm	ll	ll	lm	lm	lm	lm	lm	lm	lm	lm	lm	ll	ll	ll	lm	ll	lm	ll	lm	ll	ll	lm	--	ll	lm	lm	ll	lm	ll	ll	lm	lm	ll	ll	ll	lm	lm	lm
unchr-236	scaffold20	1767399	.	A	T	679335	<nnxnp>	nn	np	np	np	np	np	np	np	--	np	np	np	np	np	np	np	np	np	np	np	np	np	np	np	np	np	np	np	np	np	np	np	np	np	np	np	np	np	np	np	np	np
unchr-237	scaffold20	1767430	.	A	T	670971	<nnxnp>	nn	np	np	np	np	np	np	np	--	np	np	np	np	np	np	np	np	np	np	np	np	np	np	np	np	np	np	np	np	np	np	np	np	np	np	np	np	np	np	np	np	np
unchr-238	scaffold20	1767597	.	C	T	313997	<nnxnp>	nn	np	np	np	nn	nn	np	np	np	np	np	np	np	np	np	nn	np	np	np	np	np	np	np	np	np	np	np	np	np	np	np	np	np	np	np	np	nn	np	np	nn	np	np
unchr-239	scaffold20	1832081	.	C	T	15291.3	<nnxnp>	nn	np	nn	nn	nn	nn	np	nn	nn	nn	nn	np	np	np	nn	nn	np	nn	nn	nn	nn	nn	nn	nn	nn	nn	nn	nn	nn	np	np	nn	nn	nn	nn	np	nn	np	np	nn	nn	np
unchr-240	scaffold20	1832098	.	G	A	20423.5	<nnxnp>	nn	np	nn	nn	nn	nn	np	nn	nn	nn	nn	np	np	np	nn	nn	np	nn	nn	nn	nn	nn	nn	nn	nn	nn	nn	nn	nn	np	np	nn	nn	nn	nn	np	nn	np	np	nn	nn	np
unchr-241	scaffold20	1832120	.	T	C	15815.4	<nnxnp>	nn	np	nn	nn	nn	nn	np	nn	nn	nn	nn	np	np	np	nn	nn	np	nn	nn	nn	nn	nn	nn	nn	nn	nn	nn	nn	nn	np	np	nn	nn	nn	nn	np	nn	np	np	nn	nn	np
unchr-242	scaffold20	1885678	.	G	A	84876.9	<nnxnp>	nn	np	nn	nn	nn	nn	nn	nn	nn	nn	nn	np	np	np	nn	nn	np	nn	np	nn	nn	--	np	nn	nn	nn	nn	np	nn	--	--	nn	nn	nn	nn	np	nn	--	np	nn	nn	np
unchr-243	scaffold20	1970660	.	A	T	27776.1	<nnxnp>	nn	np	nn	nn	--	nn	--	nn	nn	nn	nn	np	--	np	nn	nn	np	nn	np	nn	nn	np	np	nn	nn	--	nn	--	nn	np	np	nn	nn	nn	nn	np	nn	np	np	nn	nn	np
unchr-244	scaffold20	1970683	.	AGC	A	8647.05	<nnxnp>	nn	np	nn	nn	nn	nn	--	nn	nn	nn	nn	np	--	np	nn	nn	np	nn	np	nn	nn	np	np	nn	nn	nn	nn	--	nn	np	np	nn	nn	nn	nn	np	nn	np	np	nn	nn	np
unchr-245	scaffold20	1970727	.	C	T	13227	<nnxnp>	nn	np	np	np	--	np	--	np	np	np	np	nn	--	nn	np	np	nn	np	nn	np	np	nn	nn	np	np	--	np	--	np	nn	nn	np	np	np	np	nn	np	nn	nn	np	np	nn
unchr-246	scaffold20	1971426	.	G	T	11556.5	<nnxnp>	nn	np	np	np	np	--	nn	nn	np	nn	nn	nn	nn	nn	--	np	nn	np	nn	np	np	nn	nn	--	nn	--	np	nn	nn	nn	nn	np	nn	np	np	nn	nn	nn	nn	np	--	nn
unchr-247	scaffold20	2086345	.	G	T	63623.7	<nnxnp>	nn	np	nn	nn	nn	nn	--	nn	nn	nn	nn	np	--	np	nn	nn	np	nn	np	nn	nn	np	np	nn	nn	nn	nn	np	nn	np	np	nn	nn	nn	nn	np	nn	np	nn	nn	nn	np
unchr-248	scaffold20	2087652	.	G	A	35941.9	<nnxnp>	nn	np	np	nn	nn	nn	nn	np	np	np	np	nn	nn	nn	np	--	nn	nn	nn	--	nn	nn	nn	nn	nn	np	np	nn	nn	nn	nn	nn	--	nn	np	nn	nn	nn	nn	np	nn	nn
unchr-249	scaffold20	2087716	.	A	G	60842.9	<lmxll>	lm	ll	lm	ll	lm	lm	ll	ll	ll	ll	ll	ll	ll	ll	ll	lm	ll	lm	ll	lm	ll	lm	ll	lm	lm	ll	lm	lm	ll	ll	lm	ll	lm	lm	ll	ll	lm	lm	lm	ll	ll	ll
unchr-250	scaffold20	2120765	.	A	G	16235.1	<lmxll>	lm	ll	ll	--	ll	ll	--	--	--	--	--	--	--	--	--	ll	--	ll	--	ll	--	ll	--	ll	ll	--	ll	ll	--	--	ll	--	ll	ll	--	--	ll	ll	ll	--	--	--
unchr-251	scaffold20	2121440	.	T	C	20348.1	<lmxll>	lm	ll	ll	--	ll	ll	--	--	--	--	--	--	--	--	--	ll	--	ll	--	ll	--	ll	--	ll	ll	--	ll	ll	--	--	ll	--	ll	ll	--	--	ll	ll	ll	--	--	--
unchr-252	scaffold20	2121587	.	T	A	45414.8	<lmxll>	lm	ll	ll	lm	ll	ll	--	lm	lm	lm	lm	--	--	--	lm	ll	--	ll	--	ll	lm	ll	--	ll	ll	lm	ll	ll	lm	--	ll	--	ll	ll	--	--	ll	ll	ll	lm	lm	--
unchr-253	scaffold20	2121670	.	C	T	18010.3	<nnxnp>	nn	np	nn	nn	nn	nn	np	nn	nn	nn	nn	np	np	np	nn	nn	nn	nn	np	nn	nn	np	np	nn	nn	nn	nn	np	nn	np	np	nn	nn	nn	nn	np	nn	np	np	nn	nn	np
unchr-254	scaffold20	2121679	.	G	C	18014.5	<nnxnp>	nn	np	nn	nn	nn	nn	np	nn	nn	nn	nn	np	np	np	nn	nn	nn	nn	np	nn	nn	np	np	nn	nn	nn	nn	np	nn	np	np	nn	nn	nn	nn	np	nn	np	np	nn	nn	np
unchr-255	scaffold20	2321425	.	G	A	63947.9	<nnxnp>	nn	np	nn	nn	nn	nn	np	nn	nn	nn	nn	np	np	np	nn	nn	np	nn	--	nn	nn	np	--	nn	nn	nn	nn	np	nn	np	--	nn	nn	nn	nn	np	nn	np	np	nn	nn	--
unchr-256	scaffold20	2321443	.	A	G	84885.7	<nnxnp>	nn	np	np	np	np	np	nn	np	np	np	np	nn	nn	nn	np	np	nn	np	nn	np	np	nn	nn	np	np	np	np	nn	np	nn	nn	np	np	np	np	nn	np	nn	nn	np	np	nn
unchr-257	scaffold20	2321446	.	G	T	84738.7	<nnxnp>	nn	np	np	np	np	np	nn	np	np	np	np	nn	nn	nn	np	np	nn	np	nn	np	np	nn	nn	np	np	np	np	nn	np	nn	nn	np	np	np	np	nn	np	nn	nn	np	np	nn
unchr-258	scaffold25	664488	.	T	A	159446	<nnxnp>	nn	np	nn	nn	nn	nn	np	nn	nn	np	nn	np	np	np	nn	nn	np	nn	np	nn	nn	np	np	nn	nn	nn	nn	np	np	np	np	nn	nn	nn	nn	np	nn	np	np	nn	nn	np
unchr-259	scaffold25	664513	.	A	G	483921	<lmxll>	lm	ll	lm	ll	lm	lm	ll	ll	ll	ll	ll	ll	ll	ll	ll	lm	ll	lm	ll	lm	ll	lm	ll	lm	lm	ll	lm	lm	ll	ll	lm	ll	lm	lm	ll	ll	--	lm	lm	ll	ll	lm
unchr-260	scaffold25	664515	.	A	G	484992	<lmxll>	lm	ll	lm	ll	lm	lm	ll	ll	ll	ll	ll	ll	ll	ll	ll	lm	ll	lm	ll	lm	ll	lm	ll	lm	lm	ll	lm	lm	ll	ll	lm	ll	lm	lm	ll	ll	--	lm	lm	ll	ll	lm
unchr-261	scaffold25	664536	.	T	C	140349	<nnxnp>	nn	np	np	np	np	np	nn	np	np	nn	--	nn	nn	nn	np	np	nn	np	nn	np	np	nn	nn	np	np	--	np	nn	nn	nn	nn	np	np	np	np	nn	--	nn	nn	np	np	nn
unchr-262	scaffold25	938669	.	G	T	86083.1	<lmxll>	lm	ll	lm	ll	lm	--	ll	ll	ll	ll	ll	ll	ll	ll	ll	--	ll	--	ll	lm	ll	--	ll	--	--	ll	--	--	ll	ll	--	ll	--	lm	ll	ll	--	--	--	ll	ll	--
unchr-263	scaffold25	938674	.	A	T	129933	<lmxll>	lm	ll	ll	lm	ll	ll	--	--	--	--	--	--	--	--	--	ll	--	ll	--	ll	--	ll	--	ll	ll	--	ll	ll	--	--	ll	lm	ll	ll	lm	--	ll	ll	ll	--	--	ll
unchr-264	scaffold25	938679	.	T	A	129418	<lmxll>	lm	ll	ll	lm	ll	ll	--	--	--	--	--	--	--	--	--	ll	--	ll	--	ll	--	ll	--	ll	ll	--	ll	ll	--	--	ll	lm	ll	ll	lm	--	ll	ll	ll	--	--	ll
unchr-265	scaffold25	1073190	.	C	T	29419.1	<lmxll>	lm	ll	--	ll	lm	lm	ll	ll	ll	ll	ll	ll	ll	ll	ll	lm	ll	--	ll	--	ll	lm	ll	ll	lm	ll	--	--	ll	ll	--	ll	ll	lm	ll	ll	ll	lm	--	ll	ll	lm
unchr-266	scaffold25	1082198	.	A	G	222186	<lmxll>	lm	ll	lm	ll	lm	lm	ll	ll	ll	ll	ll	ll	ll	ll	ll	--	ll	lm	ll	lm	ll	lm	ll	lm	lm	ll	--	lm	ll	ll	lm	ll	lm	--	ll	ll	--	lm	lm	ll	ll	lm
unchr-267	scaffold25	1355484	.	A	T	167531	<nnxnp>	nn	np	nn	--	nn	np	nn	np	nn	nn	np	np	nn	nn	nn	nn	np	np	nn	nn	--	nn	nn	--	nn	nn	np	nn	nn	nn	np	nn	nn	nn	nn	nn	nn	np	nn	--	np	nn
unchr-268	scaffold25	1694769	.	T	C	13342.9	<lmxll>	lm	ll	--	ll	ll	lm	ll	ll	ll	ll	ll	ll	ll	ll	ll	--	ll	--	ll	lm	ll	--	ll	lm	ll	ll	--	lm	--	ll	--	ll	--	lm	ll	ll	--	--	--	ll	ll	--
unchr-269	scaffold25	1694778	.	G	A	16168.6	<lmxll>	lm	ll	ll	lm	--	ll	lm	--	lm	lm	lm	--	ll	lm	lm	ll	--	ll	--	ll	--	ll	--	ll	lm	lm	ll	ll	--	lm	ll	--	ll	ll	--	lm	ll	ll	ll	--	--	ll
unchr-270	scaffold25	1695144	.	A	AC	99190.8	<nnxnp>	nn	np	nn	np	np	nn	np	np	nn	nn	np	nn	np	nn	np	nn	nn	nn	nn	nn	nn	nn	nn	nn	np	np	nn	nn	nn	np	nn	nn	nn	nn	nn	np	np	--	--	nn	np	nn
unchr-271	scaffold25	1695186	.	G	T	11496	<nnxnp>	nn	np	nn	nn	nn	nn	nn	nn	np	nn	nn	nn	nn	nn	nn	nn	nn	nn	nn	nn	np	np	nn	nn	nn	nn	nn	nn	nn	nn	nn	nn	np	np	np	nn	nn	nn	nn	nn	nn	nn
unchr-272	scaffold25	1695220	.	C	A	21275.7	<nnxnp>	nn	np	nn	nn	nn	np	nn	nn	np	nn	nn	nn	nn	nn	nn	nn	nn	nn	nn	nn	np	np	nn	nn	nn	nn	nn	nn	nn	nn	nn	nn	np	np	np	nn	nn	nn	nn	nn	nn	np
unchr-273	scaffold25	1695287	.	T	A	56848	<lmxll>	lm	ll	--	ll	ll	lm	ll	ll	ll	ll	ll	ll	ll	ll	ll	--	ll	--	ll	--	ll	lm	ll	--	ll	ll	--	--	ll	ll	--	ll	lm	lm	ll	ll	--	--	--	ll	ll	lm
unchr-274	scaffold25	1794601	.	C	G	64894.3	<lmxll>	lm	ll	--	ll	ll	lm	ll	ll	ll	ll	ll	ll	ll	ll	ll	--	ll	lm	ll	--	ll	--	ll	--	ll	ll	--	--	ll	ll	--	ll	--	--	ll	ll	--	--	--	ll	ll	--
unchr-275	scaffold25	1873435	.	G	A	47587.6	<nnxnp>	nn	np	nn	nn	nn	nn	nn	nn	nn	nn	nn	np	np	nn	nn	nn	np	nn	np	nn	nn	np	nn	nn	nn	nn	nn	np	np	np	nn	nn	nn	nn	nn	--	nn	--	np	nn	nn	np
unchr-276	scaffold25	1873445	.	T	A	185683	<lmxll>	lm	ll	ll	--	--	ll	--	lm	--	--	--	lm	lm	--	lm	ll	lm	ll	lm	ll	--	ll	--	ll	lm	lm	ll	ll	lm	lm	ll	--	ll	ll	--	--	ll	ll	ll	--	--	ll
unchr-277	scaffold25	1873450	.	A	C	30614.9	<nnxnp>	nn	np	np	nn	nn	np	nn	np	nn	nn	nn	nn	nn	nn	np	np	nn	np	nn	np	nn	nn	nn	np	np	np	np	nn	nn	nn	nn	nn	nn	np	nn	nn	--	nn	nn	nn	--	nn
unchr-278	scaffold25	1873467	.	A	T	30883	<nnxnp>	nn	np	np	nn	nn	np	nn	np	nn	nn	--	nn	nn	nn	np	np	nn	np	nn	np	--	nn	nn	np	np	np	np	nn	nn	nn	nn	nn	nn	np	nn	nn	--	nn	nn	nn	--	nn
unchr-279	scaffold25	1873476	.	T	A	30734.8	<nnxnp>	nn	np	np	nn	nn	np	nn	np	nn	nn	--	nn	nn	nn	np	np	nn	np	nn	np	nn	nn	nn	np	np	np	np	nn	nn	nn	nn	--	nn	np	nn	nn	--	nn	nn	nn	--	nn
unchr-280	scaffold25	1926091	.	GA	G	34407.4	<nnxnp>	nn	np	np	np	np	--	nn	np	np	nn	np	nn	nn	nn	np	--	nn	np	np	np	np	nn	nn	np	np	np	np	nn	nn	nn	nn	np	np	np	np	nn	np	nn	nn	np	np	--
unchr-281	scaffold25	1926094	.	T	C	34809.6	<nnxnp>	nn	np	np	np	np	np	nn	np	np	nn	np	nn	nn	nn	np	--	nn	np	np	np	np	nn	nn	np	np	np	np	nn	nn	nn	nn	np	np	np	np	nn	np	nn	nn	np	np	nn
unchr-282	scaffold25	1926116	.	A	C	73582.6	<nnxnp>	nn	np	np	np	np	np	nn	np	np	nn	np	nn	nn	nn	np	--	nn	np	np	np	np	nn	nn	np	np	np	np	nn	nn	nn	nn	np	np	np	np	nn	np	nn	nn	np	np	nn
unchr-283	scaffold25	1926118	.	A	G	73731.4	<nnxnp>	nn	np	np	np	np	np	nn	np	np	nn	np	nn	nn	nn	np	--	nn	np	np	np	np	nn	nn	np	np	np	np	nn	nn	nn	nn	np	np	np	np	nn	np	nn	nn	np	np	nn
unchr-284	scaffold25	1926182	.	C	T	14513.9	<nnxnp>	nn	np	nn	nn	nn	nn	np	nn	nn	np	nn	np	np	np	nn	nn	np	nn	np	nn	nn	np	np	nn	nn	nn	nn	np	np	np	np	nn	nn	nn	nn	np	nn	np	np	nn	nn	np
unchr-285	scaffold25	1926183	.	C	T	14513.7	<nnxnp>	nn	np	nn	nn	nn	nn	np	nn	nn	np	nn	np	np	np	nn	nn	np	nn	np	nn	nn	np	np	nn	nn	nn	nn	np	np	np	np	nn	nn	nn	nn	np	nn	np	np	nn	nn	np
unchr-286	scaffold25	1926196	.	G	C	32691	<nnxnp>	nn	np	np	np	np	np	nn	np	nn	nn	np	nn	nn	nn	np	--	nn	np	np	np	np	nn	nn	np	np	np	np	nn	nn	nn	nn	np	np	np	np	nn	np	nn	nn	np	np	nn
unchr-287	scaffold25	1927652	.	T	G	99826.1	<lmxll>	lm	ll	lm	ll	ll	lm	ll	ll	ll	ll	ll	ll	ll	ll	ll	--	ll	--	ll	--	ll	lm	ll	lm	ll	ll	lm	lm	ll	ll	lm	ll	lm	lm	ll	ll	--	--	lm	ll	ll	lm
unchr-288	scaffold25	1983261	.	A	C	93164.6	<lmxll>	lm	ll	--	ll	ll	--	ll	ll	ll	ll	ll	ll	ll	ll	ll	--	ll	--	ll	--	ll	--	ll	--	ll	ll	--	--	ll	ll	--	ll	--	--	ll	ll	--	--	--	ll	ll	--
unchr-289	scaffold25	1983308	.	C	A	90457.1	<lmxll>	lm	ll	--	ll	ll	--	ll	ll	ll	ll	ll	ll	ll	ll	ll	--	ll	--	ll	--	ll	--	ll	--	ll	ll	--	--	ll	ll	--	ll	--	--	ll	ll	--	--	--	ll	ll	--
unchr-290	scaffold25	2156208	.	C	T	12993.6	<lmxll>	lm	ll	lm	ll	ll	--	ll	ll	ll	ll	ll	ll	ll	ll	ll	lm	ll	lm	ll	lm	ll	lm	ll	lm	ll	ll	lm	lm	ll	ll	lm	ll	--	lm	ll	ll	lm	lm	lm	ll	ll	lm
unchr-291	scaffold25	2157020	.	G	A	7947.58	<lmxll>	lm	ll	--	--	--	--	--	--	--	ll	ll	ll	ll	ll	--	--	ll	--	ll	lm	--	lm	ll	--	--	ll	--	--	ll	ll	lm	ll	--	--	ll	ll	--	lm	lm	ll	ll	lm
unchr-292	scaffold25	2157041	.	A	G	36450.8	<lmxll>	lm	ll	ll	--	--	ll	--	--	--	lm	--	lm	lm	lm	--	ll	lm	--	lm	ll	--	ll	lm	ll	lm	--	--	--	lm	--	ll	--	ll	ll	--	lm	ll	ll	ll	--	--	ll
unchr-293	scaffold23	142702	.	C	T	28047.3	<nnxnp>	nn	np	nn	nn	nn	np	nn	nn	np	nn	nn	nn	np	nn	np	nn	nn	nn	nn	nn	nn	nn	nn	nn	nn	np	nn	np	nn	nn	nn	nn	nn	nn	nn	np	nn	nn	nn	np	nn	nn
unchr-294	scaffold23	142712	.	G	A	41942.8	<nnxnp>	nn	np	np	np	np	nn	nn	np	nn	nn	np	np	nn	np	nn	np	np	np	np	np	np	np	np	np	np	nn	np	nn	np	np	np	np	np	np	np	nn	nn	np	np	nn	np	np
unchr-295	scaffold23	142726	.	T	A	48254.5	<nnxnp>	nn	np	np	np	np	nn	nn	np	nn	nn	np	np	nn	np	nn	np	np	np	np	np	np	np	np	np	np	nn	np	nn	np	np	np	np	np	np	np	nn	nn	np	np	nn	np	np
unchr-296	scaffold23	142770	.	A	G	67105.9	<nnxnp>	nn	np	np	np	np	nn	--	np	nn	nn	np	np	nn	np	nn	np	np	np	np	np	np	np	np	--	np	nn	np	nn	np	np	np	np	np	np	np	nn	nn	np	np	nn	--	np
unchr-297	scaffold23	440190	.	A	G	72097.4	<lmxll>	lm	ll	--	--	--	lm	lm	--	lm	--	--	--	lm	lm	--	lm	--	--	--	lm	--	--	lm	--	lm	lm	--	--	--	--	--	--	--	lm	--	--	lm	--	--	lm	lm	--
unchr-298	scaffold23	440192	.	A	T	71965.1	<lmxll>	lm	ll	--	--	--	lm	lm	--	lm	--	--	--	lm	lm	--	lm	--	--	--	lm	--	--	lm	--	lm	lm	--	--	--	--	--	--	--	lm	--	--	lm	--	--	lm	lm	--
unchr-299	scaffold23	440221	.	A	G	30114.7	<lmxll>	lm	ll	ll	lm	ll	ll	lm	ll	ll	ll	ll	ll	ll	lm	ll	ll	ll	ll	ll	lm	ll	ll	ll	ll	lm	ll	ll	ll	ll	ll	ll	ll	ll	lm	ll	ll	ll	ll	ll	lm	lm	ll
unchr-300	scaffold23	440222	.	T	C	30305.3	<lmxll>	lm	ll	--	--	--	lm	lm	--	lm	--	--	--	lm	lm	--	lm	--	--	--	lm	--	--	lm	--	lm	--	--	--	--	--	--	--	--	lm	--	--	lm	--	--	lm	lm	--
unchr-301	scaffold23	526939	.	T	A	104376	<lmxll>	lm	ll	ll	ll	--	--	ll	--	ll	ll	--	--	ll	--	--	--	--	ll	ll	ll	ll	--	ll	ll	ll	ll	--	--	--	ll	ll	ll	ll	--	ll	ll	--	ll	--	ll	ll	ll
unchr-302	scaffold23	860320	.	G	C	52550	<nnxnp>	nn	np	--	--	np	nn	--	np	nn	--	np	np	nn	np	nn	np	np	--	--	--	--	np	--	--	--	nn	np	nn	nn	--	--	--	--	--	--	nn	nn	--	np	nn	--	--
unchr-303	scaffold23	869527	.	C	T	140935	<lmxll>	lm	ll	lm	--	ll	ll	--	ll	--	--	ll	ll	--	ll	ll	ll	ll	--	--	--	lm	ll	lm	--	--	--	ll	ll	ll	--	--	--	--	ll	--	--	ll	--	ll	--	--	--
unchr-304	scaffold23	869528	.	G	A	97813.1	<lmxll>	lm	ll	lm	--	ll	ll	--	ll	--	--	ll	ll	--	ll	ll	ll	ll	--	--	--	lm	ll	lm	--	--	--	ll	ll	ll	--	--	--	--	ll	--	--	ll	--	ll	--	--	--
unchr-305	scaffold23	869857	.	C	T	91756.1	<lmxll>	lm	ll	ll	ll	--	--	ll	--	--	ll	--	--	--	--	--	--	--	ll	ll	ll	ll	--	ll	ll	ll	--	--	--	--	ll	ll	ll	ll	--	ll	ll	--	ll	--	ll	ll	ll
unchr-306	scaffold23	869925	.	A	T	94458.6	<lmxll>	lm	ll	ll	ll	--	--	ll	--	ll	ll	--	--	ll	--	--	--	--	ll	ll	ll	ll	--	ll	ll	ll	ll	--	--	--	ll	ll	ll	ll	--	ll	ll	--	ll	--	ll	ll	ll
unchr-307	scaffold23	1051190	.	G	T	51684.2	<lmxll>	lm	ll	--	--	ll	ll	--	--	--	--	ll	ll	--	ll	ll	ll	ll	--	--	--	--	ll	--	--	--	--	ll	ll	ll	lm	--	--	--	ll	--	--	ll	--	ll	--	--	--
unchr-308	scaffold23	1126061	.	A	T	150292	<lmxll>	lm	ll	ll	ll	lm	lm	ll	lm	ll	ll	lm	lm	ll	lm	lm	lm	lm	ll	ll	ll	ll	lm	ll	ll	ll	ll	lm	lm	lm	ll	ll	ll	ll	lm	ll	ll	lm	ll	lm	ll	ll	ll
unchr-309	scaffold23	1216885	.	A	G	133659	<hkxhk>	hk	hk	hh	hh	kk	hh	hh	kk	hh	hh	kk	kk	hh	kk	kk	kk	kk	hh	hh	hh	hh	kk	hh	hh	hh	hh	kk	kk	kk	hh	hh	hh	hh	kk	hh	hh	kk	hh	kk	hh	hh	hh
unchr-310	scaffold23	1217098	.	G	A	116207	<lmxll>	lm	ll	--	--	ll	ll	--	ll	--	--	ll	ll	--	ll	ll	ll	ll	--	--	--	--	ll	--	--	--	--	ll	ll	ll	--	--	--	--	ll	--	--	ll	--	ll	--	--	--
unchr-311	scaffold23	1217124	.	C	A	116549	<lmxll>	lm	ll	--	--	ll	ll	--	ll	--	--	ll	ll	--	ll	ll	ll	ll	--	--	--	--	ll	--	--	--	--	ll	ll	ll	--	--	--	--	ll	--	--	ll	--	ll	--	--	--
unchr-312	scaffold23	1351718	.	ATTT	A	50093.7	<lmxll>	lm	ll	lm	lm	ll	ll	lm	ll	lm	lm	ll	ll	lm	ll	ll	ll	ll	lm	lm	lm	lm	ll	lm	lm	lm	lm	ll	ll	ll	lm	lm	lm	lm	ll	lm	lm	ll	lm	ll	lm	lm	lm
unchr-313	scaffold23	1351724	.	AACGTTCAAG	A	48645.7	<lmxll>	lm	ll	lm	lm	ll	ll	lm	ll	lm	lm	ll	ll	lm	ll	ll	ll	ll	lm	lm	lm	lm	ll	lm	lm	lm	lm	ll	ll	ll	lm	lm	lm	lm	ll	lm	lm	ll	lm	ll	lm	lm	lm
unchr-314	scaffold23	1351737	.	T	A	48868.7	<lmxll>	lm	ll	lm	lm	ll	ll	lm	ll	lm	lm	ll	ll	lm	ll	ll	ll	ll	lm	lm	lm	lm	ll	lm	lm	lm	lm	ll	ll	ll	lm	lm	lm	lm	ll	lm	lm	ll	lm	ll	lm	lm	lm
unchr-315	scaffold23	1351738	.	C	A	47131.7	<lmxll>	lm	ll	lm	lm	ll	ll	lm	ll	lm	lm	ll	ll	lm	ll	ll	ll	ll	lm	lm	lm	lm	ll	lm	lm	lm	lm	ll	ll	ll	lm	lm	lm	lm	ll	lm	lm	ll	lm	ll	lm	lm	lm
unchr-316	scaffold23	1351743	.	T	A	58663.7	<lmxll>	lm	ll	lm	lm	ll	ll	lm	ll	lm	lm	ll	ll	lm	ll	ll	ll	ll	lm	lm	lm	lm	ll	lm	lm	lm	lm	ll	ll	ll	lm	lm	lm	lm	ll	lm	lm	ll	lm	ll	lm	lm	lm
unchr-317	scaffold23	1389297	.	T	A	18070.2	<lmxll>	lm	ll	--	--	ll	ll	--	ll	--	--	ll	ll	--	ll	ll	ll	ll	--	--	--	--	ll	--	--	--	--	ll	ll	ll	--	--	--	--	ll	--	--	ll	--	ll	--	--	--
unchr-318	scaffold23	1389320	.	A	G	28907.9	<lmxll>	lm	ll	lm	lm	ll	ll	lm	ll	--	--	ll	ll	lm	ll	ll	ll	ll	lm	lm	--	--	ll	lm	--	lm	lm	ll	ll	ll	lm	--	--	lm	ll	--	--	ll	--	ll	--	lm	--
unchr-319	scaffold23	1389387	.	C	T	16899.7	<lmxll>	lm	ll	lm	lm	ll	ll	lm	ll	--	--	ll	ll	lm	ll	ll	ll	ll	lm	lm	--	--	ll	lm	--	lm	lm	ll	ll	ll	lm	--	--	lm	ll	--	--	ll	--	ll	--	lm	--
unchr-320	scaffold23	1586945	.	G	A	115197	<lmxll>	lm	ll	lm	lm	ll	ll	lm	ll	lm	lm	ll	ll	lm	ll	ll	ll	ll	--	--	--	lm	ll	--	lm	--	lm	ll	ll	ll	--	lm	--	lm	ll	--	--	ll	--	ll	lm	lm	--
unchr-321	scaffold23	1696778	.	C	G	37443.2	<nnxnp>	nn	np	nn	nn	nn	--	nn	nn	nn	nn	nn	nn	nn	nn	--	--	nn	nn	nn	nn	nn	nn	nn	nn	nn	nn	nn	--	nn	nn	nn	nn	nn	nn	nn	nn	--	nn	nn	nn	nn	nn
unchr-322	scaffold23	1697136	.	C	T	16019.8	<nnxnp>	nn	np	nn	nn	nn	--	nn	nn	np	nn	nn	nn	np	nn	np	nn	nn	nn	nn	nn	nn	nn	nn	nn	nn	np	nn	np	nn	nn	nn	nn	nn	nn	nn	np	nn	nn	nn	np	nn	nn
unchr-323	scaffold23	1697157	.	G	A	14104.3	<nnxnp>	nn	np	nn	nn	nn	--	nn	nn	np	nn	nn	nn	np	nn	np	nn	nn	nn	nn	nn	nn	nn	nn	nn	nn	np	nn	np	nn	nn	nn	nn	nn	nn	nn	np	nn	nn	nn	np	nn	nn
unchr-324	scaffold23	1716873	.	A	T	56071.8	<nnxnp>	nn	np	np	--	np	nn	--	--	nn	--	np	--	nn	--	--	--	np	--	--	--	--	--	--	np	--	nn	np	nn	--	np	np	--	np	--	np	nn	nn	--	np	nn	--	--
unchr-325	scaffold23	1716880	.	A	G	24078.3	<nnxnp>	nn	np	nn	nn	nn	--	nn	nn	np	nn	nn	nn	--	--	--	nn	nn	nn	nn	--	nn	nn	nn	nn	nn	np	nn	--	nn	nn	nn	nn	nn	nn	nn	np	--	--	nn	--	--	nn
unchr-326	scaffold23	1716920	.	G	A	27612.6	<nnxnp>	nn	np	nn	nn	nn	--	nn	nn	np	nn	nn	nn	--	nn	np	nn	nn	nn	nn	nn	nn	nn	nn	nn	nn	np	nn	--	nn	nn	nn	nn	nn	nn	nn	np	--	nn	nn	--	nn	nn
unchr-327	scaffold23	1716938	.	A	T	27360.4	<nnxnp>	nn	np	nn	nn	nn	--	nn	nn	np	nn	nn	nn	--	nn	np	nn	nn	nn	nn	nn	nn	nn	nn	nn	nn	np	nn	--	nn	nn	nn	nn	nn	nn	nn	np	--	nn	nn	--	nn	nn
unchr-328	scaffold23	1716976	.	A	T	57786.5	<nnxnp>	nn	np	np	--	--	nn	--	--	nn	--	--	--	nn	--	nn	--	np	--	--	--	--	--	--	np	--	nn	--	nn	--	--	np	--	np	--	np	nn	nn	--	np	nn	--	--
unchr-329	scaffold23	1740807	.	A	T	87680.4	<hkxhk>	hk	hk	--	hk	hk	--	kk	hh	hk	hk	hh	hk	kk	hk	hk	hk	hk	kk	kk	--	kk	hk	hk	kk	kk	kk	hh	hk	--	hk	hk	--	hh	--	hk	kk	hk	hk	hh	hk	hk	hk
unchr-330	scaffold23	1741868	.	G	C	30031.6	<nnxnp>	nn	np	np	np	np	nn	np	np	nn	np	np	np	nn	np	nn	np	np	np	np	np	np	np	np	np	np	nn	np	nn	np	np	np	np	np	np	np	nn	nn	np	np	nn	np	np
unchr-331	scaffold23	1741881	.	G	A	14229	<nnxnp>	nn	np	np	np	np	nn	np	np	nn	np	np	np	nn	np	nn	np	np	np	np	np	np	np	np	np	np	nn	np	nn	np	np	np	np	np	np	np	nn	nn	np	np	nn	np	--
unchr-332	scaffold23	2028419	.	G	T	4156.32	<lmxll>	lm	ll	ll	ll	ll	ll	lm	ll	--	ll	ll	ll	--	ll	ll	ll	ll	ll	ll	ll	ll	ll	ll	ll	ll	--	ll	ll	ll	ll	ll	ll	ll	ll	ll	--	--	ll	ll	--	ll	ll
unchr-333	scaffold23	2204589	.	T	A	9354.34	<nnxnp>	nn	np	nn	nn	nn	nn	nn	--	nn	np	nn	nn	nn	nn	nn	nn	nn	nn	nn	np	nn	--	nn	nn	nn	nn	nn	nn	nn	nn	nn	nn	nn	--	nn	nn	nn	nn	nn	nn	nn	nn
unchr-334	scaffold23	2285950	.	G	A	28321.3	<nnxnp>	nn	np	nn	nn	nn	nn	nn	np	nn	np	nn	nn	nn	nn	nn	np	np	np	nn	np	nn	nn	np	nn	np	nn	np	nn	nn	np	np	nn	nn	nn	np	nn	nn	np	nn	nn	nn	np
unchr-335	scaffold13	86719	.	G	C	6587.56	<nnxnp>	nn	np	np	nn	nn	--	nn	nn	np	nn	np	np	nn	nn	nn	np	np	nn	np	np	np	np	np	nn	nn	np	np	nn	np	np	np	nn	np	nn	np	np	np	--	nn	np	np	nn
unchr-336	scaffold13	86761	.	C	T	8069.28	<nnxnp>	nn	np	np	nn	nn	--	nn	nn	np	nn	np	np	--	nn	nn	np	np	nn	np	np	np	np	np	nn	nn	np	np	nn	np	np	np	nn	np	nn	np	np	np	--	nn	np	np	nn
unchr-337	scaffold13	86770	.	C	T	63228.7	<nnxnp>	nn	np	nn	nn	np	nn	np	nn	nn	np	nn	nn	--	np	np	nn	nn	np	nn	nn	nn	nn	nn	np	np	nn	nn	nn	nn	nn	nn	--	nn	np	nn	nn	nn	--	nn	nn	nn	nn
unchr-338	scaffold13	86803	.	T	C	34371.4	<nnxnp>	nn	np	np	nn	nn	np	nn	nn	np	nn	np	np	nn	nn	nn	np	np	nn	np	np	np	np	np	nn	nn	np	np	nn	np	np	np	nn	np	nn	np	np	np	np	np	np	np	nn
unchr-339	scaffold13	313411	.	T	C	12134.7	<lmxll>	lm	ll	--	ll	ll	ll	--	--	--	ll	ll	--	ll	ll	lm	--	--	ll	ll	ll	ll	ll	--	ll	ll	ll	ll	ll	ll	ll	ll	ll	--	ll	--	ll	ll	--	--	--	--	ll
unchr-340	scaffold13	333823	.	T	A	21706.2	<lmxll>	lm	ll	ll	lm	lm	lm	ll	ll	ll	ll	lm	ll	lm	--	ll	ll	ll	ll	ll	ll	ll	lm	ll	ll	lm	lm	ll	lm	ll	ll	ll	lm	ll	lm	ll	lm	lm	ll	ll	ll	ll	ll
unchr-341	scaffold13	333877	.	T	C	68983.5	<lmxll>	lm	ll	lm	ll	ll	ll	lm	lm	lm	lm	ll	lm	ll	--	lm	lm	lm	--	lm	lm	lm	ll	lm	lm	ll	ll	lm	ll	lm	lm	lm	ll	lm	ll	lm	ll	ll	lm	lm	lm	lm	lm
unchr-342	scaffold13	343377	.	T	A	26093.4	<nnxnp>	nn	np	np	nn	nn	nn	nn	nn	np	nn	np	nn	nn	nn	nn	nn	nn	nn	nn	nn	np	np	nn	nn	nn	np	nn	nn	--	np	np	nn	np	nn	--	np	nn	np	np	nn	np	nn
unchr-343	scaffold13	384172	.	G	A	47528.4	<lmxll>	lm	ll	ll	ll	lm	ll	ll	ll	ll	ll	--	ll	lm	ll	ll	ll	ll	ll	ll	ll	ll	lm	ll	ll	lm	lm	ll	lm	ll	ll	ll	lm	ll	--	ll	lm	--	ll	ll	ll	ll	ll
unchr-344	scaffold13	384222	.	A	G	418082	<lmxll>	lm	ll	ll	ll	lm	lm	ll	ll	ll	ll	ll	ll	lm	ll	ll	ll	ll	ll	ll	ll	ll	lm	ll	ll	ll	lm	ll	lm	ll	ll	ll	lm	ll	ll	ll	lm	ll	ll	ll	ll	ll	ll
unchr-345	scaffold13	417344	.	A	ATG	133841	<lmxll>	lm	ll	lm	ll	ll	ll	--	--	--	--	ll	--	ll	ll	--	--	lm	--	--	--	--	ll	--	--	ll	ll	--	ll	--	--	--	ll	--	ll	lm	ll	ll	--	--	lm	--	--
unchr-346	scaffold13	427834	.	A	C	110860	<lmxll>	lm	ll	--	ll	ll	ll	--	--	--	--	ll	--	ll	ll	--	--	--	--	--	--	--	ll	--	--	ll	ll	--	ll	--	--	--	ll	--	ll	--	ll	ll	--	--	--	--	--
unchr-347	scaffold13	484575	.	A	T	66566.3	<nnxnp>	nn	np	nn	np	np	nn	--	--	nn	--	nn	nn	np	np	--	nn	nn	--	nn	nn	nn	nn	nn	--	np	nn	nn	np	nn	nn	nn	np	nn	np	nn	nn	nn	nn	nn	nn	nn	--
unchr-348	scaffold13	534333	.	G	T	106938	<nnxnp>	nn	np	np	nn	nn	np	nn	nn	np	nn	--	np	nn	nn	nn	np	np	nn	np	np	np	--	np	nn	nn	np	np	nn	np	--	np	nn	np	nn	np	np	np	np	np	np	np	nn
unchr-349	scaffold13	534351	.	G	A	107755	<nnxnp>	nn	np	np	nn	nn	np	nn	nn	np	nn	--	np	nn	nn	nn	np	np	nn	np	np	np	--	np	nn	nn	np	np	nn	np	--	np	nn	np	nn	np	np	np	np	np	np	np	nn
unchr-350	scaffold13	534363	.	C	T	105370	<nnxnp>	nn	np	np	nn	nn	np	nn	nn	np	nn	np	np	nn	nn	nn	np	np	nn	np	np	np	--	np	nn	nn	np	np	nn	np	--	np	nn	np	nn	np	np	np	np	np	np	np	nn
unchr-351	scaffold13	813731	.	C	T	80463	<nnxnp>	nn	np	nn	--	--	nn	np	np	nn	np	nn	nn	--	--	np	nn	nn	np	nn	nn	nn	nn	nn	np	--	nn	nn	--	nn	nn	nn	--	nn	--	nn	nn	nn	nn	nn	nn	nn	np
unchr-352	scaffold13	1080209	.	T	TATATA	35119.6	<nnxnp>	nn	np	nn	np	--	nn	np	np	nn	np	nn	nn	np	np	np	nn	nn	np	nn	nn	nn	nn	nn	np	np	nn	nn	np	nn	nn	nn	--	nn	np	nn	nn	nn	nn	nn	nn	nn	np
unchr-353	scaffold13	1080242	.	C	T	38245.3	<lmxll>	lm	ll	lm	ll	ll	ll	lm	lm	lm	lm	ll	lm	ll	ll	lm	lm	lm	lm	lm	lm	lm	ll	lm	lm	ll	ll	lm	ll	lm	lm	--	ll	lm	ll	--	ll	ll	--	lm	--	lm	lm
unchr-354	scaffold13	1085857	.	C	T	11618.9	<lmxll>	lm	ll	ll	lm	lm	lm	ll	ll	ll	ll	lm	ll	lm	--	ll	ll	ll	ll	ll	ll	ll	--	ll	ll	--	--	ll	lm	ll	ll	ll	--	ll	--	--	--	--	ll	ll	ll	ll	ll
unchr-355	scaffold13	1100943	.	G	T	11382.5	<lmxll>	lm	ll	ll	lm	lm	lm	ll	ll	ll	ll	lm	ll	lm	lm	ll	ll	ll	ll	ll	ll	ll	lm	ll	ll	lm	lm	ll	lm	ll	ll	ll	lm	ll	lm	ll	lm	lm	ll	ll	ll	ll	ll
unchr-356	scaffold13	1100967	.	A	C	43969	<lmxll>	lm	ll	lm	ll	ll	ll	lm	lm	lm	lm	ll	lm	ll	ll	lm	lm	lm	lm	lm	lm	lm	ll	lm	lm	ll	ll	lm	ll	lm	lm	lm	ll	lm	ll	lm	ll	ll	lm	lm	lm	lm	lm
unchr-357	scaffold13	1100979	.	A	G	10787.5	<lmxll>	lm	ll	ll	lm	lm	lm	ll	ll	ll	ll	lm	ll	lm	lm	ll	ll	ll	ll	ll	ll	ll	lm	ll	ll	lm	lm	ll	lm	ll	ll	ll	lm	ll	lm	ll	lm	lm	ll	ll	ll	ll	ll
unchr-358	scaffold13	1104413	.	T	G	5642.29	<nnxnp>	nn	np	nn	np	np	nn	np	nn	nn	np	nn	nn	np	nn	np	nn	nn	np	nn	nn	nn	nn	nn	np	np	nn	nn	np	nn	nn	nn	nn	nn	np	nn	nn	nn	nn	nn	nn	nn	nn
unchr-359	scaffold13	1104426	.	A	C	26524.7	<nnxnp>	nn	np	np	np	np	nn	np	nn	np	np	nn	np	np	nn	np	np	np	np	np	np	np	np	np	np	np	np	np	np	np	np	np	np	np	np	np	np	np	np	np	nn	np	nn
unchr-360	scaffold13	1104440	.	TATAGGTGATGTGTTGTTGAAA	T	33337.2	<nnxnp>	nn	np	np	np	np	--	nn	np	nn	np	--	np	np	--	--	nn	nn	nn	np	nn	np	np	np	np	nn	--	nn	np	np	nn	nn	--	np	nn	nn	nn	nn	--	np	np	--	np
unchr-361	scaffold13	1105109	.	A	G	44243.2	<hkxhk>	hk	hk	kk	hh	hh	hk	hk	hk	kk	hk	hk	kk	hh	hh	hk	kk	kk	hk	kk	kk	kk	hk	kk	hk	hh	hk	kk	hh	kk	kk	kk	hk	kk	hh	kk	hk	hk	kk	kk	kk	kk	hk
unchr-362	scaffold13	1105118	.	G	A	12253.8	<lmxll>	lm	ll	ll	lm	lm	lm	ll	ll	ll	ll	lm	ll	lm	lm	ll	ll	ll	ll	ll	ll	ll	lm	ll	ll	lm	lm	ll	lm	ll	ll	ll	lm	ll	lm	ll	lm	lm	ll	ll	ll	ll	ll
unchr-363	scaffold13	1105136	.	C	T	41001.3	<lmxll>	lm	ll	ll	lm	lm	lm	ll	ll	ll	ll	lm	ll	lm	lm	ll	ll	ll	ll	ll	ll	ll	lm	ll	ll	lm	lm	ll	lm	ll	ll	ll	lm	ll	lm	ll	lm	lm	ll	ll	ll	ll	ll
unchr-364	scaffold13	1105172	.	A	C	33204.8	<hkxhk>	hk	hk	hk	hk	hk	hh	kk	kk	hk	kk	hh	hk	hk	hk	kk	hk	hk	kk	hh	hk	hk	hh	hk	kk	hk	hh	hk	hk	hk	hk	hk	hk	hk	hk	hk	hh	hh	hk	hk	hk	hh	kk
unchr-365	scaffold13	1105199	.	T	C	11372.5	<nnxnp>	nn	np	nn	np	np	nn	np	np	nn	np	nn	nn	np	np	np	nn	nn	np	nn	nn	nn	nn	nn	np	np	nn	nn	np	nn	nn	nn	np	nn	np	nn	nn	nn	nn	nn	nn	nn	np
unchr-366	scaffold13	1108934	.	T	C	28632	<nnxnp>	nn	np	np	nn	--	np	nn	nn	nn	nn	--	--	nn	nn	nn	np	np	nn	np	--	np	np	np	nn	nn	np	np	--	--	np	np	nn	np	nn	np	np	np	np	np	np	np	nn
unchr-367	scaffold13	1108960	.	C	A	21001.1	<nnxnp>	nn	np	np	nn	--	np	nn	nn	nn	nn	np	--	nn	nn	nn	np	np	nn	np	nn	np	np	np	nn	nn	np	np	--	--	np	np	nn	np	nn	np	np	np	np	np	np	np	nn
unchr-368	scaffold13	1109023	.	C	T	21988.3	<nnxnp>	nn	np	np	nn	nn	np	nn	nn	np	nn	--	np	nn	nn	nn	np	np	nn	np	nn	np	np	np	nn	nn	np	np	--	np	np	np	nn	np	nn	np	np	np	np	np	np	np	nn
unchr-369	scaffold13	1135849	.	C	T	109939	<lmxll>	lm	ll	ll	--	--	--	ll	ll	ll	ll	--	ll	--	--	lm	ll	ll	ll	ll	ll	ll	--	ll	ll	--	--	ll	ll	ll	ll	ll	--	ll	lm	ll	--	--	ll	ll	ll	--	ll
unchr-370	scaffold13	1333333	.	AG	A	27309.2	<nnxnp>	nn	np	np	nn	nn	np	nn	nn	np	nn	np	np	nn	nn	nn	np	np	nn	np	np	np	np	np	nn	nn	--	np	nn	np	np	np	nn	np	nn	np	--	np	np	np	--	np	nn
unchr-371	scaffold13	1417595	.	T	C	68589.2	<lmxll>	lm	ll	--	ll	ll	ll	--	--	--	lm	--	--	ll	ll	--	--	--	--	--	--	--	ll	--	lm	ll	ll	--	ll	--	--	--	ll	--	ll	--	ll	ll	--	--	--	--	--
unchr-372	scaffold13	1496715	.	A	G	3495.89	<nnxnp>	nn	np	nn	np	nn	--	nn	np	nn	np	nn	--	--	np	np	nn	--	np	nn	nn	nn	nn	nn	--	np	nn	nn	--	nn	nn	nn	np	nn	np	nn	nn	nn	nn	nn	nn	nn	np
unchr-373	scaffold13	1838915	.	T	C	41007.7	<lmxll>	lm	ll	ll	lm	--	--	ll	ll	ll	ll	ll	ll	--	--	ll	ll	ll	ll	ll	ll	ll	--	ll	ll	--	--	ll	lm	ll	ll	ll	--	ll	--	ll	--	--	ll	ll	ll	ll	ll
unchr-374	scaffold13	1945504	.	A	T	200244	<nnxnp>	nn	np	np	nn	nn	np	nn	nn	np	nn	--	nn	nn	nn	nn	np	np	nn	np	np	nn	np	np	nn	nn	np	np	nn	np	np	np	nn	np	nn	np	np	np	np	np	np	np	nn
unchr-375	scaffold13	1945859	.	T	TCA	208958	<nnxnp>	nn	np	np	--	--	np	--	nn	np	--	np	np	nn	nn	nn	np	np	--	np	np	np	np	np	--	nn	np	np	nn	np	np	np	nn	np	--	np	np	np	np	np	np	np	nn
unchr-376	scaffold13	1973850	.	A	T	83888.5	<lmxll>	lm	ll	--	ll	ll	ll	--	--	--	lm	--	--	ll	ll	--	--	--	--	--	--	--	ll	--	lm	ll	ll	--	ll	--	--	--	ll	--	ll	--	ll	ll	--	--	--	--	lm
unchr-377	scaffold13	1973922	.	C	T	131251	<lmxll>	lm	ll	ll	lm	lm	--	ll	ll	ll	ll	ll	ll	--	lm	ll	ll	ll	ll	ll	ll	ll	--	ll	ll	lm	--	ll	lm	ll	ll	ll	lm	ll	lm	ll	--	--	ll	ll	ll	ll	ll
unchr-378	scaffold13	1973932	.	T	C	93682.8	<lmxll>	lm	ll	--	ll	ll	ll	--	--	--	lm	--	--	ll	ll	--	--	--	--	--	--	--	ll	--	lm	ll	ll	--	ll	--	--	lm	ll	lm	ll	--	ll	ll	--	--	--	--	lm
unchr-379	scaffold13	1973936	.	G	A	49651.2	<lmxll>	lm	ll	ll	lm	lm	--	ll	ll	ll	ll	ll	ll	--	lm	ll	ll	ll	ll	ll	ll	ll	--	ll	ll	lm	lm	ll	lm	ll	ll	ll	lm	ll	lm	ll	--	--	ll	ll	ll	ll	ll
unchr-380	scaffold13	2055400	.	T	C	200952	<nnxnp>	nn	np	np	nn	nn	np	nn	nn	np	nn	np	np	nn	nn	nn	np	np	nn	np	np	np	np	np	nn	nn	np	np	nn	np	np	np	nn	np	nn	np	np	np	np	np	np	np	nn
unchr-381	scaffold13	2330535	.	G	GCCCTCCCGC	36218	<nnxnp>	nn	np	nn	np	np	nn	np	np	nn	np	nn	nn	np	np	np	nn	nn	np	nn	nn	nn	nn	np	np	np	nn	nn	np	nn	nn	nn	np	nn	np	nn	nn	nn	nn	nn	nn	nn	np
unchr-382	scaffold13	2330588	.	T	A	36105	<nnxnp>	nn	np	nn	np	np	nn	np	np	nn	np	nn	nn	np	np	np	nn	nn	np	nn	nn	nn	nn	nn	np	np	nn	nn	np	nn	nn	nn	np	nn	np	nn	nn	nn	nn	nn	nn	nn	np
unchr-383	scaffold13	2352434	.	T	G	2941.56	<lmxll>	lm	ll	ll	--	--	--	ll	ll	ll	ll	ll	ll	ll	--	ll	ll	ll	ll	ll	ll	ll	ll	ll	ll	lm	ll	ll	--	ll	ll	ll	lm	ll	lm	ll	--	lm	ll	ll	ll	ll	ll
unchr-384	scaffold18	380095	.	G	T	10674	<lmxll>	lm	ll	--	ll	--	--	ll	--	--	ll	--	--	--	--	--	--	--	ll	ll	ll	ll	--	ll	--	ll	ll	ll	ll	ll	ll	ll	ll	--	--	ll	ll	--	ll	--	--	ll	ll
unchr-385	scaffold18	450096	.	A	T	96654.4	<lmxll>	lm	ll	ll	--	ll	ll	--	ll	--	--	ll	ll	ll	--	ll	ll	ll	--	--	--	--	ll	--	ll	--	--	--	ll	--	--	--	--	--	ll	--	--	ll	--	ll	ll	--	--
unchr-386	scaffold18	734611	.	T	C	12410.3	<lmxll>	lm	ll	lm	ll	lm	ll	ll	lm	ll	ll	lm	lm	ll	ll	--	--	--	ll	ll	ll	ll	--	ll	--	ll	ll	ll	lm	ll	ll	ll	ll	ll	ll	ll	ll	--	ll	lm	--	ll	ll
unchr-387	scaffold18	933882	.	G	C	23283.3	<lmxll>	lm	ll	--	ll	--	--	ll	--	ll	ll	--	--	--	ll	--	--	--	ll	ll	ll	ll	--	ll	--	ll	ll	ll	--	ll	ll	ll	ll	ll	--	ll	ll	--	ll	--	--	ll	ll
unchr-388	scaffold18	982143	.	A	G	8537.7	<nnxnp>	nn	np	nn	nn	np	nn	nn	nn	nn	nn	nn	nn	np	np	nn	np	np	nn	nn	nn	nn	nn	np	nn	nn	--	nn	np	nn	np	np	nn	nn	np	nn	nn	nn	nn	np	nn	nn	nn
unchr-389	scaffold18	1127563	.	C	T	16969.9	<nnxnp>	nn	np	nn	np	np	nn	np	nn	nn	nn	np	nn	nn	np	nn	nn	nn	nn	np	nn	np	nn	nn	nn	np	np	np	np	np	np	nn	np	nn	nn	nn	np	nn	np	np	nn	nn	nn
unchr-390	scaffold18	1127580	.	C	T	20235.4	<nnxnp>	nn	np	nn	nn	nn	--	nn	np	np	np	nn	np	np	nn	nn	np	np	np	nn	np	nn	np	nn	np	nn	nn	nn	nn	nn	nn	nn	nn	np	np	np	nn	--	nn	nn	np	np	np
unchr-391	scaffold18	1127606	.	C	T	82837.1	<lmxll>	lm	ll	ll	lm	ll	ll	lm	ll	lm	lm	ll	ll	ll	lm	ll	ll	ll	lm	lm	lm	lm	ll	--	ll	lm	lm	lm	ll	lm	lm	--	lm	lm	ll	lm	lm	ll	lm	ll	ll	lm	lm
unchr-392	scaffold18	1127607	.	A	G	84949.1	<lmxll>	lm	ll	ll	lm	ll	ll	lm	ll	lm	lm	ll	ll	ll	lm	ll	ll	ll	lm	lm	lm	lm	ll	--	ll	lm	lm	lm	ll	lm	lm	--	lm	lm	ll	lm	lm	ll	lm	ll	ll	lm	lm
unchr-393	scaffold18	1127634	.	C	T	16480.9	<nnxnp>	nn	np	nn	np	np	nn	np	nn	nn	nn	np	nn	nn	np	nn	nn	nn	nn	np	nn	np	nn	nn	nn	np	np	np	np	np	np	nn	np	nn	nn	nn	np	nn	np	np	nn	nn	nn
unchr-394	scaffold18	1128270	.	G	A	25967.5	<lmxll>	lm	ll	lm	ll	--	--	ll	lm	ll	ll	--	lm	--	ll	--	--	--	ll	ll	ll	ll	--	ll	--	ll	ll	ll	--	ll	ll	ll	ll	ll	--	ll	ll	lm	ll	--	lm	ll	ll
unchr-395	scaffold18	1128273	.	C	T	25932.1	<lmxll>	lm	ll	lm	ll	--	--	ll	lm	ll	ll	--	lm	--	ll	--	--	--	ll	ll	ll	ll	--	ll	--	ll	ll	ll	--	ll	ll	ll	ll	ll	--	ll	ll	lm	ll	--	lm	ll	ll
unchr-396	scaffold18	1143127	.	A	G	77208.8	<lmxll>	lm	ll	ll	lm	ll	ll	lm	ll	lm	lm	ll	ll	ll	lm	ll	ll	ll	lm	lm	lm	lm	ll	lm	ll	lm	lm	lm	ll	lm	lm	lm	lm	lm	ll	lm	lm	ll	lm	ll	ll	--	lm
unchr-397	scaffold18	1143168	.	TG	T	24341.8	<lmxll>	lm	ll	lm	ll	lm	lm	ll	--	ll	lm	lm	lm	lm	ll	lm	lm	lm	ll	ll	ll	ll	lm	ll	lm	ll	ll	ll	lm	ll	ll	ll	ll	ll	lm	ll	ll	lm	ll	lm	lm	ll	ll
unchr-398	scaffold18	1143276	.	G	A	25707.7	<lmxll>	lm	ll	--	ll	--	lm	ll	--	ll	lm	--	--	--	ll	lm	lm	lm	ll	ll	ll	ll	lm	ll	lm	ll	ll	ll	lm	ll	ll	ll	ll	ll	--	ll	ll	--	ll	lm	lm	ll	ll
unchr-399	scaffold18	1143279	.	C	A	16121.6	<lmxll>	lm	ll	--	ll	--	lm	ll	--	ll	lm	--	--	--	ll	lm	lm	lm	ll	ll	ll	ll	lm	ll	lm	ll	ll	ll	lm	ll	ll	ll	ll	ll	--	ll	ll	--	ll	lm	lm	ll	ll
unchr-400	scaffold18	1425717	.	C	T	10867.8	<nnxnp>	nn	np	nn	np	nn	nn	np	nn	nn	nn	nn	nn	nn	np	--	nn	nn	nn	np	nn	nn	nn	nn	nn	np	np	np	--	nn	--	nn	np	nn	nn	nn	np	nn	np	np	nn	nn	nn
unchr-401	scaffold18	1425718	.	A	T	11472.6	<nnxnp>	nn	np	nn	np	nn	nn	np	nn	nn	nn	nn	nn	nn	np	--	nn	nn	nn	np	nn	nn	nn	nn	nn	np	np	np	--	nn	--	nn	np	nn	nn	nn	np	nn	np	np	nn	nn	nn
unchr-402	scaffold18	1426896	.	G	A	44724	<lmxll>	lm	ll	ll	lm	ll	ll	--	ll	lm	lm	ll	ll	ll	lm	ll	ll	ll	--	lm	lm	lm	ll	lm	ll	lm	lm	lm	ll	lm	lm	lm	lm	lm	ll	lm	lm	ll	--	ll	ll	--	lm
unchr-403	scaffold18	1673478	.	C	T	169247	<lmxll>	lm	ll	ll	ll	ll	ll	lm	ll	lm	lm	ll	ll	ll	lm	ll	ll	ll	lm	--	lm	lm	ll	lm	ll	--	lm	lm	ll	lm	--	lm	--	lm	ll	--	--	ll	--	ll	ll	lm	lm
unchr-404	scaffold18	1677799	.	C	A	26375.3	<lmxll>	lm	ll	ll	ll	ll	ll	lm	ll	lm	ll	ll	ll	ll	--	ll	ll	ll	lm	lm	lm	--	ll	lm	ll	lm	lm	lm	ll	lm	--	lm	lm	lm	ll	ll	lm	ll	--	ll	ll	lm	lm
unchr-405	scaffold18	1677964	.	G	A	36613.4	<lmxll>	lm	ll	ll	ll	ll	ll	--	ll	lm	lm	ll	ll	ll	--	ll	ll	ll	lm	lm	lm	--	ll	lm	ll	--	lm	lm	ll	--	--	--	--	lm	ll	--	--	ll	lm	ll	ll	lm	--
unchr-406	scaffold18	1798505	.	C	A	12882.4	<lmxll>	lm	ll	lm	lm	lm	lm	ll	lm	ll	ll	lm	lm	lm	ll	lm	lm	lm	ll	ll	ll	ll	lm	ll	lm	ll	ll	ll	--	ll	ll	ll	ll	ll	ll	ll	ll	lm	ll	lm	lm	ll	ll
unchr-407	scaffold18	1798509	.	G	C	58625.6	<nnxnp>	nn	np	np	np	np	np	np	np	np	np	np	np	np	np	np	np	np	np	np	np	np	np	np	np	np	np	np	nn	nn	np	np	np	np	np	np	np	np	--	np	np	np	np
unchr-408	scaffold18	1798516	.	G	A	58263.7	<nnxnp>	nn	np	np	np	np	np	np	np	np	np	np	np	np	np	np	np	np	np	np	np	np	np	np	np	np	np	np	nn	nn	np	np	np	np	np	np	np	np	--	np	np	np	np
unchr-409	scaffold18	1798524	.	G	A	58637.6	<nnxnp>	nn	np	np	np	np	np	np	np	np	np	np	np	np	np	np	np	np	np	np	np	np	np	np	np	np	np	np	nn	nn	np	np	np	np	np	np	np	np	--	np	np	np	np
unchr-410	scaffold18	1798539	.	C	T	58198.6	<nnxnp>	nn	np	np	np	np	np	np	np	np	np	np	np	np	np	np	np	np	np	np	np	np	np	np	np	np	np	np	nn	nn	np	np	np	np	np	np	np	np	--	np	np	np	np
unchr-411	scaffold18	1798542	.	A	T	58383.5	<nnxnp>	nn	np	np	np	np	np	np	np	np	np	np	np	np	np	np	np	np	np	np	np	np	np	np	np	np	np	np	nn	nn	np	np	np	np	np	np	np	np	--	np	np	np	np
unchr-412	scaffold18	1798558	.	C	G	58654.7	<nnxnp>	nn	np	np	np	np	np	np	np	np	np	np	np	np	np	np	np	np	np	np	np	np	np	np	np	np	np	np	nn	nn	np	np	np	np	np	np	np	np	--	np	np	np	np
unchr-413	scaffold18	1798561	.	G	T	58672.1	<nnxnp>	nn	np	np	np	np	np	np	np	np	np	np	np	np	np	np	np	np	np	np	np	np	np	np	np	np	np	np	nn	nn	np	np	np	np	np	np	np	np	--	np	np	np	np
unchr-414	scaffold18	1798565	.	T	C	58692.3	<nnxnp>	nn	np	np	np	np	np	np	np	np	np	np	np	np	np	np	np	np	np	np	np	np	np	np	np	np	np	np	nn	nn	np	np	np	np	np	np	np	np	--	np	np	np	np
unchr-415	scaffold18	1798574	.	G	T	46721.4	<nnxnp>	nn	np	np	np	np	np	np	np	np	np	np	np	np	np	np	np	np	np	np	np	np	np	np	np	np	np	np	nn	nn	np	np	np	np	np	np	np	np	--	np	np	np	np
unchr-416	scaffold18	1798576	.	T	C	47123.9	<nnxnp>	nn	np	np	np	np	np	np	np	np	np	np	np	np	np	np	np	np	np	np	np	np	np	np	np	np	np	np	nn	nn	np	np	np	np	np	np	np	np	--	np	np	np	np
unchr-417	scaffold18	1798584	.	C	T	58350.6	<nnxnp>	nn	np	np	np	np	np	np	np	np	np	np	np	np	np	np	np	np	np	np	np	np	np	np	np	np	np	np	nn	nn	np	np	np	np	np	np	np	np	--	np	np	np	np
unchr-418	scaffold18	1798592	.	T	C	58648.8	<nnxnp>	nn	np	np	np	np	np	np	np	np	np	np	np	np	np	np	np	np	np	np	np	np	np	np	np	np	np	np	nn	nn	np	np	np	np	np	np	np	np	--	np	np	np	np
unchr-419	scaffold18	1875408	.	G	A	33541.3	<nnxnp>	nn	np	np	nn	nn	np	nn	np	np	np	nn	np	np	nn	nn	np	np	np	nn	np	nn	np	np	np	nn	nn	nn	nn	nn	nn	np	nn	np	np	np	nn	np	nn	nn	np	np	np
unchr-420	scaffold18	1875415	.	GCCAGACT	G	23979.2	<nnxnp>	nn	np	nn	np	np	nn	np	nn	nn	nn	np	nn	nn	np	np	nn	nn	nn	np	nn	np	nn	nn	nn	np	np	np	np	np	np	nn	np	nn	nn	nn	np	nn	np	np	nn	nn	nn
unchr-421	scaffold18	1875920	.	G	T	22948.5	<lmxll>	lm	ll	lm	--	--	lm	ll	lm	ll	ll	--	lm	lm	ll	--	lm	lm	ll	ll	ll	ll	lm	ll	lm	ll	ll	ll	--	ll	ll	ll	ll	ll	ll	ll	ll	lm	ll	--	--	ll	ll
unchr-422	scaffold18	1899954	.	T	TG	12439	<nnxnp>	nn	np	np	nn	nn	np	nn	np	np	np	nn	np	np	nn	nn	np	np	np	nn	np	nn	np	np	np	nn	nn	--	--	nn	nn	np	nn	np	np	np	nn	np	nn	nn	np	np	np
unchr-423	scaffold18	1899964	.	A	G	52050	<nnxnp>	nn	np	nn	np	np	nn	np	nn	nn	nn	np	nn	nn	np	np	nn	nn	nn	np	nn	np	nn	nn	nn	np	np	--	--	np	np	nn	np	nn	nn	nn	np	nn	np	np	nn	nn	nn
unchr-424	scaffold18	1899967	.	A	G	18849.7	<lmxll>	lm	ll	ll	ll	ll	ll	lm	ll	lm	lm	ll	ll	ll	lm	ll	ll	ll	lm	lm	lm	lm	ll	lm	ll	lm	lm	--	--	lm	lm	lm	lm	lm	lm	lm	lm	ll	lm	ll	ll	lm	lm
unchr-425	scaffold18	1925773	.	ACT	A	9567.81	<nnxnp>	nn	np	nn	nn	nn	--	--	np	np	nn	nn	nn	np	nn	nn	np	np	nn	nn	np	nn	np	np	np	nn	nn	nn	--	--	--	np	nn	np	np	np	nn	--	nn	nn	nn	np	np
unchr-426	scaffold18	1925776	.	T	TCG	9795.33	<nnxnp>	nn	np	nn	nn	nn	--	--	np	np	nn	nn	nn	np	nn	nn	np	np	nn	nn	np	nn	np	np	np	nn	nn	nn	--	--	--	np	nn	np	np	np	nn	--	nn	nn	nn	np	np
unchr-427	scaffold18	1929563	.	G	A	18849.4	<lmxll>	lm	ll	ll	ll	ll	ll	--	ll	--	--	ll	ll	ll	lm	ll	ll	ll	--	--	--	--	ll	--	ll	--	lm	--	ll	--	--	--	--	--	--	--	--	ll	--	ll	ll	--	--
unchr-428	scaffold18	1975031	.	G	A	22606.4	<lmxll>	lm	ll	ll	ll	ll	ll	lm	ll	--	--	ll	ll	ll	lm	ll	ll	ll	--	lm	--	lm	ll	--	ll	lm	lm	--	--	lm	lm	--	ll	--	--	--	lm	ll	lm	ll	ll	--	--
unchr-429	scaffold18	1975034	.	G	A	23143.4	<lmxll>	lm	ll	ll	ll	ll	ll	lm	ll	--	--	ll	ll	ll	lm	ll	ll	ll	--	lm	--	lm	ll	--	ll	lm	lm	--	--	lm	lm	--	ll	--	--	--	lm	ll	lm	ll	ll	--	--
unchr-430	scaffold18	1975036	.	C	G	23179.3	<lmxll>	lm	ll	ll	ll	ll	ll	lm	ll	--	--	ll	ll	ll	lm	ll	ll	ll	--	lm	--	lm	ll	--	ll	lm	lm	--	--	lm	lm	--	ll	--	--	--	lm	ll	lm	ll	ll	--	--
unchr-431	scaffold18	1975062	.	A	G	15788.7	<lmxll>	lm	ll	--	--	--	--	ll	--	--	--	lm	--	--	ll	lm	--	--	ll	ll	ll	ll	--	ll	--	ll	ll	ll	--	ll	ll	ll	ll	ll	ll	ll	ll	--	ll	lm	--	ll	ll
unchr-432	scaffold18	2079605	.	A	C	100786	<lmxll>	lm	ll	--	--	--	--	ll	--	ll	ll	--	--	--	ll	--	--	--	ll	ll	ll	ll	lm	ll	lm	ll	ll	ll	--	ll	ll	ll	ll	ll	ll	ll	ll	--	ll	--	--	ll	ll
unchr-433	scaffold18	2177550	.	A	G	75769.1	<nnxnp>	nn	np	nn	np	np	nn	np	nn	nn	nn	np	nn	nn	np	np	nn	nn	nn	np	nn	np	nn	nn	nn	np	np	np	np	np	np	nn	np	nn	nn	nn	np	nn	np	np	nn	nn	nn
unchr-434	scaffold18	2208564	.	G	A	142187	<nnxnp>	nn	np	--	nn	nn	--	nn	--	--	--	nn	--	--	nn	nn	--	--	--	nn	--	nn	--	--	--	nn	nn	nn	nn	nn	nn	--	nn	--	--	--	nn	--	nn	nn	--	--	--
unchr-435	scaffold18	2208581	.	C	T	128107	<nnxnp>	nn	np	nn	--	--	nn	--	nn	nn	nn	--	nn	nn	--	--	nn	nn	nn	--	nn	--	nn	nn	nn	--	--	--	--	--	--	nn	--	nn	nn	nn	--	nn	np	--	nn	nn	nn
unchr-436	scaffold24	160674	.	T	C	20231.3	<lmxll>	lm	ll	ll	ll	ll	ll	ll	ll	ll	ll	lm	ll	--	lm	ll	ll	ll	ll	ll	ll	ll	--	ll	ll	--	lm	ll	lm	ll	ll	ll	lm	ll	ll	ll	lm	ll	ll	ll	ll	ll	ll
unchr-437	scaffold24	160732	.	G	A	41585.4	<nnxnp>	nn	np	--	nn	np	nn	nn	nn	nn	nn	np	nn	nn	nn	np	nn	nn	np	np	nn	nn	nn	np	nn	nn	nn	nn	nn	nn	nn	nn	nn	--	nn	np	np	nn	np	nn	nn	nn	nn
unchr-438	scaffold24	161482	.	A	G	35182.3	<nnxnp>	nn	np	--	nn	nn	nn	--	nn	nn	nn	nn	np	nn	nn	--	--	np	--	np	np	--	nn	--	nn	nn	nn	nn	nn	np	nn	--	nn	--	nn	--	nn	nn	--	nn	--	nn	--
unchr-439	scaffold24	182243	.	T	TA	21804.1	<lmxll>	lm	ll	--	ll	ll	ll	--	--	--	--	ll	--	ll	ll	--	lm	--	--	--	--	--	ll	--	--	ll	ll	--	ll	--	--	--	ll	--	ll	--	ll	ll	--	lm	--	--	--
unchr-440	scaffold24	331026	.	GTTGCGA	G	85522.6	<lmxll>	lm	ll	--	ll	ll	ll	--	--	--	--	ll	--	ll	ll	--	--	--	--	--	--	--	ll	--	--	ll	ll	--	ll	--	--	--	ll	--	ll	--	ll	ll	--	--	--	--	--
unchr-441	scaffold24	331116	.	T	C	77164.2	<lmxll>	lm	ll	--	ll	ll	ll	--	--	--	--	ll	--	ll	ll	lm	--	--	--	--	--	--	ll	--	--	ll	ll	--	ll	lm	--	--	ll	--	ll	--	ll	ll	--	--	--	--	--
unchr-442	scaffold24	331170	.	A	G	47263.4	<lmxll>	lm	ll	ll	--	--	--	ll	ll	ll	ll	--	ll	--	--	ll	ll	ll	ll	ll	ll	ll	--	ll	ll	--	--	ll	--	ll	ll	ll	--	ll	--	ll	--	--	ll	ll	ll	ll	ll
unchr-443	scaffold24	331182	.	G	A	52202.2	<lmxll>	lm	ll	--	ll	ll	ll	--	--	--	--	ll	--	ll	ll	--	--	--	lm	--	--	--	ll	--	--	ll	ll	--	ll	--	--	--	ll	--	ll	--	ll	ll	--	--	--	--	--
unchr-444	scaffold24	398171	.	G	GA	68402.5	<nnxnp>	nn	np	np	np	np	np	np	np	np	np	np	np	np	np	np	np	np	np	np	np	np	np	np	np	np	np	np	np	np	np	np	np	np	np	np	np	np	np	np	np	np	np
unchr-445	scaffold24	423376	.	G	A	56424.6	<nnxnp>	nn	np	nn	np	nn	nn	nn	np	np	np	nn	nn	np	np	nn	nn	nn	nn	nn	nn	nn	np	nn	nn	np	np	np	np	nn	np	nn	np	nn	np	nn	nn	nn	nn	np	nn	np	nn
unchr-446	scaffold24	423807	.	G	GC	78852.5	<nnxnp>	nn	np	nn	np	nn	nn	nn	np	np	nn	nn	nn	np	np	nn	nn	nn	nn	nn	nn	nn	np	nn	nn	np	np	np	np	nn	np	nn	np	nn	np	nn	nn	nn	nn	np	nn	np	nn
unchr-447	scaffold24	423811	.	A	T	79012.5	<nnxnp>	nn	np	nn	np	nn	nn	nn	np	np	nn	nn	nn	np	np	nn	nn	nn	nn	nn	nn	nn	np	nn	nn	np	np	np	np	nn	np	nn	np	nn	np	nn	nn	nn	nn	np	nn	np	nn
unchr-448	scaffold24	475747	.	A	AT	38181.7	<nnxnp>	nn	np	nn	np	nn	nn	nn	np	nn	np	nn	nn	nn	nn	nn	nn	nn	nn	nn	nn	nn	nn	nn	nn	np	np	nn	np	nn	np	nn	--	nn	np	nn	nn	nn	nn	--	nn	nn	nn
unchr-449	scaffold24	475750	.	T	TC	178646	<nnxnp>	nn	np	np	nn	np	--	--	nn	nn	nn	nn	np	nn	nn	np	--	np	np	np	np	np	nn	--	np	nn	nn	nn	nn	np	nn	np	nn	np	nn	np	np	--	np	nn	np	nn	np
unchr-450	scaffold24	475993	.	G	C	103605	<lmxll>	lm	ll	ll	--	--	--	ll	ll	ll	ll	--	ll	--	--	ll	ll	ll	ll	ll	ll	ll	--	ll	ll	--	--	ll	--	ll	ll	ll	--	ll	--	ll	--	--	ll	ll	ll	ll	ll
unchr-451	scaffold24	533456	.	A	C	36266.6	<nnxnp>	nn	np	nn	np	nn	nn	nn	np	np	np	nn	nn	np	np	nn	nn	nn	nn	nn	nn	nn	np	nn	nn	np	np	np	np	nn	np	nn	np	nn	np	nn	nn	nn	nn	np	nn	np	nn
unchr-452	scaffold24	533509	.	A	G	40117	<nnxnp>	nn	np	nn	np	nn	nn	nn	np	np	np	nn	nn	np	np	nn	nn	nn	nn	nn	nn	nn	np	nn	nn	np	np	np	np	nn	np	nn	np	nn	np	nn	nn	nn	nn	np	nn	np	nn
unchr-453	scaffold24	533516	.	C	T	39344.6	<nnxnp>	nn	np	nn	np	nn	nn	nn	np	np	np	nn	nn	np	np	nn	nn	nn	nn	nn	nn	nn	np	nn	nn	np	np	np	np	nn	np	nn	np	nn	np	nn	nn	nn	nn	np	nn	np	nn
unchr-454	scaffold24	533529	.	T	A	43598.5	<nnxnp>	nn	np	np	nn	np	np	np	nn	nn	nn	np	np	nn	nn	np	np	np	np	np	np	np	nn	np	np	nn	nn	nn	nn	np	nn	np	nn	np	nn	np	np	np	np	nn	np	nn	np
unchr-455	scaffold24	533593	.	C	T	42645.5	<nnxnp>	nn	np	np	nn	np	np	np	nn	nn	nn	np	np	nn	nn	np	np	np	np	np	np	np	nn	nn	np	nn	nn	nn	nn	np	nn	np	nn	np	nn	np	np	np	np	nn	np	nn	np
unchr-456	scaffold24	533609	.	C	T	101755	<nnxnp>	nn	np	nn	np	nn	nn	nn	np	np	np	nn	nn	np	np	nn	nn	nn	nn	nn	nn	nn	np	nn	nn	np	np	np	np	nn	np	nn	np	nn	np	nn	nn	nn	nn	np	nn	np	nn
unchr-457	scaffold24	533666	.	C	A	40110.9	<nnxnp>	nn	np	np	nn	np	np	np	nn	nn	nn	np	np	nn	nn	np	np	np	np	np	np	np	nn	--	np	nn	nn	nn	nn	np	nn	np	nn	np	nn	np	np	np	--	nn	np	nn	np
unchr-458	scaffold24	533668	.	C	T	40314.2	<nnxnp>	nn	np	np	nn	np	np	np	nn	nn	nn	np	np	nn	nn	np	np	np	np	np	np	np	nn	--	np	nn	nn	nn	nn	np	nn	np	nn	np	nn	np	np	np	--	nn	np	nn	np
unchr-459	scaffold24	739194	.	T	C	87330.4	<nnxnp>	nn	np	np	nn	np	np	np	nn	nn	nn	np	nn	nn	nn	np	np	np	nn	np	nn	np	nn	np	--	nn	nn	nn	nn	np	nn	np	nn	--	nn	nn	np	np	np	nn	np	nn	--
unchr-460	scaffold24	739211	.	CCAGTATTTTAAT	C	95188.7	<nnxnp>	nn	np	np	nn	np	np	np	nn	nn	nn	np	nn	nn	nn	np	np	np	nn	np	nn	np	nn	np	nn	nn	nn	nn	nn	np	nn	np	nn	nn	nn	nn	np	np	np	nn	np	nn	nn
unchr-461	scaffold24	774129	.	G	A	148199	<lmxll>	lm	ll	--	ll	ll	ll	--	--	--	--	ll	lm	ll	ll	--	--	--	--	--	--	--	ll	--	--	ll	ll	--	ll	lm	--	--	ll	--	ll	lm	ll	ll	--	--	--	--	--
unchr-462	scaffold24	818876	.	C	CTAA	9572.63	<nnxnp>	nn	np	np	--	np	np	np	nn	nn	nn	np	np	nn	nn	np	np	np	np	np	np	np	nn	np	np	nn	nn	nn	nn	np	nn	np	--	np	--	np	np	np	np	nn	np	nn	np
unchr-463	scaffold24	818903	.	G	A	4831.73	<lmxll>	lm	ll	ll	--	lm	lm	ll	ll	ll	ll	lm	ll	lm	lm	ll	ll	ll	ll	ll	ll	ll	lm	ll	ll	lm	lm	ll	lm	ll	ll	ll	--	ll	--	ll	lm	lm	ll	ll	ll	ll	ll
unchr-464	scaffold24	826511	.	C	T	153737	<lmxll>	lm	ll	ll	--	--	--	ll	ll	ll	ll	--	ll	--	--	ll	ll	ll	ll	ll	ll	ll	--	ll	ll	--	--	ll	--	ll	ll	ll	--	ll	lm	ll	--	--	ll	ll	ll	ll	ll
unchr-465	scaffold24	864527	.	A	G	25633.7	<lmxll>	lm	ll	--	ll	ll	ll	--	lm	lm	lm	ll	--	ll	ll	--	lm	--	--	--	--	--	ll	--	--	ll	ll	lm	ll	--	lm	lm	ll	--	ll	--	ll	ll	--	lm	--	lm	--
unchr-466	scaffold24	939866	.	A	T	12244.5	<nnxnp>	nn	np	nn	--	nn	nn	nn	np	np	np	nn	nn	--	--	nn	nn	nn	nn	nn	nn	nn	np	nn	nn	--	np	--	--	nn	np	nn	--	nn	--	nn	nn	nn	nn	np	nn	nn	nn
unchr-467	scaffold24	953063	.	C	T	79621.6	<lmxll>	lm	ll	ll	ll	ll	ll	--	lm	--	--	ll	ll	ll	ll	lm	lm	lm	--	--	--	--	ll	--	lm	ll	ll	--	ll	lm	lm	--	ll	--	ll	--	ll	ll	--	lm	lm	--	--
unchr-468	scaffold24	1249997	.	G	A	118217	<nnxnp>	nn	np	np	nn	np	np	np	nn	nn	nn	np	np	nn	nn	np	np	np	np	np	np	np	nn	np	np	nn	nn	nn	nn	np	nn	np	nn	np	nn	np	np	np	np	nn	np	nn	np
unchr-469	scaffold24	1250023	.	C	T	76088.3	<nnxnp>	nn	np	nn	np	nn	nn	nn	np	np	np	nn	nn	np	np	nn	nn	nn	nn	nn	nn	nn	np	nn	nn	np	np	np	np	nn	np	nn	np	nn	np	nn	nn	nn	nn	np	nn	np	nn
unchr-470	scaffold24	1250063	.	G	C	137832	<nnxnp>	nn	np	np	np	np	np	np	np	np	np	np	np	np	np	np	np	np	np	np	np	np	np	np	np	nn	np	--	np	np	nn	np	np	np	np	np	np	np	np	np	np	np	np
unchr-471	scaffold24	1250384	.	G	A	136639	<lmxll>	lm	ll	--	ll	ll	ll	--	--	--	--	ll	--	ll	ll	--	--	--	--	--	--	--	ll	--	--	ll	ll	--	ll	--	--	lm	ll	--	ll	--	ll	ll	--	--	--	--	--
unchr-472	scaffold24	1259715	.	A	C	50919.9	<lmxll>	lm	ll	--	ll	ll	ll	--	--	--	--	ll	--	ll	ll	--	--	--	--	--	--	--	ll	--	--	ll	ll	--	ll	lm	--	--	ll	--	ll	--	ll	ll	--	--	--	--	--
unchr-473	scaffold24	1259860	.	ACTGT	A	44494.2	<nnxnp>	nn	np	nn	np	nn	nn	nn	np	np	np	nn	nn	np	np	nn	nn	nn	nn	nn	nn	nn	np	nn	nn	np	np	nn	np	--	np	nn	np	nn	np	nn	nn	nn	nn	np	nn	np	nn
unchr-474	scaffold24	1259869	.	T	A	44627.1	<nnxnp>	nn	np	nn	np	nn	nn	nn	np	np	np	nn	nn	np	np	nn	nn	nn	nn	nn	nn	nn	np	nn	nn	np	np	nn	np	--	np	nn	np	nn	np	nn	nn	nn	nn	np	nn	np	nn
unchr-475	scaffold24	1487797	.	G	A	18092.7	<nnxnp>	nn	np	nn	np	nn	np	nn	nn	nn	nn	nn	nn	nn	nn	nn	np	nn	nn	np	nn	nn	nn	nn	nn	nn	np	nn	np	nn	nn	nn	nn	nn	np	nn	nn	np	nn	nn	nn	nn	nn
unchr-476	scaffold24	1890470	.	T	TAA	12040.5	<nnxnp>	nn	np	nn	nn	nn	nn	nn	np	np	np	nn	nn	np	np	nn	nn	nn	nn	nn	nn	nn	np	nn	nn	np	nn	np	np	nn	np	nn	np	nn	np	nn	nn	nn	nn	np	nn	np	nn
unchr-477	scaffold24	1935210	.	G	A	39646	<lmxll>	lm	ll	ll	lm	lm	lm	ll	ll	ll	ll	lm	ll	lm	lm	ll	ll	ll	ll	ll	ll	ll	lm	ll	ll	lm	lm	ll	lm	ll	ll	ll	lm	ll	lm	ll	lm	lm	ll	ll	ll	ll	ll
unchr-478	scaffold24	1941841	.	C	CA	27794.5	<nnxnp>	nn	np	nn	np	nn	nn	nn	np	--	np	nn	nn	np	np	nn	nn	nn	nn	nn	nn	nn	nn	nn	nn	np	np	np	np	nn	np	nn	np	nn	np	nn	nn	nn	nn	np	nn	--	nn
unchr-479	scaffold24	1941847	.	ATT	A	70501.4	<nnxnp>	nn	np	np	nn	np	np	np	nn	nn	nn	np	--	nn	nn	np	np	np	np	np	np	np	nn	--	np	nn	nn	nn	nn	np	nn	np	nn	np	nn	np	np	np	np	nn	np	nn	np
unchr-480	scaffold24	1941851	.	ATTTGT	A	62055.1	<nnxnp>	nn	np	nn	np	nn	nn	nn	np	--	np	nn	nn	np	np	nn	nn	nn	nn	nn	nn	nn	--	nn	nn	np	np	np	np	nn	np	nn	np	nn	np	nn	nn	nn	nn	np	nn	--	nn
unchr-481	scaffold24	1941868	.	C	T	20222	<lmxll>	lm	ll	ll	lm	lm	lm	ll	ll	ll	ll	lm	ll	lm	lm	ll	ll	ll	ll	ll	ll	ll	--	ll	ll	lm	lm	ll	lm	ll	ll	ll	lm	ll	lm	ll	lm	lm	ll	ll	ll	ll	ll
unchr-482	scaffold24	1941873	.	T	G	30285.2	<lmxll>	lm	ll	lm	ll	ll	ll	lm	lm	ll	lm	ll	ll	ll	ll	lm	lm	lm	lm	lm	lm	lm	ll	ll	lm	ll	ll	lm	ll	lm	lm	lm	ll	lm	ll	lm	ll	ll	lm	lm	lm	ll	lm
unchr-483	scaffold24	1941885	.	C	T	159362	<lmxll>	lm	ll	ll	lm	lm	lm	ll	ll	ll	ll	lm	ll	lm	lm	ll	ll	ll	ll	ll	ll	ll	--	ll	ll	lm	lm	ll	lm	ll	ll	ll	lm	ll	lm	ll	lm	lm	ll	ll	ll	ll	ll
unchr-484	scaffold24	1941915	.	T	C	31796.5	<nnxnp>	nn	np	nn	np	nn	nn	nn	np	--	np	nn	nn	np	np	nn	nn	nn	nn	nn	nn	nn	--	nn	nn	np	np	np	np	nn	np	nn	np	nn	np	nn	nn	nn	nn	np	nn	--	nn
unchr-485	scaffold24	1978171	.	G	A	11020.2	<nnxnp>	nn	np	nn	np	nn	nn	nn	np	np	np	nn	nn	np	np	nn	nn	nn	nn	nn	nn	nn	np	nn	nn	np	np	np	np	nn	np	nn	np	nn	np	nn	nn	nn	nn	np	nn	np	nn
unchr-486	scaffold24	1978213	.	T	A	29501.1	<nnxnp>	nn	np	np	nn	np	np	np	nn	nn	nn	np	np	nn	nn	np	np	np	np	np	np	np	nn	np	np	nn	nn	nn	nn	np	nn	np	nn	np	nn	np	np	np	np	nn	np	nn	np
unchr-487	scaffold24	1978216	.	G	A	29466.9	<nnxnp>	nn	np	np	nn	np	np	np	nn	nn	nn	np	np	nn	nn	np	np	np	np	np	np	np	nn	np	np	nn	nn	nn	nn	np	nn	np	nn	np	nn	np	np	np	np	nn	np	nn	np
unchr-488	scaffold24	1978231	.	G	A	17601.9	<nnxnp>	nn	np	np	nn	np	np	np	nn	nn	nn	np	np	nn	nn	np	np	np	np	np	np	np	nn	np	np	nn	nn	nn	nn	np	nn	np	nn	np	nn	np	np	np	np	nn	np	nn	np
unchr-489	scaffold24	1978237	.	G	A	28102.4	<nnxnp>	nn	np	nn	np	nn	nn	nn	np	np	np	nn	nn	np	np	nn	nn	nn	nn	nn	nn	nn	np	nn	nn	np	np	np	np	nn	np	nn	np	nn	np	nn	nn	nn	nn	np	nn	np	nn
unchr-490	scaffold24	1978240	.	T	C	17690.3	<nnxnp>	nn	np	np	nn	np	np	np	nn	nn	nn	np	np	nn	nn	np	np	np	np	np	np	np	nn	np	np	nn	nn	nn	nn	np	nn	np	nn	np	nn	np	np	np	np	nn	np	nn	np
unchr-491	scaffold24	1986195	.	G	A	54177.1	<nnxnp>	nn	np	nn	np	nn	nn	nn	np	np	np	nn	nn	np	np	nn	nn	nn	nn	nn	nn	nn	np	nn	nn	np	np	np	np	nn	np	nn	np	nn	np	nn	nn	nn	nn	np	nn	np	nn
unchr-492	scaffold24	1986256	.	A	T	54358.1	<nnxnp>	nn	np	nn	np	nn	nn	nn	np	np	np	nn	nn	np	np	nn	nn	nn	nn	nn	nn	nn	np	nn	nn	np	np	np	np	nn	np	nn	np	nn	np	nn	nn	nn	nn	np	nn	np	nn
unchr-493	scaffold24	1986518	.	T	G	36296.6	<lmxll>	lm	ll	ll	ll	lm	lm	ll	ll	ll	ll	ll	ll	lm	lm	ll	ll	ll	ll	ll	ll	ll	lm	ll	ll	lm	lm	ll	lm	ll	ll	ll	lm	ll	lm	ll	ll	lm	ll	ll	ll	ll	ll
unchr-494	scaffold24	1986528	.	A	G	36168.2	<lmxll>	lm	ll	ll	ll	lm	lm	ll	ll	ll	ll	ll	ll	lm	lm	ll	ll	ll	ll	ll	ll	ll	lm	ll	ll	lm	lm	ll	lm	ll	ll	ll	lm	ll	lm	ll	ll	lm	ll	ll	ll	ll	ll
unchr-495	scaffold24	1999026	.	T	TC	67165.4	<lmxll>	lm	ll	ll	--	--	--	ll	ll	ll	ll	--	ll	--	--	ll	ll	ll	ll	ll	ll	ll	--	ll	ll	--	--	ll	--	ll	ll	ll	--	ll	--	ll	--	--	ll	ll	ll	ll	ll
unchr-496	scaffold24	2161154	.	A	G	139793	<lmxll>	lm	ll	ll	--	--	--	ll	ll	ll	ll	--	ll	--	--	ll	ll	ll	ll	ll	ll	ll	--	ll	ll	--	--	ll	--	ll	ll	ll	--	ll	--	ll	--	lm	ll	ll	ll	ll	ll
unchr-497	scaffold24	2165576	.	G	A	11980.9	<lmxll>	lm	ll	ll	ll	--	ll	ll	ll	ll	ll	ll	ll	ll	ll	ll	ll	ll	ll	ll	ll	ll	--	ll	ll	--	ll	ll	--	ll	ll	ll	--	ll	--	ll	--	lm	ll	ll	ll	ll	ll
unchr-498	scaffold24	2165647	.	C	A	16958.4	<lmxll>	lm	ll	ll	--	--	--	ll	ll	ll	ll	--	ll	--	--	ll	ll	ll	ll	ll	ll	ll	--	ll	ll	--	--	ll	--	ll	ll	ll	--	ll	--	ll	--	--	ll	ll	ll	ll	ll
unchr-499	scaffold24	2197805	.	A	G	188479	<lmxll>	lm	ll	--	ll	ll	ll	--	lm	lm	lm	--	--	ll	ll	--	lm	--	--	--	--	--	ll	--	lm	ll	ll	lm	ll	--	lm	--	ll	--	ll	--	--	ll	--	lm	lm	lm	--
unchr-500	scaffold24	2197828	.	G	A	22465.6	<lmxll>	lm	ll	ll	ll	--	--	ll	ll	ll	ll	--	ll	ll	lm	ll	ll	ll	ll	ll	ll	ll	lm	ll	ll	lm	lm	ll	ll	ll	ll	ll	ll	ll	ll	ll	--	--	ll	ll	ll	ll	ll
unchr-501	scaffold24	2198358	.	C	T	19291.6	<lmxll>	lm	ll	ll	lm	--	--	ll	ll	ll	ll	--	ll	lm	lm	ll	ll	ll	ll	ll	ll	ll	--	ll	ll	--	lm	ll	lm	ll	ll	ll	lm	ll	lm	ll	--	--	ll	ll	ll	ll	ll
unchr-502	scaffold24	2382471	.	C	CTG	57330.7	<lmxll>	lm	ll	ll	--	--	--	ll	ll	ll	ll	--	ll	--	--	ll	ll	ll	ll	ll	ll	ll	--	ll	ll	--	--	ll	--	ll	ll	ll	--	ll	--	ll	--	--	ll	ll	ll	ll	ll
unchr-503	scaffold24	2406594	.	G	A	51777.1	<lmxll>	lm	ll	ll	lm	--	--	ll	ll	ll	ll	--	ll	lm	lm	ll	ll	ll	ll	ll	ll	ll	lm	ll	ll	lm	lm	ll	lm	ll	ll	ll	lm	ll	lm	ll	--	--	ll	ll	ll	ll	ll
unchr-504	scaffold12	95997	.	A	ATT	23433.2	<nnxnp>	nn	np	nn	nn	nn	np	np	np	np	np	np	nn	nn	nn	nn	np	np	np	np	np	np	np	np	nn	nn	nn	np	nn	np	np	np	np	np	np	nn	np	np	np	np	np	np	np
unchr-505	scaffold12	96000	.	C	T	23704.3	<nnxnp>	nn	np	nn	nn	nn	np	np	np	np	np	np	nn	nn	nn	nn	np	np	np	np	np	np	np	np	nn	nn	nn	np	nn	np	np	np	np	np	np	nn	np	np	np	np	np	np	np
unchr-506	scaffold12	130869	.	A	G	34055.4	<nnxnp>	nn	np	nn	nn	nn	np	np	np	np	np	np	nn	nn	nn	nn	np	np	np	np	np	np	np	np	nn	nn	nn	np	nn	np	np	np	np	np	np	nn	np	np	--	np	np	np	np
unchr-507	scaffold12	130885	.	T	G	33302.1	<nnxnp>	nn	np	nn	nn	nn	np	np	np	np	np	np	nn	nn	nn	nn	np	np	np	np	np	np	np	np	nn	nn	nn	np	nn	np	np	np	np	np	np	nn	np	np	--	np	np	np	np
unchr-508	scaffold12	145906	.	C	T	28925.6	<nnxnp>	nn	np	np	np	np	nn	nn	nn	nn	nn	nn	np	np	nn	nn	nn	nn	nn	nn	nn	nn	nn	nn	np	np	nn	nn	np	nn	nn	nn	nn	nn	nn	np	nn	nn	nn	nn	nn	nn	nn
unchr-509	scaffold12	145909	.	A	T	28511.3	<nnxnp>	nn	np	np	np	np	nn	nn	nn	nn	nn	nn	np	np	nn	nn	nn	nn	nn	nn	nn	nn	nn	nn	np	np	nn	nn	np	nn	nn	nn	nn	nn	nn	np	nn	nn	nn	nn	nn	nn	nn
unchr-510	scaffold12	145928	.	A	AC	58850.3	<nnxnp>	nn	np	np	np	np	nn	nn	nn	nn	nn	nn	np	np	np	np	nn	nn	nn	nn	nn	nn	nn	nn	np	np	np	nn	np	nn	nn	nn	nn	nn	nn	np	nn	nn	nn	nn	nn	nn	nn
unchr-511	scaffold12	146002	.	C	A	34423.6	<nnxnp>	nn	np	np	np	np	nn	nn	nn	nn	nn	nn	np	np	np	np	nn	nn	nn	nn	nn	nn	nn	nn	np	np	np	nn	np	nn	nn	nn	nn	nn	nn	np	nn	nn	nn	nn	nn	nn	nn
unchr-512	scaffold12	459321	.	C	A	33423.6	<lmxll>	lm	ll	--	--	--	--	ll	--	--	--	ll	--	--	--	--	lm	--	--	ll	--	--	--	--	--	--	--	--	--	ll	ll	--	ll	--	--	ll	ll	--	ll	--	--	ll	--
unchr-513	scaffold12	459357	.	A	ATT	27688.5	<lmxll>	lm	ll	--	--	--	--	ll	--	--	--	ll	--	--	--	--	lm	--	--	ll	lm	--	--	--	lm	--	--	--	--	ll	ll	--	ll	--	--	ll	ll	--	ll	--	--	ll	lm
unchr-514	scaffold12	459374	.	TC	T	32827	<lmxll>	lm	ll	--	--	--	--	ll	--	--	--	ll	--	--	--	--	lm	--	--	ll	--	--	--	lm	--	--	--	--	--	ll	ll	--	ll	--	--	ll	ll	--	ll	--	--	ll	--
unchr-515	scaffold12	654272	.	T	G	79003.4	<lmxll>	lm	ll	lm	lm	lm	--	ll	--	--	--	ll	lm	lm	lm	lm	--	--	--	ll	--	--	--	--	lm	lm	lm	--	lm	ll	ll	--	ll	--	--	ll	ll	--	--	--	--	ll	--
unchr-516	scaffold12	664984	.	A	G	68992.1	<lmxll>	lm	ll	--	--	--	lm	ll	lm	lm	lm	ll	--	--	--	--	lm	lm	lm	ll	lm	lm	lm	lm	--	--	--	lm	--	ll	ll	lm	ll	lm	lm	ll	ll	lm	ll	lm	lm	ll	lm
unchr-517	scaffold12	926623	.	G	A	31348.2	<nnxnp>	nn	np	np	np	np	nn	nn	nn	nn	nn	nn	nn	np	np	np	nn	nn	nn	nn	nn	nn	nn	nn	np	np	np	nn	np	nn	nn	nn	nn	nn	nn	np	nn	nn	nn	nn	nn	nn	nn
unchr-518	scaffold12	926651	.	AGTGT	A	54435.9	<nnxnp>	nn	np	nn	nn	nn	np	np	np	np	np	np	nn	nn	nn	nn	np	np	np	np	np	np	np	np	nn	nn	nn	np	nn	np	np	np	np	np	np	nn	np	np	np	np	np	np	np
unchr-519	scaffold12	1104323	.	T	G	8026.19	<lmxll>	lm	ll	lm	ll	lm	--	ll	ll	ll	ll	lm	ll	--	lm	lm	ll	lm	lm	ll	lm	ll	ll	ll	ll	ll	ll	ll	lm	ll	ll	ll	--	lm	lm	--	ll	ll	lm	lm	ll	lm	lm
unchr-520	scaffold12	1104365	.	A	T	9361.3	<lmxll>	lm	ll	lm	ll	lm	ll	ll	ll	ll	ll	lm	ll	--	lm	lm	--	lm	lm	ll	lm	ll	ll	ll	ll	ll	ll	ll	lm	ll	ll	ll	ll	lm	lm	ll	ll	ll	lm	lm	ll	lm	lm
unchr-521	scaffold12	1104372	.	T	G	9292.37	<lmxll>	lm	ll	lm	ll	lm	ll	ll	ll	ll	ll	lm	ll	--	lm	lm	ll	lm	lm	ll	lm	ll	ll	ll	ll	ll	ll	ll	lm	ll	ll	ll	ll	lm	lm	ll	ll	ll	lm	lm	ll	lm	lm
unchr-522	scaffold12	1104381	.	A	C	9257.82	<lmxll>	lm	ll	lm	ll	lm	ll	ll	ll	ll	ll	lm	ll	--	lm	lm	ll	lm	lm	ll	lm	ll	ll	ll	ll	ll	ll	ll	lm	ll	ll	ll	ll	lm	lm	ll	ll	ll	lm	lm	ll	lm	lm
unchr-523	scaffold12	1104388	.	A	G	9253.04	<lmxll>	lm	ll	lm	ll	lm	ll	ll	ll	ll	ll	lm	ll	--	lm	lm	ll	lm	lm	ll	lm	ll	ll	ll	ll	ll	ll	ll	lm	ll	ll	ll	ll	lm	lm	ll	ll	ll	lm	lm	ll	lm	lm
unchr-524	scaffold12	1416501	.	T	A	16865	<nnxnp>	nn	np	np	np	np	nn	nn	nn	nn	nn	nn	np	np	np	np	nn	nn	nn	nn	nn	nn	nn	nn	np	nn	np	nn	nn	nn	nn	nn	nn	nn	nn	nn	nn	nn	nn	nn	nn	nn	nn
unchr-525	scaffold12	1416563	.	G	C	16586.3	<nnxnp>	nn	np	np	np	np	nn	nn	nn	nn	nn	nn	np	np	np	np	nn	nn	nn	nn	nn	nn	nn	nn	np	np	np	nn	nn	nn	nn	nn	nn	nn	nn	np	nn	nn	nn	nn	nn	nn	nn
unchr-526	scaffold12	1530097	.	G	T	36516.2	<nnxnp>	nn	np	nn	nn	nn	--	--	--	--	--	nn	nn	nn	nn	nn	np	--	--	nn	--	--	--	--	nn	nn	nn	np	nn	--	np	--	np	--	--	nn	np	--	np	--	--	np	--
unchr-527	scaffold12	1530364	.	T	C	11901.8	<lmxll>	lm	ll	ll	ll	ll	ll	lm	ll	ll	ll	lm	ll	ll	ll	ll	ll	ll	ll	lm	ll	ll	ll	ll	ll	ll	ll	ll	ll	lm	lm	ll	lm	ll	ll	lm	lm	ll	lm	ll	ll	lm	ll
unchr-528	scaffold12	1530368	.	A	G	11901.8	<lmxll>	lm	ll	ll	ll	ll	ll	lm	ll	ll	ll	lm	ll	ll	ll	ll	ll	ll	ll	lm	ll	ll	ll	ll	ll	ll	ll	ll	ll	lm	lm	ll	lm	ll	ll	lm	lm	ll	lm	ll	ll	lm	ll
unchr-529	scaffold12	1530369	.	G	T	11821.8	<lmxll>	lm	ll	ll	ll	ll	ll	lm	ll	ll	ll	lm	ll	ll	ll	ll	ll	ll	ll	lm	ll	ll	ll	ll	ll	ll	ll	ll	ll	lm	lm	ll	lm	ll	ll	lm	lm	ll	lm	ll	ll	lm	ll
unchr-530	scaffold12	1530376	.	C	G	31696.3	<lmxll>	lm	ll	lm	lm	lm	lm	ll	lm	lm	lm	ll	lm	lm	lm	lm	lm	lm	lm	ll	lm	lm	lm	lm	lm	lm	lm	lm	--	ll	ll	lm	ll	lm	lm	ll	ll	lm	ll	lm	lm	ll	lm
unchr-531	scaffold12	1562403	.	C	T	12618.3	<lmxll>	lm	ll	ll	ll	ll	ll	--	ll	ll	ll	--	ll	ll	ll	ll	ll	ll	ll	--	ll	ll	ll	ll	ll	ll	ll	ll	--	--	--	lm	--	ll	ll	--	--	ll	--	ll	ll	--	ll
unchr-532	scaffold12	1722759	.	G	A	13840.7	<lmxll>	lm	ll	ll	ll	ll	ll	--	ll	ll	ll	lm	ll	ll	ll	ll	ll	ll	ll	--	ll	ll	ll	ll	ll	ll	ll	ll	ll	--	lm	ll	lm	ll	ll	lm	--	ll	lm	ll	ll	lm	ll
unchr-533	scaffold12	1824291	.	T	C	11432.5	<nnxnp>	nn	np	nn	nn	np	nn	nn	nn	nn	np	nn	nn	nn	nn	nn	np	np	np	np	np	np	np	nn	nn	nn	nn	nn	nn	np	np	np	np	np	np	nn	np	np	nn	nn	np	np	np
unchr-534	scaffold12	1851422	.	T	A	11176.9	<nnxnp>	nn	np	nn	nn	np	nn	np	nn	nn	np	np	nn	nn	nn	nn	nn	nn	np	nn	np	np	np	nn	nn	nn	nn	nn	nn	nn	--	nn	np	nn	np	nn	--	np	nn	nn	nn	np	--
unchr-535	scaffold12	1851423	.	T	G	20738.8	<nnxnp>	nn	np	np	np	nn	np	nn	np	--	nn	nn	np	np	nn	np	nn	nn	nn	nn	nn	nn	nn	np	np	np	np	nn	nn	nn	--	nn	nn	nn	nn	np	--	nn	np	np	nn	nn	nn
unchr-536	scaffold12	1851424	.	G	GTGA	21214.9	<nnxnp>	nn	np	nn	nn	np	nn	np	nn	nn	np	np	nn	nn	nn	nn	nn	nn	np	nn	np	np	np	nn	nn	nn	nn	nn	nn	nn	--	nn	np	nn	np	nn	--	np	nn	nn	nn	np	--
unchr-537	scaffold12	1851461	.	C	A	21176	<nnxnp>	nn	np	nn	nn	np	nn	np	nn	nn	np	np	nn	nn	nn	nn	nn	nn	np	nn	np	np	np	nn	nn	nn	nn	nn	nn	np	--	nn	np	nn	np	nn	--	np	nn	nn	nn	np	--
unchr-538	scaffold12	1851503	.	T	C	11819	<nnxnp>	nn	np	nn	nn	np	nn	np	nn	nn	np	np	nn	nn	nn	nn	nn	nn	np	nn	np	np	np	nn	nn	nn	nn	nn	nn	np	--	nn	np	nn	np	nn	--	np	nn	nn	nn	np	--
unchr-539	scaffold12	1869830	.	C	T	3779.32	<nnxnp>	nn	np	nn	nn	np	nn	nn	nn	nn	--	--	nn	nn	nn	nn	np	np	np	np	np	np	np	nn	nn	nn	nn	np	nn	np	--	np	np	np	nn	nn	np	--	nn	nn	--	np	np
unchr-540	scaffold12	1869878	.	T	G	202.2	<nnxnp>	nn	np	nn	np	nn	nn	nn	nn	nn	nn	nn	--	nn	--	nn	nn	nn	nn	nn	nn	np	nn	nn	np	nn	nn	nn	nn	nn	nn	nn	nn	nn	nn	--	nn	nn	--	nn	nn	nn	nn
unchr-541	scaffold12	1876536	.	C	T	131472	<nnxnp>	nn	np	nn	nn	np	nn	np	nn	nn	np	nn	nn	nn	nn	nn	nn	np	nn	--	np	np	np	nn	nn	nn	nn	np	nn	np	np	--	np	nn	np	nn	nn	--	nn	nn	nn	nn	nn
unchr-542	scaffold12	1876560	.	G	A	82422.9	<nnxnp>	nn	np	np	np	nn	np	nn	np	np	nn	nn	np	np	np	--	nn	nn	nn	nn	nn	nn	nn	np	np	np	np	nn	np	nn	nn	nn	nn	nn	nn	np	nn	nn	nn	np	nn	nn	nn
unchr-543	scaffold12	2292806	.	G	GAC	95176	<nnxnp>	nn	np	np	nn	nn	np	nn	nn	nn	nn	np	nn	nn	nn	nn	nn	nn	nn	nn	np	np	nn	np	nn	nn	nn	nn	nn	nn	nn	np	nn	np	nn	np	nn	np	nn	nn	nn	nn	nn
unchr-544	scaffold12	2292807	.	ATGT	A	38737.1	<nnxnp>	nn	np	nn	np	nn	nn	nn	np	np	nn	nn	nn	nn	np	nn	nn	nn	nn	nn	nn	nn	nn	nn	nn	nn	np	np	nn	nn	np	nn	np	nn	nn	nn	nn	nn	nn	nn	nn	nn	nn
unchr-545	scaffold12	2292817	.	A	G	38663.1	<nnxnp>	nn	np	nn	np	nn	nn	nn	np	np	nn	nn	nn	nn	np	nn	nn	nn	nn	nn	nn	nn	nn	nn	nn	nn	np	np	nn	nn	np	nn	np	nn	nn	nn	nn	nn	nn	nn	nn	nn	nn
unchr-546	scaffold12	2292826	.	A	ATCCT	95205	<nnxnp>	nn	np	np	nn	nn	np	nn	nn	nn	nn	np	nn	nn	nn	nn	nn	nn	nn	nn	np	np	nn	np	nn	nn	nn	nn	nn	nn	nn	np	nn	np	nn	np	nn	np	nn	nn	nn	nn	nn
unchr-547	scaffold12	2292833	.	AGTCTG	A	95403	<nnxnp>	nn	np	np	nn	nn	np	nn	nn	nn	nn	np	nn	nn	nn	nn	nn	nn	nn	nn	np	np	nn	np	nn	nn	nn	nn	nn	nn	nn	np	nn	np	nn	np	nn	np	nn	nn	nn	nn	nn
unchr-548	scaffold12	2292841	.	A	AATC	38660.1	<nnxnp>	nn	np	nn	np	nn	nn	nn	np	np	nn	nn	nn	nn	np	nn	nn	nn	nn	nn	nn	nn	nn	nn	nn	nn	np	np	nn	nn	np	nn	np	nn	nn	nn	nn	nn	nn	nn	nn	nn	nn
unchr-549	scaffold12	2292847	.	C	A	127899	<nnxnp>	nn	np	np	--	--	np	nn	nn	nn	--	np	nn	nn	nn	--	nn	nn	nn	nn	np	np	--	np	nn	nn	nn	nn	nn	nn	nn	np	--	np	nn	np	--	np	nn	--	--	--	nn
unchr-550	scaffold12	2304404	.	C	T	130496	<nnxnp>	nn	np	np	nn	np	np	np	nn	nn	nn	np	np	nn	nn	np	--	nn	np	np	np	np	nn	np	np	np	nn	nn	nn	np	nn	--	nn	np	nn	np	--	np	np	nn	np	nn	np
unchr-551	scaffold12	2355374	.	G	A	81731.1	<nnxnp>	nn	np	nn	np	nn	nn	nn	np	np	np	nn	nn	np	np	nn	nn	np	nn	nn	nn	nn	np	nn	nn	nn	np	np	np	nn	--	nn	np	nn	np	nn	nn	nn	nn	nn	nn	np	nn
unchr-552	scaffold12	2355381	.	G	A	117360	<nnxnp>	nn	np	nn	np	nn	nn	nn	np	np	np	nn	nn	np	np	nn	nn	np	nn	nn	nn	nn	np	nn	nn	nn	np	np	np	nn	--	nn	np	nn	np	nn	nn	nn	nn	nn	nn	np	nn
unchr-553	scaffold12	2388794	.	TA	T	21853.1	<nnxnp>	nn	np	nn	np	nn	nn	nn	np	np	np	nn	nn	np	np	nn	nn	np	nn	nn	nn	nn	np	nn	nn	nn	np	np	np	nn	np	nn	np	nn	np	nn	nn	nn	nn	np	nn	np	nn
unchr-554	scaffold21	207522	.	G	T	99865.5	<lmxll>	lm	ll	ll	lm	ll	ll	lm	ll	lm	--	ll	ll	ll	ll	ll	ll	ll	lm	lm	--	lm	ll	lm	--	lm	lm	lm	ll	lm	lm	--	lm	--	ll	lm	lm	ll	--	ll	ll	lm	lm
unchr-555	scaffold21	207523	.	A	C	99732.8	<lmxll>	lm	ll	ll	lm	ll	ll	lm	ll	lm	--	ll	ll	ll	ll	ll	ll	ll	lm	lm	--	lm	ll	lm	--	lm	lm	lm	ll	lm	lm	--	lm	--	ll	lm	lm	ll	--	ll	ll	lm	lm
unchr-556	scaffold21	207552	.	G	A	42559.6	<lmxll>	lm	ll	ll	ll	lm	ll	lm	ll	ll	ll	--	ll	ll	lm	ll	ll	ll	lm	ll	ll	ll	ll	ll	ll	lm	ll	ll	ll	ll	lm	ll	ll	ll	lm	ll	lm	ll	ll	ll	ll	lm	ll
unchr-557	scaffold21	559790	.	G	A	19167.8	<lmxll>	lm	ll	--	ll	lm	lm	ll	--	ll	ll	--	--	--	ll	ll	--	ll	ll	ll	ll	ll	--	lm	ll	ll	ll	ll	ll	ll	ll	ll	ll	ll	--	ll	ll	ll	ll	--	--	ll	ll
unchr-558	scaffold21	581482	.	A	G	74860.3	<lmxll>	lm	ll	ll	--	ll	ll	--	ll	--	--	ll	ll	ll	ll	ll	ll	ll	ll	--	--	--	ll	--	--	--	--	--	ll	--	--	--	ll	--	ll	--	--	ll	--	ll	ll	--	--
unchr-559	scaffold21	581523	.	T	A	77654.3	<lmxll>	lm	ll	--	ll	--	--	ll	--	--	ll	--	--	--	--	--	--	--	ll	ll	ll	ll	--	ll	ll	ll	ll	ll	--	ll	ll	ll	ll	ll	--	ll	ll	--	ll	--	--	ll	ll
unchr-560	scaffold21	581872	.	G	A	36747.7	<lmxll>	lm	ll	--	ll	--	--	ll	lm	ll	ll	--	lm	lm	--	--	--	lm	ll	ll	ll	ll	--	ll	ll	ll	ll	ll	--	ll	ll	ll	ll	ll	lm	ll	ll	lm	ll	--	--	ll	ll
unchr-561	scaffold21	622153	.	C	G	11454.8	<lmxll>	lm	ll	ll	lm	ll	ll	lm	ll	lm	lm	lm	ll	--	ll	ll	ll	ll	lm	lm	lm	lm	ll	lm	--	lm	lm	--	ll	lm	lm	lm	lm	ll	ll	lm	lm	ll	lm	ll	ll	lm	lm
unchr-562	scaffold21	666367	.	A	ACCC	33414.2	<nnxnp>	nn	np	nn	nn	nn	nn	nn	nn	nn	nn	nn	nn	np	nn	nn	np	np	np	nn	nn	nn	nn	nn	nn	nn	nn	nn	nn	nn	nn	np	nn	nn	nn	np	nn	nn	nn	nn	np	nn	nn
unchr-563	scaffold21	666467	.	GT	G	55399.5	<lmxll>	lm	ll	--	ll	lm	lm	ll	--	ll	ll	lm	lm	lm	lm	lm	--	--	ll	ll	ll	ll	lm	ll	ll	ll	ll	ll	--	ll	ll	ll	ll	ll	lm	ll	ll	lm	ll	lm	lm	ll	ll
unchr-564	scaffold21	666488	.	C	T	31462.1	<nnxnp>	nn	np	nn	nn	nn	np	nn	nn	np	nn	nn	np	np	nn	nn	nn	nn	np	nn	np	nn	np	np	np	nn	nn	nn	nn	nn	nn	np	nn	nn	np	np	nn	np	nn	nn	np	np	np
unchr-565	scaffold21	726304	.	T	A	285.55	<lmxll>	lm	ll	ll	ll	ll	ll	ll	--	ll	ll	ll	ll	ll	ll	ll	ll	ll	ll	ll	ll	--	--	lm	lm	ll	lm	ll	ll	--	ll	ll	ll	ll	ll	ll	ll	ll	ll	lm	ll	ll	lm
unchr-566	scaffold21	888100	.	A	T	21336	<nnxnp>	nn	np	np	nn	nn	nn	nn	nn	np	np	nn	np	np	nn	nn	np	np	np	nn	np	nn	np	np	np	nn	nn	nn	nn	nn	nn	np	nn	np	np	np	nn	np	nn	nn	np	np	np
unchr-567	scaffold21	888107	.	T	G	21382.9	<nnxnp>	nn	np	np	nn	nn	nn	nn	nn	np	np	nn	np	np	nn	nn	np	np	np	nn	np	nn	np	np	np	nn	nn	nn	nn	nn	nn	np	nn	np	np	np	nn	np	nn	nn	np	np	np
unchr-568	scaffold21	888285	.	G	T	5418.9	<nnxnp>	nn	np	nn	nn	nn	nn	nn	np	nn	np	nn	nn	nn	nn	nn	np	nn	np	nn	nn	nn	nn	nn	nn	nn	nn	nn	nn	nn	nn	nn	nn	np	nn	np	nn	np	nn	nn	np	nn	nn
unchr-569	scaffold21	888290	.	T	A	67926.8	<lmxll>	lm	ll	ll	--	ll	ll	--	ll	--	lm	ll	ll	ll	ll	ll	ll	ll	lm	--	--	--	ll	--	ll	--	--	--	ll	--	--	--	--	lm	ll	lm	--	ll	--	ll	ll	--	--
unchr-570	scaffold21	1175826	.	C	T	42534.6	<nnxnp>	nn	np	nn	np	nn	nn	np	nn	nn	nn	--	nn	nn	nn	nn	nn	nn	nn	nn	nn	np	nn	nn	nn	nn	np	np	np	np	nn	nn	--	nn	nn	nn	nn	nn	--	np	nn	nn	nn
unchr-571	scaffold21	1175834	.	G	A	67246.1	<nnxnp>	nn	np	nn	np	nn	nn	np	nn	nn	nn	--	nn	nn	nn	nn	nn	nn	nn	nn	nn	np	nn	nn	nn	nn	np	np	np	np	nn	nn	--	nn	nn	nn	nn	nn	--	np	nn	nn	nn
unchr-572	scaffold21	1180468	.	G	T	32404	<nnxnp>	nn	np	nn	nn	np	nn	nn	nn	nn	nn	np	nn	nn	np	--	nn	nn	nn	np	nn	np	nn	nn	nn	np	nn	nn	np	np	nn	nn	np	nn	nn	nn	nn	nn	np	np	nn	nn	nn
unchr-573	scaffold21	1220926	.	A	T	135553	<lmxll>	lm	ll	ll	--	ll	ll	--	ll	--	--	ll	ll	ll	ll	ll	ll	ll	--	--	--	--	ll	lm	ll	--	--	--	ll	--	--	--	--	--	ll	--	--	ll	--	ll	ll	--	lm
unchr-574	scaffold21	1314188	.	G	A	72679.3	<lmxll>	lm	ll	--	ll	--	--	ll	--	ll	ll	--	--	--	lm	--	--	--	ll	ll	ll	ll	--	ll	--	ll	ll	ll	--	ll	ll	ll	ll	ll	--	ll	ll	--	ll	--	--	ll	ll
unchr-575	scaffold21	1483145	.	C	T	209557	<nnxnp>	nn	np	np	np	nn	np	nn	nn	nn	np	nn	nn	nn	np	np	nn	nn	nn	np	--	nn	nn	np	nn	np	nn	nn	np	nn	nn	nn	--	np	--	nn	np	np	nn	nn	np	nn	nn
unchr-576	scaffold21	1483150	.	C	G	71798.1	<nnxnp>	nn	np	np	nn	np	nn	nn	nn	np	nn	np	np	np	nn	nn	nn	np	nn	np	nn	nn	--	np	--	np	nn	np	np	np	nn	np	nn	nn	nn	--	nn	np	np	nn	nn	np	--
unchr-577	scaffold21	1483154	.	C	T	148784	<nnxnp>	nn	np	np	np	np	np	np	--	np	np	np	--	--	nn	nn	np	--	--	np	nn	nn	--	np	--	np	np	--	np	np	np	--	--	nn	nn	--	np	np	--	nn	np	--	--
unchr-578	scaffold21	1483165	.	G	A	204149	<nnxnp>	nn	np	np	np	nn	np	nn	nn	nn	np	nn	nn	nn	np	np	nn	nn	nn	np	--	nn	nn	np	nn	np	nn	nn	np	nn	nn	nn	--	np	--	nn	np	np	nn	nn	np	nn	nn
unchr-579	scaffold21	1483171	.	T	C	71083.1	<nnxnp>	nn	np	np	nn	np	nn	nn	nn	np	nn	np	np	np	nn	nn	nn	np	nn	np	nn	nn	--	np	--	np	nn	np	np	np	nn	np	--	nn	nn	--	nn	np	np	nn	nn	np	--
unchr-580	scaffold21	1483172	.	T	A	36326.1	<lmxll>	lm	ll	ll	ll	lm	lm	ll	--	ll	ll	lm	ll	ll	lm	lm	lm	ll	ll	ll	ll	ll	ll	ll	ll	ll	ll	--	lm	lm	ll	ll	--	ll	--	ll	ll	ll	ll	--	lm	ll	ll
unchr-581	scaffold21	1483176	.	T	A	75194.4	<nnxnp>	nn	np	np	np	np	np	np	--	nn	np	np	np	np	nn	nn	np	np	--	nn	nn	nn	nn	nn	nn	nn	np	np	nn	nn	np	np	--	nn	nn	nn	np	nn	np	nn	np	np	nn
unchr-582	scaffold21	1483184	.	G	T	205022	<nnxnp>	nn	np	np	np	nn	np	nn	nn	nn	np	nn	nn	nn	np	np	nn	nn	nn	np	--	nn	nn	np	nn	np	nn	nn	np	nn	nn	nn	--	np	--	nn	np	np	nn	nn	np	nn	nn
unchr-583	scaffold21	1483186	.	G	A	205293	<nnxnp>	nn	np	np	np	nn	np	nn	nn	nn	np	nn	nn	nn	np	np	nn	nn	nn	np	--	nn	nn	np	nn	np	nn	nn	np	nn	nn	nn	--	np	--	nn	np	np	nn	nn	np	nn	nn
unchr-584	scaffold21	1483196	.	G	A	205507	<nnxnp>	nn	np	np	np	nn	np	nn	nn	nn	np	nn	nn	nn	np	np	nn	nn	nn	np	--	nn	nn	np	nn	np	nn	nn	np	nn	nn	nn	--	np	--	nn	np	np	nn	nn	np	nn	nn
unchr-585	scaffold21	1483204	.	C	T	95706.4	<nnxnp>	nn	np	np	np	np	np	np	--	nn	np	np	np	np	nn	nn	np	np	np	nn	nn	nn	nn	nn	nn	nn	np	np	nn	nn	np	np	nn	nn	nn	nn	np	nn	np	nn	np	np	nn
unchr-586	scaffold21	1483209	.	G	T	95232.4	<nnxnp>	nn	np	np	np	np	np	np	--	nn	np	np	np	np	nn	nn	np	np	np	nn	nn	nn	nn	nn	nn	nn	np	np	nn	nn	np	np	nn	nn	nn	nn	np	nn	np	nn	np	np	nn
unchr-587	scaffold21	1483219	.	C	T	96765.4	<nnxnp>	nn	np	np	np	np	np	np	--	nn	np	np	np	np	nn	nn	np	np	np	nn	nn	nn	nn	nn	nn	nn	np	np	nn	nn	np	np	nn	nn	nn	nn	np	nn	np	nn	np	np	nn
unchr-588	scaffold21	1828177	.	C	T	129995	<lmxll>	lm	ll	lm	ll	--	lm	ll	lm	ll	ll	lm	lm	lm	--	lm	lm	lm	ll	ll	ll	ll	lm	ll	lm	ll	ll	ll	lm	ll	ll	ll	ll	ll	lm	ll	ll	lm	ll	lm	lm	ll	ll
unchr-589	scaffold21	1828181	.	A	G	155941	<nnxnp>	nn	np	np	nn	nn	np	nn	np	nn	np	nn	np	np	nn	nn	np	np	np	nn	np	nn	np	np	np	nn	nn	nn	nn	nn	nn	np	nn	np	np	np	nn	np	nn	nn	np	np	np
unchr-590	scaffold21	1828182	.	T	C	214456	<lmxll>	lm	ll	ll	lm	ll	ll	--	ll	--	lm	ll	ll	ll	ll	ll	ll	ll	lm	lm	lm	lm	ll	lm	ll	lm	--	--	ll	--	--	lm	lm	lm	ll	lm	--	ll	--	ll	ll	lm	lm
unchr-591	scaffold21	1828191	.	C	T	153282	<nnxnp>	nn	np	np	nn	nn	np	nn	np	nn	np	nn	np	np	nn	nn	np	np	np	nn	np	nn	np	np	np	nn	nn	nn	nn	nn	nn	np	nn	np	np	np	nn	np	nn	nn	np	np	np
unchr-592	scaffold21	1828226	.	A	G	140650	<nnxnp>	nn	np	np	nn	nn	np	nn	np	nn	np	nn	np	np	nn	nn	np	np	np	nn	np	nn	np	np	np	nn	nn	nn	nn	nn	nn	np	nn	np	np	np	nn	np	nn	nn	np	np	np
unchr-593	scaffold21	1828248	.	G	A	129086	<nnxnp>	nn	np	np	nn	nn	np	nn	np	nn	np	nn	np	np	nn	nn	np	np	np	nn	np	nn	np	np	np	nn	nn	nn	nn	nn	nn	np	nn	np	np	np	nn	np	nn	nn	np	np	np
unchr-594	scaffold21	2070278	.	T	C	78368.7	<nnxnp>	nn	np	np	nn	nn	nn	nn	nn	nn	np	nn	nn	nn	nn	nn	np	nn	nn	nn	nn	nn	np	np	nn	nn	nn	nn	nn	nn	nn	nn	nn	np	nn	nn	nn	np	nn	nn	np	np	np
unchr-595	scaffold21	2103885	.	G	GATTA	7722.13	<nnxnp>	nn	np	np	nn	nn	--	nn	nn	--	np	nn	np	np	nn	nn	np	np	np	nn	np	nn	np	--	--	nn	nn	nn	nn	nn	nn	np	nn	--	np	--	nn	np	nn	nn	np	nn	np
unchr-596	scaffold21	2116327	.	C	T	89610.3	<lmxll>	lm	ll	ll	--	ll	ll	--	ll	--	--	ll	ll	ll	ll	ll	ll	ll	--	--	--	--	ll	--	ll	--	--	--	ll	--	--	--	--	--	ll	--	--	ll	--	ll	ll	--	--
unchr-597	scaffold21	2127764	.	A	G	94855.1	<lmxll>	lm	ll	ll	lm	ll	ll	lm	ll	--	--	ll	ll	ll	ll	ll	ll	ll	lm	lm	--	lm	ll	--	ll	lm	lm	--	ll	--	lm	lm	--	lm	ll	lm	lm	ll	lm	ll	ll	lm	--
unchr-598	scaffold21	2466029	.	AG	A	94534.3	<lmxll>	lm	ll	ll	ll	ll	ll	ll	ll	ll	ll	lm	ll	ll	ll	ll	ll	lm	lm	lm	lm	lm	ll	ll	lm	ll	ll	ll	ll	ll	lm	ll	ll	lm	ll	lm	ll	ll	ll	lm	--	lm	lm
unchr-599	scaffold9	666723	.	T	G	20638.7	<lmxll>	lm	ll	ll	--	--	ll	--	--	--	--	lm	--	--	--	--	ll	--	ll	--	ll	--	ll	--	ll	--	--	ll	ll	--	ll	--	--	ll	ll	--	--	ll	ll	ll	--	--	ll
unchr-600	scaffold9	718899	.	G	T	123568	<lmxll>	lm	ll	ll	--	--	ll	--	--	--	--	--	--	--	--	--	ll	--	ll	--	ll	--	ll	--	ll	--	--	ll	ll	--	ll	--	--	ll	ll	--	--	ll	--	ll	--	--	--
unchr-601	scaffold9	719657	.	T	G	2693.53	<nnxnp>	nn	np	nn	np	np	nn	np	np	--	nn	np	nn	nn	nn	np	np	nn	np	nn	np	--	nn	nn	nn	nn	np	nn	nn	nn	nn	nn	np	np	nn	--	nn	np	nn	nn	np	np	nn
unchr-602	scaffold9	813893	.	T	A	99689.5	<lmxll>	lm	ll	--	ll	ll	--	ll	ll	ll	ll	ll	ll	ll	ll	ll	--	ll	lm	ll	--	ll	lm	ll	--	ll	ll	lm	lm	ll	lm	ll	ll	--	--	ll	ll	--	lm	lm	ll	ll	lm
unchr-603	scaffold9	874594	.	T	G	12673.3	<lmxll>	lm	ll	lm	ll	ll	lm	ll	ll	ll	ll	ll	ll	ll	ll	ll	lm	ll	lm	ll	lm	ll	lm	ll	lm	ll	ll	lm	lm	ll	lm	ll	ll	lm	lm	ll	ll	lm	lm	lm	ll	ll	lm
unchr-604	scaffold9	886995	.	T	C	124695	<lmxll>	lm	ll	--	ll	ll	--	ll	ll	ll	ll	ll	ll	ll	ll	ll	--	ll	--	ll	--	ll	--	ll	--	ll	ll	lm	--	ll	--	ll	ll	--	--	ll	ll	--	--	--	ll	ll	--
unchr-605	scaffold9	905725	.	A	T	40576	<nnxnp>	nn	np	nn	nn	nn	nn	nn	nn	nn	np	nn	nn	nn	np	nn	nn	np	nn	nn	nn	nn	np	np	nn	nn	nn	nn	nn	nn	nn	np	nn	nn	nn	nn	np	nn	np	np	nn	nn	nn
unchr-606	scaffold9	962439	.	C	CA	42032.9	<lmxll>	lm	ll	--	ll	ll	--	ll	ll	ll	ll	ll	ll	ll	ll	ll	--	ll	lm	ll	--	ll	--	ll	--	ll	ll	--	--	ll	--	ll	ll	--	--	ll	ll	--	--	--	ll	ll	--
unchr-607	scaffold9	985894	.	T	A	163391	<lmxll>	lm	ll	ll	--	--	ll	lm	--	lm	--	--	--	--	--	--	ll	--	ll	lm	ll	lm	ll	--	ll	--	--	ll	ll	--	ll	--	--	ll	ll	--	--	ll	ll	ll	--	--	ll
unchr-608	scaffold9	985906	.	C	T	94851.6	<lmxll>	lm	ll	--	ll	ll	--	ll	ll	ll	ll	ll	ll	ll	ll	ll	--	ll	lm	ll	--	ll	lm	ll	--	ll	ll	--	lm	ll	--	ll	ll	lm	lm	ll	ll	--	--	lm	ll	ll	--
unchr-609	scaffold9	994048	.	A	C	86090.4	<nnxnp>	nn	np	np	np	--	np	--	np	nn	nn	np	nn	nn	nn	np	np	nn	np	nn	np	np	nn	nn	--	np	nn	np	nn	nn	nn	nn	np	np	np	nn	nn	np	nn	nn	nn	np	nn
unchr-610	scaffold9	994072	.	A	G	135183	<nnxnp>	nn	np	nn	nn	nn	nn	nn	nn	nn	nn	nn	np	nn	--	nn	nn	np	nn	np	nn	nn	np	np	--	nn	nn	nn	np	--	np	np	nn	nn	nn	nn	--	nn	--	np	nn	nn	--
unchr-611	scaffold9	1150104	.	A	G	15453.3	<nnxnp>	nn	np	np	--	--	np	np	np	--	nn	np	--	nn	nn	np	np	nn	np	nn	np	np	nn	nn	np	np	np	--	--	--	nn	nn	np	np	np	np	nn	np	nn	nn	np	np	nn
unchr-612	scaffold9	1161362	.	A	G	317329	<nnxnp>	nn	np	np	np	np	np	np	np	np	nn	np	nn	nn	nn	np	np	nn	np	nn	np	np	nn	nn	np	np	np	np	nn	nn	nn	nn	np	np	np	np	nn	np	nn	nn	np	np	nn
unchr-613	scaffold9	1161365	.	C	T	132048	<nnxnp>	nn	np	nn	nn	nn	nn	nn	nn	nn	np	nn	np	np	np	nn	nn	np	nn	np	nn	nn	np	np	nn	nn	nn	nn	np	np	np	np	nn	nn	nn	nn	np	nn	np	np	nn	nn	np
unchr-614	scaffold9	1161383	.	G	T	137503	<nnxnp>	nn	np	np	np	np	np	np	np	np	nn	np	nn	nn	nn	np	np	nn	np	nn	np	np	nn	nn	np	np	np	np	nn	nn	nn	nn	np	np	np	np	nn	np	nn	nn	np	np	nn
unchr-615	scaffold9	1174955	.	C	T	113019	<nnxnp>	nn	np	nn	nn	nn	nn	nn	nn	nn	np	nn	np	np	np	nn	nn	np	nn	np	nn	nn	np	np	nn	nn	nn	nn	np	np	np	np	nn	nn	nn	nn	np	nn	np	np	nn	nn	np
unchr-616	scaffold9	1174965	.	G	A	93518	<nnxnp>	nn	np	nn	np	np	np	np	np	--	nn	nn	nn	nn	nn	np	--	nn	np	nn	np	np	nn	nn	np	--	np	np	nn	nn	nn	nn	np	np	np	np	nn	--	nn	nn	nn	np	nn
unchr-617	scaffold9	1175029	.	A	AT	75829.9	<nnxnp>	nn	np	nn	nn	nn	nn	nn	nn	nn	np	nn	np	np	np	nn	nn	np	nn	np	nn	nn	np	np	nn	nn	nn	nn	np	np	np	np	nn	nn	nn	nn	np	nn	np	np	nn	nn	np
unchr-618	scaffold9	1175426	.	G	A	141611	<lmxll>	lm	ll	ll	lm	--	ll	--	--	lm	--	--	lm	--	--	--	ll	--	ll	lm	ll	--	ll	--	ll	--	--	ll	ll	lm	ll	--	lm	ll	ll	--	lm	ll	ll	ll	--	--	ll
unchr-619	scaffold9	1275150	.	T	A	11963.4	<lmxll>	lm	ll	ll	--	--	ll	lm	--	--	lm	ll	--	lm	lm	--	ll	lm	ll	lm	ll	--	ll	lm	ll	lm	lm	ll	ll	--	ll	--	--	ll	ll	--	lm	ll	ll	ll	--	--	ll
unchr-620	scaffold9	1275188	.	T	C	25879.5	<lmxll>	lm	ll	ll	--	--	ll	lm	--	--	lm	--	--	lm	lm	--	ll	lm	ll	lm	ll	--	ll	lm	ll	lm	lm	--	--	--	ll	--	--	ll	ll	--	lm	ll	ll	ll	--	--	ll
unchr-621	scaffold9	1496060	.	T	C	23997.5	<lmxll>	lm	ll	ll	ll	ll	--	ll	ll	ll	ll	ll	ll	ll	ll	ll	--	ll	--	ll	--	ll	--	ll	--	ll	ll	--	--	ll	--	ll	ll	ll	--	ll	ll	--	--	--	ll	ll	--
unchr-622	scaffold9	1496646	.	T	A	28058.6	<nnxnp>	nn	np	nn	nn	nn	nn	nn	nn	nn	np	nn	np	np	np	nn	nn	np	nn	np	nn	nn	np	nn	nn	nn	nn	nn	np	nn	np	np	nn	nn	nn	nn	np	nn	np	np	nn	nn	np
unchr-623	scaffold9	1496648	.	C	T	28409.6	<nnxnp>	nn	np	nn	nn	nn	nn	nn	nn	nn	np	nn	np	np	np	nn	nn	np	nn	np	nn	nn	np	nn	nn	nn	nn	nn	np	nn	np	np	nn	nn	nn	nn	np	nn	np	np	nn	nn	np
unchr-624	scaffold9	1496683	.	C	T	25966.5	<nnxnp>	nn	np	np	nn	np	np	nn	np	np	nn	np	nn	nn	nn	np	--	nn	np	nn	np	np	nn	nn	np	np	np	np	nn	nn	nn	nn	np	np	np	np	nn	np	nn	nn	np	np	nn
unchr-625	scaffold9	1528240	.	TC	T	6589.82	<nnxnp>	nn	np	--	nn	nn	--	nn	np	nn	nn	nn	nn	nn	nn	nn	nn	nn	--	nn	--	nn	nn	nn	--	nn	np	--	nn	nn	nn	nn	np	--	--	--	nn	--	nn	nn	nn	np	nn
unchr-626	scaffold9	1528248	.	A	T	6558.88	<nnxnp>	nn	np	--	nn	nn	--	nn	np	nn	nn	nn	nn	nn	nn	nn	nn	nn	nn	nn	--	nn	nn	nn	--	nn	np	--	nn	nn	nn	nn	np	--	--	--	nn	--	nn	nn	nn	np	nn
unchr-627	scaffold9	1528304	.	C	T	6809.45	<nnxnp>	nn	np	--	nn	nn	--	nn	np	nn	nn	nn	nn	nn	nn	nn	nn	nn	nn	nn	--	--	nn	nn	--	nn	np	--	nn	nn	nn	nn	np	--	--	--	nn	--	nn	nn	nn	np	nn
unchr-628	scaffold9	1603587	.	A	C	38290.9	<lmxll>	lm	ll	--	ll	ll	--	ll	ll	ll	ll	ll	ll	ll	ll	ll	--	ll	--	ll	--	ll	--	ll	--	ll	ll	--	--	ll	--	ll	ll	--	--	ll	ll	--	--	--	ll	ll	--
unchr-629	scaffold9	1603604	.	T	G	65495.1	<lmxll>	lm	ll	--	ll	ll	--	ll	ll	ll	ll	ll	ll	ll	ll	ll	--	ll	--	ll	--	ll	--	ll	--	ll	ll	--	--	ll	--	ll	ll	--	--	ll	ll	--	--	--	ll	ll	--
unchr-630	scaffold9	1622220	.	A	G	26986.7	<nnxnp>	nn	np	nn	np	nn	nn	np	np	np	nn	nn	nn	nn	nn	np	np	nn	nn	nn	nn	np	nn	nn	--	np	np	np	nn	nn	nn	nn	nn	np	np	np	nn	np	nn	nn	np	np	nn
unchr-631	scaffold9	1622617	.	C	T	91029.6	<lmxll>	lm	ll	--	ll	ll	--	ll	ll	ll	ll	ll	ll	ll	ll	ll	--	ll	--	ll	--	ll	--	ll	--	ll	ll	--	--	ll	--	ll	ll	--	--	ll	ll	--	--	--	ll	ll	--
unchr-632	scaffold9	1728833	.	C	T	121553	<nnxnp>	nn	np	np	--	np	np	np	--	np	np	np	np	--	np	nn	np	np	np	np	np	np	np	np	np	np	--	np	np	np	nn	np	nn	np	nn	np	--	--	nn	np	--	nn	np
unchr-633	scaffold9	1977465	.	C	T	65955	<lmxll>	lm	ll	ll	--	--	ll	--	--	--	--	--	--	--	--	--	ll	--	ll	--	ll	--	ll	--	ll	--	--	ll	ll	--	ll	--	--	ll	ll	--	--	ll	ll	ll	--	--	ll
unchr-634	scaffold9	1995751	.	C	A	28635.7	<lmxll>	lm	ll	ll	--	lm	ll	--	--	--	lm	--	lm	lm	--	--	ll	lm	ll	--	ll	lm	ll	--	ll	--	--	ll	ll	--	ll	lm	lm	ll	ll	--	--	ll	ll	ll	--	lm	ll
unchr-635	scaffold9	2125911	.	C	G	63336.4	<lmxll>	lm	ll	--	ll	ll	--	ll	ll	ll	ll	ll	ll	ll	ll	ll	--	ll	--	ll	--	ll	--	ll	--	ll	ll	--	--	ll	--	ll	ll	--	--	ll	ll	--	--	--	ll	ll	lm
unchr-636	scaffold9	2265883	.	G	A	11414.7	<lmxll>	lm	ll	ll	ll	ll	ll	ll	ll	ll	lm	ll	--	ll	lm	ll	ll	lm	ll	lm	ll	ll	lm	lm	ll	ll	ll	ll	--	lm	lm	lm	ll	ll	ll	ll	ll	ll	ll	ll	ll	ll	lm
unchr-637	scaffold9	2265889	.	T	G	11638.2	<lmxll>	lm	ll	ll	ll	ll	ll	ll	ll	lm	lm	ll	--	ll	lm	ll	ll	lm	ll	lm	ll	ll	lm	lm	ll	ll	ll	ll	--	lm	lm	lm	lm	ll	ll	ll	ll	ll	ll	ll	ll	ll	lm
unchr-638	scaffold9	2587557	.	G	A	96168.8	<nnxnp>	nn	np	--	np	np	nn	np	np	np	nn	np	nn	nn	nn	--	np	nn	np	nn	np	np	nn	nn	np	nn	nn	np	nn	nn	nn	nn	np	nn	nn	np	nn	np	nn	nn	np	np	nn
unchr-639	scaffold9	2606542	.	G	A	49057.1	<nnxnp>	nn	np	--	np	nn	--	np	np	np	nn	nn	nn	nn	nn	np	--	nn	--	nn	--	np	nn	nn	--	np	np	--	nn	nn	nn	nn	np	--	--	np	nn	--	nn	nn	np	np	nn
unchr-640	scaffold9	2744807	.	CAG	C	108512	<nnxnp>	nn	np	nn	nn	nn	nn	nn	nn	nn	np	nn	np	np	np	nn	nn	np	nn	np	nn	nn	np	np	nn	nn	nn	nn	np	np	np	np	nn	nn	nn	nn	np	nn	np	np	nn	nn	np
unchr-641	scaffold9	2745319	.	A	T	18082	<lmxll>	lm	ll	lm	ll	ll	--	ll	ll	ll	ll	ll	ll	ll	ll	ll	--	ll	--	ll	--	ll	lm	ll	--	ll	ll	--	--	ll	lm	ll	ll	--	lm	ll	ll	--	--	lm	ll	ll	--
unchr-642	scaffold9	2745848	.	T	A	26764	<lmxll>	lm	ll	ll	lm	--	ll	lm	--	--	--	lm	--	--	--	--	ll	--	ll	--	ll	ll	ll	--	ll	--	--	ll	ll	--	ll	--	lm	ll	ll	--	--	ll	ll	ll	ll	lm	ll
unchr-643	scaffold9	2758681	.	A	G	147678	<nnxnp>	nn	np	nn	nn	nn	nn	nn	nn	nn	np	nn	np	np	np	nn	nn	np	nn	np	nn	nn	np	nn	nn	nn	nn	nn	np	np	np	np	nn	nn	nn	nn	np	nn	np	np	nn	nn	np
unchr-644	scaffold9	2912847	.	G	A	51447.8	<nnxnp>	nn	np	nn	nn	nn	nn	nn	nn	nn	nn	nn	nn	np	np	nn	nn	nn	nn	nn	nn	nn	np	np	nn	nn	nn	nn	np	np	np	np	nn	nn	nn	np	np	nn	np	np	nn	nn	np
unchr-645	scaffold9	2913323	.	C	T	61162.9	<nnxnp>	nn	np	np	np	np	np	np	np	np	nn	np	nn	nn	nn	np	np	nn	--	nn	np	np	nn	nn	np	np	np	nn	nn	nn	nn	nn	np	np	np	nn	nn	np	nn	nn	np	np	nn
unchr-646	scaffold9	2913383	.	T	C	165150	<nnxnp>	nn	np	np	np	np	--	np	--	np	nn	np	nn	nn	nn	np	np	nn	--	nn	np	np	nn	nn	np	np	np	nn	nn	nn	nn	nn	--	np	np	nn	nn	np	nn	nn	np	np	nn
unchr-647	scaffold9	2914634	.	C	T	73572.4	<nnxnp>	nn	np	np	np	--	np	np	np	--	np	np	np	np	--	nn	np	np	np	np	np	np	np	np	np	np	np	nn	np	np	np	--	--	np	np	np	np	np	np	nn	np	np	np
unchr-648	scaffold9	2936359	.	T	C	14256.9	<lmxll>	lm	ll	ll	--	--	ll	--	--	--	lm	--	--	lm	--	--	ll	--	ll	lm	ll	--	ll	lm	ll	--	--	ll	--	--	ll	lm	--	ll	ll	lm	lm	ll	ll	ll	--	--	ll
unchr-649	scaffold9	2936403	.	T	G	48612.8	<lmxll>	lm	ll	--	ll	ll	--	ll	ll	ll	ll	ll	ll	ll	ll	ll	--	ll	--	ll	--	ll	lm	ll	--	ll	ll	--	--	ll	lm	ll	ll	--	--	ll	ll	--	--	lm	ll	ll	lm
unchr-650	scaffold9	2936423	.	T	TAA	16669.3	<lmxll>	lm	ll	ll	lm	--	ll	--	--	--	lm	--	--	lm	lm	--	ll	lm	ll	lm	--	--	ll	lm	ll	--	lm	ll	--	--	ll	lm	--	--	ll	lm	lm	ll	ll	ll	--	--	ll
unchr-651	scaffold9	2936431	.	T	C	12946.6	<lmxll>	lm	ll	ll	--	--	ll	--	--	--	lm	--	--	--	--	--	ll	--	ll	lm	--	--	ll	lm	ll	--	--	ll	--	--	ll	--	--	--	ll	lm	lm	ll	ll	ll	--	--	ll
unchr-652	scaffold9	2978779	.	G	T	45099	<nnxnp>	nn	np	nn	nn	nn	nn	nn	nn	np	np	nn	--	np	nn	nn	nn	np	nn	np	nn	nn	nn	np	nn	nn	nn	nn	np	np	nn	np	nn	nn	nn	np	np	nn	np	nn	nn	nn	nn
unchr-653	scaffold9	2979252	.	A	G	68920.3	<lmxll>	lm	ll	ll	--	lm	ll	--	lm	lm	lm	lm	lm	lm	lm	lm	ll	lm	ll	lm	ll	lm	ll	lm	ll	lm	lm	ll	ll	lm	ll	lm	--	ll	ll	lm	lm	ll	ll	ll	lm	lm	ll
unchr-654	scaffold9	3030739	.	T	A	28552	<nnxnp>	nn	np	np	np	np	np	np	--	np	nn	--	nn	nn	nn	np	np	nn	np	nn	np	np	nn	nn	np	nn	--	np	nn	nn	nn	nn	np	np	np	nn	nn	np	nn	nn	np	np	nn
unchr-655	scaffold9	3030751	.	T	A	42694.7	<lmxll>	lm	ll	ll	lm	lm	ll	lm	--	lm	lm	--	lm	lm	lm	lm	ll	lm	ll	lm	ll	lm	ll	lm	ll	--	--	ll	ll	lm	ll	lm	lm	ll	ll	lm	lm	ll	ll	ll	lm	lm	ll
unchr-656	scaffold9	3030752	.	T	A	42492.7	<lmxll>	lm	ll	ll	lm	lm	ll	lm	--	lm	lm	--	lm	lm	lm	lm	ll	lm	ll	lm	ll	lm	ll	lm	ll	--	--	ll	ll	lm	ll	lm	lm	ll	ll	lm	lm	ll	ll	ll	lm	lm	ll
unchr-657	scaffold9	3030806	.	T	G	41564.8	<lmxll>	lm	ll	ll	lm	lm	ll	lm	--	lm	lm	--	lm	lm	lm	lm	ll	lm	ll	lm	ll	lm	ll	lm	ll	--	--	ll	ll	lm	ll	lm	lm	ll	ll	lm	lm	ll	ll	ll	lm	lm	ll
unchr-658	scaffold42	333582	.	A	T	28931.2	<lmxll>	lm	ll	--	--	ll	ll	--	ll	--	--	ll	ll	--	ll	ll	ll	ll	--	--	--	--	ll	--	--	--	--	ll	ll	ll	--	--	--	--	ll	--	--	ll	--	ll	ll	--	--
unchr-659	scaffold42	333609	.	G	A	29376.6	<lmxll>	lm	ll	--	--	ll	ll	--	ll	--	--	ll	ll	--	ll	ll	ll	ll	--	--	--	--	ll	--	--	--	--	ll	ll	ll	--	--	--	--	ll	--	--	ll	--	ll	ll	--	--
unchr-660	scaffold42	486282	.	C	A	35614	<lmxll>	lm	ll	--	--	ll	ll	lm	ll	lm	lm	ll	ll	lm	ll	ll	ll	ll	--	lm	--	lm	ll	lm	--	lm	lm	ll	ll	ll	--	--	lm	--	ll	--	lm	ll	lm	ll	ll	lm	--
unchr-661	scaffold42	486284	.	T	A	35581.8	<lmxll>	lm	ll	lm	--	ll	ll	lm	ll	lm	lm	ll	ll	lm	ll	ll	ll	ll	--	lm	lm	lm	ll	lm	--	lm	lm	ll	ll	ll	lm	--	lm	--	ll	--	lm	ll	lm	ll	ll	lm	--
unchr-662	scaffold42	486388	.	T	C	14802.9	<lmxll>	lm	ll	lm	lm	ll	ll	lm	ll	lm	lm	ll	ll	lm	ll	ll	ll	ll	lm	lm	lm	lm	ll	lm	lm	lm	lm	ll	--	ll	lm	lm	lm	lm	ll	lm	lm	ll	lm	ll	ll	lm	--
unchr-663	scaffold42	518573	.	G	A	16731	<lmxll>	lm	ll	ll	ll	lm	lm	ll	lm	ll	ll	lm	lm	ll	lm	lm	lm	lm	ll	ll	ll	ll	lm	ll	ll	ll	ll	lm	lm	lm	ll	ll	ll	ll	lm	ll	ll	lm	ll	lm	lm	ll	ll
unchr-664	scaffold42	553787	.	G	A	48093.5	<lmxll>	lm	ll	--	--	ll	ll	--	ll	--	--	ll	ll	--	ll	ll	ll	ll	--	--	--	--	ll	--	--	--	--	ll	ll	ll	--	--	--	--	ll	--	--	ll	--	ll	ll	--	--
unchr-665	scaffold42	837287	.	G	A	52024.4	<nnxnp>	nn	np	nn	np	np	nn	np	np	nn	np	np	np	nn	np	np	nn	np	np	np	np	np	np	nn	nn	np	np	np	np	np	np	nn	np	nn	np	np	nn	nn	np	np	nn	nn	np
unchr-666	scaffold42	1008825	.	G	T	22513.2	<lmxll>	lm	ll	ll	--	ll	ll	--	ll	ll	--	ll	ll	ll	ll	ll	ll	ll	--	ll	--	ll	ll	--	ll	--	ll	ll	ll	ll	ll	--	--	ll	ll	ll	--	ll	--	ll	ll	--	--
unchr-667	scaffold42	1236774	.	G	A	39662.5	<lmxll>	lm	ll	ll	ll	lm	--	ll	lm	ll	ll	lm	lm	ll	lm	lm	--	lm	ll	ll	ll	ll	lm	ll	ll	ll	ll	lm	lm	lm	ll	ll	ll	ll	lm	ll	ll	lm	ll	lm	--	ll	ll
unchr-668	scaffold42	1298829	.	T	C	15044.9	<nnxnp>	nn	np	nn	nn	np	nn	np	np	nn	nn	np	np	nn	np	nn	nn	nn	np	nn	nn	nn	nn	nn	nn	nn	np	np	np	np	np	nn	nn	nn	nn	nn	nn	nn	np	nn	nn	nn	nn
unchr-669	scaffold42	1298832	.	C	T	16220.5	<nnxnp>	nn	np	np	nn	nn	np	nn	nn	np	nn	nn	nn	np	nn	nn	np	nn	nn	nn	nn	nn	nn	np	np	nn	nn	nn	nn	nn	nn	np	nn	np	nn	nn	np	np	nn	nn	np	np	nn
unchr-670	scaffold42	1298833	.	G	A	22158.5	<nnxnp>	nn	np	nn	nn	np	nn	np	np	nn	nn	np	np	nn	np	nn	nn	nn	np	nn	nn	nn	nn	nn	nn	nn	np	np	np	np	np	nn	nn	nn	nn	nn	nn	nn	np	nn	nn	nn	nn
unchr-671	scaffold42	1298851	.	G	T	13981.2	<nnxnp>	nn	np	np	nn	nn	np	nn	nn	np	nn	nn	nn	np	nn	nn	np	nn	nn	nn	nn	nn	nn	np	np	nn	nn	nn	nn	nn	nn	np	nn	np	nn	nn	np	np	nn	nn	np	nn	nn
unchr-672	scaffold42	1298863	.	G	A	14951.3	<nnxnp>	nn	np	nn	nn	np	nn	np	np	nn	--	np	np	nn	np	nn	nn	nn	np	nn	nn	nn	nn	nn	nn	--	np	np	np	np	np	nn	nn	nn	nn	nn	nn	nn	np	nn	nn	nn	--
unchr-673	scaffold42	1298866	.	G	A	14920.2	<nnxnp>	nn	np	nn	nn	np	nn	np	np	nn	--	np	np	nn	np	nn	nn	nn	np	nn	nn	nn	nn	nn	nn	--	np	np	np	np	np	nn	nn	nn	nn	nn	nn	nn	np	nn	nn	nn	--
unchr-674	scaffold42	1298969	.	T	G	71906.1	<lmxll>	lm	ll	lm	--	ll	ll	lm	ll	--	--	ll	ll	--	ll	ll	ll	ll	--	--	--	--	ll	--	lm	--	lm	ll	ll	ll	--	--	--	lm	ll	lm	lm	ll	lm	ll	ll	lm	--
unchr-675	scaffold42	1298975	.	A	G	16164.5	<nnxnp>	nn	np	np	nn	nn	np	nn	nn	nn	nn	nn	nn	nn	nn	nn	nn	nn	nn	nn	nn	nn	nn	nn	np	nn	nn	nn	nn	nn	nn	nn	nn	np	nn	nn	np	np	nn	nn	nn	np	nn
unchr-676	scaffold42	1314504	.	C	T	86929.6	<lmxll>	lm	ll	--	--	ll	ll	--	ll	--	--	ll	ll	--	ll	ll	ll	ll	--	--	--	--	ll	--	--	--	--	ll	ll	ll	--	lm	--	--	ll	--	--	ll	--	ll	ll	--	--
unchr-677	scaffold42	1570902	.	C	T	199001	<lmxll>	lm	ll	--	--	ll	ll	--	ll	--	--	ll	ll	--	ll	ll	ll	ll	--	--	--	--	ll	--	--	--	--	ll	ll	ll	--	--	--	--	ll	--	--	ll	--	ll	ll	--	--
unchr-678	scaffold42	1571342	.	G	A	91792.7	<lmxll>	lm	ll	lm	lm	ll	ll	lm	ll	--	lm	ll	ll	--	ll	ll	ll	ll	lm	--	lm	lm	ll	lm	lm	--	--	ll	ll	ll	lm	lm	lm	lm	ll	lm	--	ll	lm	ll	ll	lm	lm
unchr-679	scaffold42	1632573	.	A	G	24346.8	<nnxnp>	nn	np	nn	np	np	nn	nn	nn	nn	np	nn	np	nn	np	np	nn	np	--	np	np	np	np	nn	nn	np	np	--	nn	nn	np	nn	np	nn	nn	np	nn	nn	nn	np	nn	nn	np
unchr-680	scaffold42	1632638	.	T	A	30991.6	<nnxnp>	nn	np	nn	np	np	nn	np	np	nn	np	np	np	nn	np	np	nn	np	--	np	np	np	np	nn	nn	np	np	np	np	np	np	nn	np	nn	np	np	nn	nn	np	np	nn	nn	np
unchr-681	scaffold42	1634501	.	T	C	80822.4	<nnxnp>	nn	np	np	nn	nn	--	nn	nn	np	nn	nn	nn	np	nn	nn	--	nn	nn	nn	nn	nn	nn	nn	np	nn	nn	nn	nn	nn	nn	np	nn	np	nn	nn	np	--	nn	nn	--	np	nn
unchr-682	scaffold42	1639881	.	A	T	83564.2	<nnxnp>	nn	np	np	nn	nn	np	nn	nn	np	nn	nn	nn	np	nn	nn	np	nn	nn	nn	nn	nn	nn	np	np	nn	nn	nn	nn	nn	nn	np	nn	np	nn	nn	np	np	nn	nn	np	np	nn
unchr-683	scaffold42	1639909	.	T	C	548607	<lmxll>	lm	ll	lm	lm	ll	ll	lm	ll	lm	lm	ll	ll	lm	ll	ll	ll	ll	lm	lm	lm	lm	ll	lm	lm	lm	lm	ll	ll	ll	lm	lm	lm	lm	ll	lm	lm	ll	lm	ll	ll	lm	lm
unchr-684	scaffold42	1639911	.	A	T	224215	<lmxll>	lm	ll	ll	ll	lm	lm	ll	lm	ll	ll	lm	lm	ll	lm	lm	lm	lm	ll	ll	ll	ll	lm	ll	ll	ll	ll	lm	lm	lm	ll	ll	ll	ll	lm	ll	ll	lm	ll	lm	lm	ll	ll
unchr-685	scaffold42	1639914	.	C	T	549864	<lmxll>	lm	ll	lm	lm	ll	ll	lm	ll	lm	lm	ll	ll	lm	ll	ll	ll	ll	lm	lm	lm	lm	ll	lm	lm	lm	lm	ll	ll	ll	lm	lm	lm	lm	ll	lm	lm	ll	lm	ll	ll	lm	lm
unchr-686	scaffold42	1640030	.	T	TTTAA	54338.2	<lmxll>	lm	ll	ll	ll	--	lm	ll	--	ll	ll	--	lm	ll	--	--	lm	--	ll	ll	ll	ll	--	ll	ll	ll	ll	--	--	--	ll	ll	ll	ll	--	ll	ll	lm	ll	--	lm	ll	ll
unchr-687	scaffold42	1794389	.	A	G	58749.4	<nnxnp>	nn	np	nn	np	np	nn	np	np	nn	np	np	np	nn	np	np	nn	np	np	np	np	np	np	nn	nn	np	np	np	np	np	np	nn	np	nn	np	np	nn	nn	np	np	nn	nn	np
unchr-688	scaffold33	60782	.	G	A	17318.3	<nnxnp>	nn	np	nn	--	nn	np	--	--	--	nn	np	--	--	nn	np	nn	--	--	nn	nn	--	nn	nn	--	nn	--	nn	np	nn	nn	nn	nn	nn	nn	--	np	np	nn	nn	--	nn	nn
unchr-689	scaffold33	181858	.	C	T	90664.8	<nnxnp>	nn	np	np	np	np	nn	nn	np	nn	np	nn	nn	nn	np	nn	np	np	np	np	np	np	np	np	np	np	nn	np	nn	np	np	np	np	np	np	nn	nn	nn	np	np	nn	np	np
unchr-690	scaffold33	186268	.	TGACG	T	36786.8	<nnxnp>	nn	np	np	np	--	nn	nn	--	nn	np	nn	nn	nn	--	nn	np	np	np	np	np	np	--	np	np	np	nn	--	nn	--	np	np	np	np	--	nn	nn	nn	np	np	nn	np	np
unchr-691	scaffold33	186276	.	CTCCTTTTT	C	36635.7	<nnxnp>	nn	np	np	np	--	nn	nn	--	nn	np	nn	nn	nn	--	nn	np	np	np	np	np	np	--	np	np	np	nn	--	nn	--	np	np	np	np	--	nn	nn	nn	np	np	nn	np	np
unchr-692	scaffold33	202476	.	T	C	150989	<nnxnp>	nn	np	np	nn	np	nn	nn	np	nn	np	nn	nn	nn	np	nn	np	np	np	np	np	np	np	np	np	np	nn	np	nn	np	np	np	np	np	np	nn	nn	nn	np	--	nn	np	np
unchr-693	scaffold33	205872	.	A	G	278497	<nnxnp>	nn	np	np	np	--	nn	nn	--	nn	np	nn	nn	nn	--	nn	np	np	np	np	np	np	--	np	np	--	nn	--	nn	--	np	np	np	np	--	nn	nn	nn	np	--	nn	np	nn
unchr-694	scaffold33	205890	.	C	T	69258.2	<nnxnp>	nn	np	nn	nn	nn	--	np	nn	np	nn	--	nn	nn	nn	--	nn	nn	nn	nn	nn	nn	nn	nn	nn	nn	nn	nn	--	nn	nn	nn	nn	nn	nn	np	--	--	nn	--	np	nn	nn
unchr-695	scaffold33	205891	.	T	A	70318.3	<nnxnp>	nn	np	nn	nn	nn	--	np	nn	np	nn	--	nn	nn	nn	--	nn	nn	nn	nn	nn	nn	nn	nn	nn	nn	nn	nn	--	nn	nn	nn	nn	nn	nn	np	--	--	nn	--	np	nn	nn
unchr-696	scaffold33	206001	.	T	A	33293.8	<nnxnp>	nn	np	nn	nn	nn	--	nn	nn	nn	nn	--	--	--	nn	--	nn	nn	nn	nn	nn	nn	nn	nn	nn	nn	--	nn	--	nn	nn	nn	nn	nn	nn	np	--	--	nn	nn	nn	nn	nn
unchr-697	scaffold33	330212	.	GT	G	86705.1	<lmxll>	lm	ll	lm	lm	ll	ll	--	ll	--	--	ll	lm	--	ll	ll	--	--	--	lm	lm	--	ll	lm	--	lm	--	ll	ll	ll	lm	lm	lm	--	ll	lm	ll	ll	--	ll	--	lm	--
unchr-698	scaffold33	330242	.	A	T	95278.1	<lmxll>	lm	ll	lm	lm	ll	ll	--	ll	--	--	ll	lm	--	ll	ll	--	--	--	lm	lm	--	ll	--	--	lm	--	ll	ll	ll	lm	lm	lm	--	ll	lm	ll	ll	--	ll	--	lm	--
unchr-699	scaffold33	409501	.	A	G	134147	<lmxll>	lm	ll	lm	lm	ll	ll	--	ll	lm	lm	ll	lm	--	--	ll	--	lm	lm	lm	lm	--	ll	lm	lm	lm	lm	ll	ll	ll	ll	--	lm	lm	--	lm	ll	ll	--	ll	lm	--	--
unchr-700	scaffold33	665587	.	A	T	6339.88	<nnxnp>	nn	np	nn	nn	nn	np	nn	nn	--	nn	nn	nn	--	nn	np	nn	nn	nn	nn	nn	nn	nn	nn	nn	nn	np	nn	np	nn	nn	nn	nn	nn	nn	nn	np	nn	nn	nn	--	nn	nn
unchr-701	scaffold33	928355	.	A	G	50620.7	<lmxll>	lm	ll	ll	ll	lm	lm	ll	lm	ll	ll	lm	--	ll	--	lm	lm	ll	ll	ll	ll	ll	lm	ll	ll	ll	ll	lm	lm	lm	ll	ll	ll	ll	--	ll	lm	--	ll	lm	ll	ll	ll
unchr-702	scaffold33	928470	.	C	T	43297.3	<nnxnp>	nn	np	nn	--	nn	np	nn	nn	np	nn	--	nn	--	nn	np	nn	nn	nn	nn	nn	nn	--	nn	nn	nn	np	nn	--	nn	nn	nn	nn	nn	nn	nn	np	np	nn	nn	np	nn	nn
unchr-703	scaffold33	986488	.	T	A	284921	<lmxll>	lm	ll	ll	ll	--	--	ll	--	ll	ll	--	--	ll	--	--	lm	ll	ll	ll	ll	ll	--	ll	ll	ll	ll	--	--	lm	ll	ll	ll	ll	lm	ll	lm	lm	ll	lm	ll	ll	ll
unchr-704	scaffold33	993637	.	C	A	15393.9	<nnxnp>	nn	np	np	np	np	nn	nn	--	nn	np	np	np	nn	np	nn	np	--	nn	np	np	np	np	--	np	nn	nn	np	--	--	nn	np	nn	np	np	np	nn	nn	np	np	nn	np	np
unchr-705	scaffold33	993642	.	A	ATTTTG	6044.37	<nnxnp>	nn	np	nn	nn	nn	nn	nn	--	nn	nn	nn	nn	np	nn	nn	nn	--	nn	nn	nn	nn	nn	nn	nn	nn	--	nn	--	--	nn	nn	nn	nn	nn	nn	nn	nn	nn	nn	np	nn	nn
unchr-706	scaffold33	993668	.	A	T	3074.64	<nnxnp>	nn	np	nn	nn	nn	nn	nn	--	nn	nn	nn	nn	np	nn	nn	nn	--	nn	nn	nn	nn	nn	nn	nn	nn	--	nn	--	--	nn	nn	nn	nn	nn	nn	nn	nn	nn	nn	np	nn	nn
unchr-707	scaffold33	1034445	.	C	T	149307	<nnxnp>	nn	np	--	--	np	nn	--	np	nn	--	np	np	nn	np	nn	np	--	--	--	--	--	np	--	--	--	nn	np	nn	np	--	--	--	--	np	--	nn	nn	--	np	nn	--	--
unchr-708	scaffold33	1138892	.	G	T	6462.34	<nnxnp>	nn	np	--	--	--	nn	--	np	nn	--	np	np	nn	np	nn	np	nn	np	np	np	np	np	np	np	np	nn	--	--	np	np	np	np	np	np	np	nn	nn	np	np	nn	np	np
unchr-709	scaffold33	1138897	.	AT	A	6470.94	<nnxnp>	nn	np	--	--	--	nn	--	np	nn	--	np	np	nn	np	nn	np	nn	np	np	np	np	np	np	np	np	nn	--	--	np	np	np	np	np	np	np	nn	nn	np	np	nn	np	np
unchr-710	scaffold33	1598312	.	A	C	18026.7	<lmxll>	lm	ll	ll	ll	--	--	ll	--	ll	ll	--	lm	ll	--	--	lm	ll	ll	ll	ll	ll	--	ll	ll	ll	ll	--	--	--	ll	lm	ll	ll	--	ll	--	--	ll	--	ll	--	ll
unchr-711	scaffold33	1598313	.	A	G	23284.9	<lmxll>	lm	ll	lm	--	ll	ll	--	ll	lm	--	ll	ll	--	--	ll	lm	lm	--	--	--	--	ll	--	--	--	--	ll	ll	ll	--	--	--	--	ll	--	ll	ll	--	ll	--	--	--
unchr-712	scaffold33	1631062	.	G	A	107506	<lmxll>	lm	ll	--	--	ll	ll	--	ll	--	--	ll	ll	--	ll	ll	ll	--	--	--	--	--	ll	--	--	--	--	ll	ll	ll	--	--	--	--	ll	--	ll	ll	--	ll	--	--	--
unchr-713	scaffold33	1677578	.	A	G	39753	<nnxnp>	nn	np	np	np	nn	nn	np	nn	nn	np	nn	--	nn	nn	nn	nn	np	np	np	np	nn	nn	np	np	np	nn	nn	nn	--	nn	np	np	np	np	nn	nn	nn	nn	nn	nn	--	--
unchr-714	scaffold33	1765961	.	C	G	36559.2	<nnxnp>	nn	np	nn	nn	nn	np	nn	nn	--	nn	nn	nn	np	nn	np	nn	nn	nn	nn	nn	nn	nn	nn	nn	nn	np	nn	np	nn	nn	nn	nn	nn	nn	nn	np	--	nn	nn	np	nn	nn
unchr-715	scaffold3	271063	.	A	T	126849	<lmxll>	lm	ll	ll	lm	ll	ll	lm	lm	lm	lm	lm	lm	--	lm	lm	ll	--	ll	--	ll	lm	ll	lm	ll	ll	lm	ll	ll	lm	--	ll	lm	ll	ll	lm	--	ll	ll	ll	lm	lm	ll
unchr-716	scaffold3	271107	.	C	A	94499.2	<lmxll>	lm	ll	lm	ll	lm	lm	ll	ll	ll	ll	ll	ll	ll	ll	ll	lm	ll	lm	ll	lm	ll	--	ll	lm	lm	ll	lm	--	ll	ll	--	ll	lm	lm	ll	ll	lm	lm	--	ll	ll	lm
unchr-717	scaffold3	428870	.	A	T	8929.62	<nnxnp>	nn	np	np	--	np	np	nn	nn	np	nn	--	nn	--	nn	nn	np	nn	np	nn	np	np	nn	nn	--	nn	nn	--	--	--	--	nn	nn	np	np	np	nn	nn	nn	nn	np	np	nn
unchr-718	scaffold3	428873	.	CAAG	C	4048.5	<nnxnp>	nn	np	nn	nn	nn	nn	nn	nn	nn	nn	--	nn	--	nn	nn	nn	np	nn	--	nn	nn	np	nn	--	nn	nn	nn	--	--	--	nn	nn	nn	nn	nn	nn	nn	np	nn	nn	nn	nn
unchr-719	scaffold3	645416	.	A	T	161458	<lmxll>	lm	ll	ll	lm	ll	ll	lm	lm	lm	lm	lm	lm	lm	lm	lm	ll	lm	ll	lm	ll	lm	ll	lm	ll	ll	lm	ll	ll	lm	lm	ll	lm	ll	ll	lm	lm	ll	ll	ll	lm	lm	ll
unchr-720	scaffold3	648227	.	T	A	116509	<lmxll>	lm	ll	ll	--	ll	ll	--	--	--	--	lm	--	--	--	--	ll	--	ll	--	ll	--	ll	--	ll	ll	--	ll	ll	--	--	ll	--	ll	ll	lm	--	ll	ll	ll	--	lm	ll
unchr-721	scaffold3	648242	.	T	A	112078	<lmxll>	lm	ll	ll	--	ll	ll	--	--	--	--	lm	--	--	--	--	ll	--	ll	--	ll	--	ll	--	ll	ll	--	ll	ll	--	--	ll	--	ll	ll	lm	--	ll	ll	ll	--	lm	ll
unchr-722	scaffold3	648485	.	C	T	61339.2	<nnxnp>	nn	np	np	nn	np	nn	nn	np	nn	nn	--	nn	nn	nn	nn	--	nn	nn	nn	nn	--	nn	nn	nn	nn	nn	nn	nn	nn	nn	nn	nn	nn	nn	np	nn	nn	nn	nn	--	--	nn
unchr-723	scaffold3	648511	.	G	A	74924.2	<nnxnp>	nn	np	nn	nn	nn	nn	np	nn	nn	nn	nn	np	nn	np	nn	nn	np	nn	nn	nn	nn	np	np	nn	nn	nn	nn	np	np	np	np	nn	nn	nn	nn	nn	nn	np	np	nn	nn	np
unchr-724	scaffold3	648521	.	A	ATATTATT	71591.6	<nnxnp>	nn	np	nn	nn	nn	nn	np	nn	nn	nn	nn	np	nn	np	nn	nn	np	nn	nn	nn	nn	np	np	nn	nn	nn	nn	np	np	np	np	nn	nn	nn	nn	nn	nn	np	np	nn	nn	np
unchr-725	scaffold3	648567	.	G	A	75207.7	<nnxnp>	nn	np	nn	nn	nn	nn	np	nn	nn	nn	nn	np	nn	np	nn	nn	np	nn	nn	nn	nn	np	np	nn	nn	nn	nn	np	np	np	np	nn	nn	nn	nn	nn	nn	np	np	nn	nn	np
unchr-726	scaffold3	888655	.	A	G	21878.2	<nnxnp>	nn	np	np	np	np	np	nn	np	np	np	np	nn	nn	nn	np	np	nn	np	nn	np	np	nn	nn	np	np	np	np	nn	nn	nn	nn	np	np	np	np	nn	np	nn	nn	np	np	nn
unchr-727	scaffold3	915480	.	C	T	30389	<lmxll>	lm	ll	lm	ll	lm	--	ll	ll	ll	ll	ll	ll	ll	ll	ll	--	ll	--	ll	--	ll	--	ll	--	--	ll	--	--	ll	ll	--	ll	--	--	ll	ll	--	--	--	ll	ll	--
unchr-728	scaffold3	915489	.	C	T	39059.1	<lmxll>	lm	ll	ll	--	ll	--	--	--	lm	--	lm	--	--	--	--	ll	lm	ll	--	ll	lm	ll	--	ll	ll	--	ll	--	--	--	ll	--	ll	ll	--	--	ll	ll	ll	--	--	ll
unchr-729	scaffold3	1181778	.	G	A	37410.9	<nnxnp>	nn	np	np	--	np	np	nn	np	np	np	--	nn	nn	nn	np	np	nn	np	nn	np	np	nn	nn	--	np	np	--	nn	nn	nn	nn	--	np	np	np	nn	--	nn	nn	np	--	nn
unchr-730	scaffold3	1225553	.	A	C	134429	<lmxll>	lm	ll	ll	--	ll	ll	--	--	--	--	--	--	--	--	--	ll	--	ll	--	ll	--	ll	--	ll	ll	--	ll	ll	--	--	ll	--	ll	ll	--	--	ll	ll	ll	--	--	ll
unchr-731	scaffold3	1226078	.	T	C	178523	<lmxll>	lm	ll	ll	--	ll	ll	--	--	--	--	--	--	--	--	--	ll	--	ll	--	ll	--	ll	--	ll	ll	--	ll	ll	--	--	ll	--	ll	ll	--	--	ll	ll	ll	--	--	ll
unchr-732	scaffold3	1310538	.	G	A	13241.7	<lmxll>	lm	ll	lm	ll	ll	lm	ll	ll	ll	ll	ll	ll	ll	ll	ll	lm	ll	lm	ll	lm	ll	lm	ll	lm	lm	ll	ll	ll	ll	ll	ll	ll	ll	lm	ll	ll	lm	lm	lm	ll	ll	lm
unchr-733	scaffold3	1310601	.	G	A	22647.3	<nnxnp>	nn	np	nn	np	nn	np	nn	nn	nn	np	np	np	nn	nn	nn	np	nn	np	np	nn	nn	np	np	np	np	np	nn	--	np	nn	nn	np	np	np	np	np	np	np	np	nn	np	np
unchr-734	scaffold3	1310613	.	G	A	22799.6	<nnxnp>	nn	np	nn	np	nn	np	nn	nn	nn	np	np	np	nn	nn	nn	np	nn	np	np	nn	nn	np	np	np	np	np	nn	--	np	nn	nn	np	np	np	np	np	np	np	np	nn	np	np
unchr-735	scaffold3	1310625	.	T	A	20175.2	<nnxnp>	nn	np	nn	np	nn	np	nn	nn	nn	np	np	np	nn	nn	nn	np	nn	np	np	nn	nn	np	np	np	np	np	nn	nn	np	nn	nn	np	np	nn	np	np	np	np	np	nn	np	np
unchr-736	scaffold3	1434562	.	C	T	70336.9	<lmxll>	lm	ll	--	ll	--	--	ll	ll	ll	ll	ll	ll	ll	ll	ll	--	ll	--	ll	--	ll	--	ll	--	--	ll	--	--	ll	ll	lm	ll	--	--	ll	ll	--	--	--	ll	ll	--
unchr-737	scaffold3	1495531	.	C	G	226888	<lmxll>	lm	ll	lm	ll	lm	lm	ll	ll	ll	ll	ll	ll	ll	ll	ll	lm	ll	--	ll	lm	ll	lm	ll	lm	lm	ll	lm	lm	ll	ll	lm	ll	lm	lm	ll	ll	lm	--	lm	ll	ll	--
unchr-738	scaffold3	1495703	.	C	A	163314	<lmxll>	lm	ll	--	ll	--	--	ll	ll	ll	ll	ll	ll	ll	ll	ll	--	ll	--	ll	--	ll	--	ll	--	--	ll	--	--	ll	ll	--	ll	--	--	ll	ll	--	--	--	ll	ll	--
unchr-739	scaffold3	1520217	.	A	C	17069.4	<nnxnp>	nn	np	np	np	nn	np	nn	np	np	np	nn	nn	nn	nn	nn	nn	nn	nn	nn	nn	nn	nn	nn	nn	nn	np	nn	nn	nn	nn	nn	np	nn	nn	nn	nn	nn	nn	nn	nn	--	nn
unchr-740	scaffold3	1697037	.	A	G	42733.7	<nnxnp>	nn	np	np	nn	nn	nn	nn	np	np	--	np	nn	nn	nn	np	--	nn	np	nn	--	np	nn	nn	--	np	np	--	nn	nn	nn	nn	np	--	np	np	nn	nn	nn	nn	np	nn	nn
unchr-741	scaffold3	1697114	.	A	T	47872.5	<nnxnp>	nn	np	np	--	--	nn	nn	np	np	--	np	nn	nn	nn	np	--	nn	np	nn	--	np	nn	nn	--	np	np	--	nn	nn	nn	nn	np	--	np	np	nn	--	nn	nn	np	nn	nn
unchr-742	scaffold3	1697137	.	T	A	52220.6	<nnxnp>	nn	np	np	--	--	nn	nn	np	np	--	np	nn	nn	nn	np	--	nn	np	nn	nn	np	nn	nn	--	np	np	--	nn	nn	nn	nn	np	--	np	np	nn	--	nn	nn	np	nn	nn
unchr-743	scaffold3	1703067	.	C	CAT	11420.8	<nnxnp>	nn	np	np	np	np	np	nn	np	np	np	np	nn	nn	nn	np	nn	nn	np	nn	nn	np	nn	nn	np	np	np	np	nn	nn	nn	nn	np	np	np	np	nn	np	nn	nn	nn	--	nn
unchr-744	scaffold3	1706685	.	A	G	112165	<nnxnp>	nn	np	nn	nn	nn	nn	--	nn	nn	nn	nn	np	np	np	nn	nn	np	nn	--	nn	nn	np	nn	nn	nn	nn	nn	np	np	np	np	nn	nn	nn	nn	np	nn	np	np	nn	nn	np
unchr-745	scaffold3	1798224	.	T	C	17319	<lmxll>	lm	ll	ll	lm	ll	ll	lm	--	--	--	--	lm	lm	lm	--	ll	lm	ll	lm	ll	--	ll	lm	ll	ll	--	ll	ll	lm	lm	ll	--	ll	--	--	lm	ll	ll	ll	--	--	ll
unchr-746	scaffold3	1815117	.	G	T	10081.4	<lmxll>	lm	ll	lm	ll	lm	lm	ll	ll	ll	ll	ll	ll	ll	ll	ll	lm	ll	lm	ll	lm	ll	--	ll	lm	lm	ll	lm	lm	ll	ll	lm	ll	lm	lm	ll	ll	lm	--	--	ll	ll	lm
unchr-747	scaffold3	1815132	.	G	A	6428.96	<nnxnp>	nn	np	nn	nn	nn	nn	np	nn	nn	nn	nn	np	np	nn	nn	nn	--	nn	np	nn	nn	nn	nn	nn	nn	nn	nn	np	np	nn	np	nn	nn	nn	nn	np	nn	np	nn	nn	nn	np
unchr-748	scaffold3	1815135	.	G	T	10062.2	<nnxnp>	nn	np	np	np	np	np	nn	np	np	np	np	nn	nn	nn	np	np	nn	np	nn	np	nn	nn	nn	np	np	np	np	nn	nn	nn	nn	np	np	np	np	nn	np	nn	nn	nn	nn	nn
unchr-749	scaffold3	1815138	.	A	G	41925.8	<hkxhk>	hk	hk	hk	kk	hk	hk	hk	kk	kk	kk	kk	hk	hk	kk	kk	hk	--	hk	hk	hk	kk	hh	kk	hk	hk	kk	hk	hh	hk	kk	hh	kk	hk	hk	kk	hk	hk	hh	hh	kk	kk	hh
unchr-750	scaffold3	1815147	.	A	T	10072	<nnxnp>	nn	np	np	np	np	np	nn	np	np	np	np	nn	nn	nn	np	np	nn	np	nn	np	nn	nn	nn	np	np	np	np	nn	nn	nn	nn	np	np	np	np	nn	np	nn	nn	nn	nn	nn
unchr-751	scaffold3	1815188	.	G	A	6494.65	<nnxnp>	nn	np	nn	nn	nn	nn	np	nn	nn	nn	nn	nn	np	nn	nn	nn	--	nn	np	nn	nn	np	nn	nn	nn	nn	nn	np	np	nn	np	nn	nn	nn	nn	nn	nn	np	nn	nn	nn	nn
unchr-752	scaffold3	2076953	.	A	G	183141	<lmxll>	lm	ll	lm	ll	lm	--	ll	ll	ll	ll	ll	ll	ll	ll	ll	lm	ll	lm	ll	--	ll	--	ll	lm	lm	ll	lm	lm	ll	ll	--	ll	--	lm	ll	ll	--	lm	lm	ll	ll	lm
unchr-753	scaffold3	2084503	.	A	G	47208.5	<lmxll>	lm	ll	ll	--	ll	ll	--	--	--	--	--	--	--	--	--	ll	--	ll	--	ll	--	ll	--	ll	ll	--	ll	lm	lm	lm	ll	--	ll	ll	--	--	ll	ll	ll	--	--	ll
unchr-754	scaffold3	2156854	.	GA	G	237968	<lmxll>	lm	ll	ll	lm	ll	--	--	--	--	--	lm	--	--	--	--	ll	--	ll	lm	ll	--	--	--	--	ll	lm	ll	ll	--	--	ll	lm	ll	ll	--	lm	ll	ll	ll	lm	--	ll
unchr-755	scaffold3	2182890	.	C	A	291681	<lmxll>	lm	ll	lm	ll	lm	lm	ll	ll	ll	ll	ll	ll	ll	ll	ll	--	ll	--	ll	lm	ll	--	ll	lm	lm	ll	lm	lm	ll	ll	--	ll	--	lm	ll	ll	--	lm	lm	ll	ll	lm
unchr-756	scaffold3	2182912	.	G	A	101118	<nnxnp>	nn	np	nn	nn	nn	nn	nn	nn	nn	nn	nn	nn	np	np	nn	nn	np	nn	np	nn	nn	nn	nn	nn	nn	nn	nn	np	np	nn	nn	nn	nn	nn	nn	np	nn	np	np	nn	nn	np
unchr-757	scaffold3	2182913	.	A	T	104011	<nnxnp>	nn	np	nn	nn	nn	nn	nn	nn	nn	nn	nn	nn	np	np	nn	nn	np	nn	np	nn	nn	nn	nn	nn	nn	nn	nn	np	np	nn	nn	nn	nn	nn	nn	np	nn	np	np	nn	nn	np
unchr-758	scaffold3	2283294	.	T	TC	39354.8	<lmxll>	lm	ll	ll	--	ll	ll	--	--	--	--	--	--	--	--	--	ll	--	lm	lm	ll	--	ll	--	ll	ll	--	ll	ll	--	--	ll	--	ll	ll	--	--	ll	ll	ll	--	--	ll
unchr-759	scaffold3	2283296	.	T	A	39319.1	<lmxll>	lm	ll	ll	--	ll	ll	--	--	--	--	--	--	--	--	--	ll	--	lm	lm	ll	--	ll	--	ll	ll	--	ll	ll	--	--	ll	--	ll	ll	--	--	ll	ll	ll	--	--	ll
unchr-760	scaffold3	3106149	.	A	C	312674	<lmxll>	lm	ll	--	ll	--	--	ll	ll	ll	ll	ll	ll	ll	ll	ll	--	ll	--	ll	--	ll	lm	ll	--	--	ll	lm	lm	ll	ll	--	ll	--	lm	ll	ll	--	--	lm	ll	ll	--
unchr-761	scaffold3	3313991	.	C	T	8157.59	<lmxll>	lm	ll	lm	lm	ll	lm	ll	ll	ll	lm	ll	ll	lm	ll	ll	lm	ll	ll	ll	lm	lm	lm	ll	ll	ll	ll	ll	ll	ll	ll	ll	lm	ll	ll	ll	lm	ll	ll	lm	ll	lm	ll
unchr-762	scaffold3	3708222	.	A	G	14234.8	<nnxnp>	nn	np	np	nn	np	np	nn	nn	nn	nn	nn	--	np	np	np	np	nn	np	nn	np	np	np	nn	--	--	nn	nn	np	np	np	--	np	nn	np	np	nn	np	nn	--	--	nn	np
unchr-763	scaffold3	3708246	.	T	A	13543.2	<lmxll>	lm	ll	lm	lm	ll	ll	lm	ll	lm	lm	ll	ll	lm	lm	lm	lm	lm	lm	ll	lm	lm	ll	ll	ll	ll	lm	ll	ll	ll	ll	ll	ll	lm	lm	ll	ll	lm	--	ll	ll	lm	ll
unchr-764	scaffold3	3708248	.	C	T	13614.8	<lmxll>	lm	ll	lm	lm	ll	ll	lm	ll	lm	lm	ll	ll	lm	lm	lm	lm	lm	lm	ll	lm	lm	ll	ll	ll	ll	lm	ll	ll	ll	ll	ll	ll	lm	lm	ll	ll	lm	--	ll	ll	lm	ll
unchr-765	scaffold3	3708258	.	C	T	13555.6	<lmxll>	lm	ll	lm	lm	ll	ll	lm	ll	lm	lm	ll	ll	lm	lm	lm	lm	lm	lm	ll	lm	lm	ll	ll	ll	ll	lm	ll	ll	ll	ll	ll	ll	lm	lm	ll	ll	lm	--	ll	ll	lm	ll
unchr-766	scaffold3	3708267	.	A	ACC	14154.4	<nnxnp>	nn	np	np	nn	np	np	nn	np	nn	nn	nn	nn	np	nn	np	np	nn	np	nn	np	np	np	np	nn	nn	np	np	np	np	np	nn	np	np	nn	np	nn	nn	--	nn	nn	nn	np
unchr-767	scaffold3	3708268	.	TTA	T	14225.7	<nnxnp>	nn	np	np	nn	np	np	nn	np	nn	nn	nn	nn	np	nn	np	np	nn	np	nn	np	np	np	np	nn	nn	np	np	np	np	np	nn	np	np	nn	np	nn	nn	nn	nn	nn	nn	np
unchr-768	scaffold3	3708269	.	T	C	89448.8	<nnxnp>	nn	np	np	nn	np	np	nn	np	nn	nn	nn	nn	np	nn	np	np	nn	np	nn	np	np	np	np	nn	nn	np	np	np	np	np	nn	np	np	nn	np	nn	nn	--	nn	nn	nn	np
unchr-769	scaffold3	3708270	.	A	T	100979	<nnxnp>	nn	np	np	nn	np	np	nn	np	nn	nn	nn	nn	np	nn	np	np	nn	np	nn	np	np	np	np	nn	nn	np	np	np	np	np	nn	np	np	nn	np	nn	nn	--	nn	nn	nn	np
unchr-770	scaffold35	658836	.	C	T	13506.1	<nnxnp>	nn	np	np	nn	--	np	--	nn	nn	nn	np	np	nn	nn	np	--	np	np	--	np	nn	nn	np	--	np	nn	nn	nn	--	nn	np	nn	np	nn	np	np	np	np	nn	np	nn	np
unchr-771	scaffold35	658880	.	G	A	6914.32	<nnxnp>	nn	np	nn	nn	nn	nn	nn	np	nn	--	nn	nn	np	np	nn	nn	nn	nn	nn	nn	nn	nn	nn	nn	nn	nn	np	np	nn	np	nn	nn	nn	np	nn	nn	nn	nn	np	nn	np	nn
unchr-772	scaffold35	658884	.	G	T	6741.2	<nnxnp>	nn	np	nn	--	np	nn	nn	np	nn	--	nn	nn	np	np	nn	nn	nn	nn	nn	nn	nn	nn	nn	nn	nn	nn	np	np	nn	np	nn	nn	nn	np	nn	nn	nn	nn	np	nn	np	nn
unchr-773	scaffold35	659480	.	T	G	16421.7	<nnxnp>	nn	np	np	nn	np	nn	nn	nn	nn	nn	nn	nn	nn	nn	nn	np	nn	np	np	nn	np	nn	np	np	np	nn	nn	nn	np	nn	np	np	np	nn	np	np	np	np	nn	np	nn	nn
unchr-774	scaffold35	659509	.	T	C	17978.7	<nnxnp>	nn	np	np	nn	np	nn	nn	nn	nn	nn	nn	nn	nn	nn	nn	np	nn	np	np	nn	np	nn	np	np	np	nn	nn	nn	np	nn	np	np	np	nn	np	np	np	np	nn	np	nn	nn
unchr-775	scaffold35	659514	.	G	T	12459.3	<nnxnp>	nn	np	nn	np	nn	nn	nn	np	nn	np	nn	nn	np	np	nn	nn	nn	nn	nn	nn	nn	np	nn	nn	nn	np	np	np	nn	np	nn	np	nn	nn	nn	nn	nn	nn	np	nn	np	nn
unchr-776	scaffold35	659519	.	T	C	12681.2	<nnxnp>	nn	np	nn	np	nn	nn	nn	np	nn	np	nn	nn	np	np	nn	nn	nn	nn	nn	nn	nn	np	nn	nn	nn	np	np	np	nn	np	nn	np	nn	nn	nn	nn	nn	nn	np	nn	np	nn
unchr-777	scaffold35	885742	.	T	C	39685.8	<lmxll>	lm	ll	--	ll	ll	ll	--	--	--	--	ll	--	ll	ll	--	--	--	--	--	--	--	lm	--	--	ll	ll	--	--	--	--	--	ll	--	ll	--	ll	ll	--	--	--	--	--
unchr-778	scaffold35	887616	.	C	T	138309	<lmxll>	lm	ll	lm	ll	ll	ll	lm	--	--	lm	ll	--	ll	ll	--	--	--	--	--	--	lm	ll	lm	--	ll	ll	--	ll	--	--	lm	ll	--	ll	lm	ll	ll	lm	--	lm	--	--
unchr-779	scaffold35	957011	.	T	C	70383.5	<nnxnp>	nn	np	--	nn	nn	nn	np	nn	nn	nn	--	nn	nn	nn	nn	np	np	nn	nn	nn	nn	nn	np	--	--	nn	nn	nn	nn	nn	np	nn	nn	nn	nn	np	nn	np	nn	np	nn	nn
unchr-780	scaffold35	957015	.	GA	G	128364	<lmxll>	lm	ll	--	ll	ll	ll	lm	lm	lm	lm	ll	--	ll	ll	--	lm	lm	--	--	--	--	ll	lm	--	ll	ll	lm	ll	--	lm	lm	ll	--	ll	--	ll	ll	lm	lm	lm	lm	--
unchr-781	scaffold35	957308	.	T	TA	83453.3	<lmxll>	lm	ll	ll	--	--	--	ll	ll	ll	ll	lm	ll	--	--	ll	ll	ll	ll	ll	ll	ll	--	ll	ll	--	--	ll	--	ll	ll	ll	--	ll	--	ll	--	--	ll	ll	ll	ll	ll
unchr-782	scaffold35	965858	.	GGT	G	26056.1	<lmxll>	lm	ll	ll	--	lm	lm	ll	ll	ll	ll	lm	ll	--	--	ll	ll	ll	ll	ll	ll	ll	--	ll	ll	--	--	ll	--	ll	ll	ll	--	ll	lm	ll	lm	lm	ll	ll	--	ll	ll
unchr-783	scaffold35	1182468	.	A	C	39414.6	<nnxnp>	nn	np	nn	np	nn	nn	nn	--	--	--	nn	nn	np	np	nn	nn	nn	nn	nn	nn	nn	np	nn	nn	nn	np	--	np	nn	--	nn	np	nn	np	nn	nn	nn	nn	--	nn	--	nn
unchr-784	scaffold35	1191536	.	G	A	11836.2	<nnxnp>	nn	np	nn	np	nn	nn	nn	nn	nn	np	nn	nn	np	nn	nn	nn	nn	nn	nn	nn	nn	np	nn	nn	nn	np	nn	nn	nn	--	nn	--	nn	np	nn	nn	nn	nn	--	nn	np	nn
unchr-785	scaffold35	1347316	.	A	T	24455.6	<nnxnp>	nn	np	np	nn	np	np	np	nn	nn	nn	nn	np	nn	nn	np	np	np	np	np	np	nn	nn	nn	np	nn	nn	nn	nn	nn	nn	nn	nn	np	nn	nn	np	nn	nn	nn	nn	nn	np
unchr-786	scaffold35	1347336	.	T	C	22395.1	<nnxnp>	nn	np	np	nn	np	np	np	nn	nn	nn	nn	np	nn	nn	np	np	np	np	np	np	nn	nn	nn	np	nn	nn	nn	nn	nn	nn	nn	nn	np	nn	nn	np	nn	nn	nn	nn	nn	np
unchr-787	scaffold35	1347354	.	T	A	19448.8	<nnxnp>	nn	np	np	nn	np	np	np	nn	nn	nn	nn	np	nn	nn	np	np	np	np	np	np	nn	nn	nn	np	nn	nn	nn	nn	nn	nn	nn	nn	np	nn	nn	nn	nn	nn	nn	nn	nn	np
unchr-788	scaffold35	1347801	.	T	C	55679	<lmxll>	lm	ll	ll	lm	lm	lm	ll	ll	ll	ll	lm	ll	lm	lm	ll	ll	ll	ll	ll	ll	ll	lm	ll	ll	lm	lm	ll	lm	ll	ll	ll	lm	ll	lm	ll	lm	lm	ll	ll	ll	ll	ll
unchr-789	scaffold35	1347853	.	T	TCTG	28964.1	<nnxnp>	nn	np	nn	np	nn	nn	nn	np	np	np	nn	nn	np	np	nn	nn	nn	nn	nn	nn	nn	np	nn	nn	np	np	np	np	nn	np	nn	np	nn	np	nn	nn	nn	nn	np	nn	np	nn
unchr-790	scaffold35	1347854	.	T	C	87354.5	<nnxnp>	nn	np	np	nn	np	np	np	--	nn	--	np	np	nn	nn	np	np	np	np	np	np	np	nn	np	np	nn	nn	nn	nn	np	nn	np	nn	np	nn	np	np	np	np	nn	np	nn	np
unchr-791	scaffold35	1347856	.	A	G	46179.2	<nnxnp>	nn	np	np	nn	np	np	np	nn	nn	nn	np	np	nn	nn	np	np	np	np	np	np	np	nn	np	np	nn	nn	nn	nn	np	nn	np	nn	np	nn	np	np	np	np	nn	np	nn	np
unchr-792	scaffold35	1347859	.	A	C	27270.1	<nnxnp>	nn	np	nn	np	nn	nn	nn	np	np	np	nn	nn	np	np	nn	nn	nn	nn	nn	nn	nn	np	nn	nn	np	np	np	np	nn	np	nn	np	nn	np	nn	nn	nn	nn	np	nn	np	nn
unchr-793	scaffold35	1347860	.	T	C	85085.1	<nnxnp>	nn	np	np	nn	np	np	np	nn	nn	nn	np	np	nn	nn	np	np	np	np	np	np	np	nn	np	np	nn	nn	nn	nn	np	nn	np	nn	np	nn	np	np	np	np	nn	np	nn	np
unchr-794	scaffold35	1347861	.	TC	T	25697.5	<nnxnp>	nn	np	nn	np	nn	nn	nn	np	np	np	nn	nn	np	np	nn	nn	nn	nn	nn	nn	nn	np	nn	nn	np	np	np	np	nn	np	nn	np	nn	np	nn	nn	nn	nn	np	nn	np	nn
unchr-795	scaffold35	1730406	.	A	G	18997	<nnxnp>	nn	np	nn	nn	nn	--	nn	nn	--	nn	nn	nn	nn	nn	nn	--	nn	nn	--	nn	--	--	nn	nn	nn	nn	nn	--	nn	nn	nn	--	np	nn	np	nn	nn	--	nn	np	nn	--
unchr-796	scaffold35	1730571	.	G	A	38038.1	<nnxnp>	nn	np	np	np	np	nn	np	np	nn	np	np	np	np	np	np	nn	np	np	nn	np	nn	nn	np	np	np	np	np	nn	np	np	np	nn	nn	np	nn	np	np	nn	np	nn	np	nn
unchr-797	scaffold35	1730592	.	A	G	55214.7	<nnxnp>	nn	np	nn	nn	nn	np	nn	nn	np	nn	nn	nn	nn	nn	nn	np	nn	nn	np	nn	np	np	nn	nn	nn	nn	nn	np	nn	nn	nn	np	np	nn	np	nn	nn	np	nn	np	nn	np
unchr-798	scaffold35	1730595	.	A	G	121037	<lmxll>	lm	ll	lm	ll	lm	lm	ll	ll	ll	ll	lm	ll	ll	lm	lm	ll	lm	lm	ll	lm	ll	lm	ll	ll	ll	ll	ll	lm	ll	ll	ll	lm	lm	lm	lm	ll	ll	ll	lm	ll	lm	lm
unchr-799	scaffold35	1730645	.	A	G	34571.2	<nnxnp>	nn	np	nn	nn	nn	np	nn	nn	np	nn	nn	nn	nn	nn	nn	np	nn	nn	np	nn	np	np	nn	nn	nn	nn	nn	np	nn	nn	nn	np	np	nn	np	nn	nn	np	nn	np	nn	np
unchr-800	scaffold35	1730661	.	C	T	89095.4	<lmxll>	lm	ll	ll	lm	ll	ll	lm	lm	lm	lm	ll	lm	lm	ll	ll	lm	ll	ll	lm	ll	lm	ll	lm	lm	lm	lm	lm	ll	lm	lm	lm	ll	ll	ll	ll	lm	lm	lm	ll	lm	ll	ll
unchr-801	scaffold35	1730724	.	T	C	34351.3	<lmxll>	lm	ll	ll	lm	ll	ll	lm	lm	lm	lm	ll	lm	lm	ll	ll	lm	ll	ll	lm	ll	lm	ll	lm	lm	lm	lm	lm	ll	lm	lm	lm	ll	ll	ll	ll	lm	lm	lm	ll	lm	ll	ll
unchr-802	scaffold35	1760801	.	T	A	40295.2	<lmxll>	lm	ll	ll	--	ll	ll	--	--	lm	--	ll	--	--	ll	--	lm	ll	ll	lm	ll	lm	ll	--	--	--	--	--	ll	--	--	--	ll	ll	ll	ll	--	--	lm	ll	lm	ll	ll
unchr-803	scaffold35	1760829	.	A	G	14016.8	<lmxll>	lm	ll	lm	ll	--	lm	ll	ll	ll	ll	--	ll	ll	--	--	ll	--	--	ll	--	ll	lm	ll	--	ll	ll	--	lm	--	--	ll	lm	lm	--	lm	ll	ll	ll	--	ll	--	lm
unchr-804	scaffold35	1792322	.	CATAT	C	19320.2	<nnxnp>	nn	np	nn	nn	nn	np	nn	nn	np	nn	nn	nn	nn	nn	nn	np	nn	nn	np	nn	np	np	nn	nn	nn	nn	nn	np	nn	nn	nn	np	np	nn	np	nn	nn	np	nn	np	nn	np
unchr-805	scaffold35	1792334	.	C	T	23504.8	<nnxnp>	nn	np	nn	np	np	nn	np	np	nn	np	nn	np	nn	np	np	nn	np	np	nn	np	nn	nn	np	np	np	np	nn	nn	nn	np	np	nn	nn	np	nn	np	np	nn	np	nn	np	nn
unchr-806	scaffold35	1792377	.	T	A	20220.9	<nnxnp>	nn	np	nn	np	np	nn	np	np	nn	np	nn	np	nn	np	--	nn	--	np	nn	np	nn	nn	np	np	np	np	nn	nn	nn	np	np	nn	nn	np	nn	np	np	nn	np	nn	np	nn
unchr-807	scaffold41	49899	.	G	T	15659.7	<lmxll>	lm	ll	ll	ll	--	lm	ll	lm	ll	ll	--	ll	ll	--	lm	ll	ll	ll	ll	ll	ll	--	ll	ll	ll	ll	lm	lm	--	lm	ll	ll	ll	lm	ll	lm	lm	ll	--	ll	ll	ll
unchr-808	scaffold41	49904	.	T	C	71947.7	<lmxll>	lm	ll	ll	ll	--	lm	ll	lm	ll	ll	--	ll	ll	--	lm	ll	ll	ll	ll	ll	ll	--	ll	ll	ll	ll	lm	lm	--	--	ll	ll	ll	lm	ll	lm	lm	ll	--	ll	ll	ll
unchr-809	scaffold41	65316	.	A	C	138217	<nnxnp>	nn	np	np	nn	np	nn	nn	np	nn	np	nn	nn	nn	np	nn	np	np	np	np	np	np	np	np	np	np	nn	np	nn	np	np	np	np	--	np	nn	nn	nn	np	np	nn	np	np
unchr-810	scaffold41	65319	.	T	C	92601	<nnxnp>	nn	np	nn	nn	nn	np	np	nn	np	nn	np	np	np	nn	np	nn	nn	nn	nn	nn	nn	nn	nn	nn	nn	np	nn	--	nn	nn	nn	nn	nn	nn	nn	np	np	nn	nn	np	nn	nn
unchr-811	scaffold41	105992	.	C	T	241000	<lmxll>	lm	ll	--	--	ll	ll	--	ll	ll	--	ll	--	--	ll	ll	--	--	--	ll	--	--	ll	--	--	--	--	ll	ll	ll	ll	--	--	--	ll	--	ll	ll	--	ll	--	--	--
unchr-812	scaffold41	143813	.	GGAAGACAGTCAAT	G	137337	<lmxll>	lm	ll	--	lm	ll	ll	lm	ll	--	--	ll	--	--	ll	ll	--	lm	lm	--	lm	lm	ll	--	lm	lm	lm	ll	ll	ll	--	--	lm	lm	ll	--	ll	ll	--	ll	lm	lm	lm
unchr-813	scaffold41	143840	.	A	AGAGTT	81394.6	<nnxnp>	nn	np	nn	np	nn	nn	nn	nn	nn	nn	nn	nn	nn	nn	nn	nn	np	np	nn	np	np	nn	nn	np	np	nn	np	nn	nn	nn	nn	np	np	np	nn	nn	nn	nn	np	nn	np	np
unchr-814	scaffold41	143857	.	T	TTA	126982	<nnxnp>	nn	np	nn	nn	nn	nn	np	nn	--	nn	np	--	nn	nn	nn	nn	nn	nn	nn	nn	nn	nn	nn	nn	nn	np	nn	np	nn	nn	nn	nn	nn	nn	nn	np	np	nn	nn	np	nn	nn
unchr-815	scaffold41	143859	.	A	ATG	81701.4	<nnxnp>	nn	np	--	np	--	nn	nn	--	nn	--	nn	nn	nn	nn	nn	nn	np	np	nn	np	np	--	--	np	np	nn	np	nn	nn	nn	nn	np	np	np	nn	nn	nn	--	np	nn	np	np
unchr-816	scaffold41	155621	.	G	A	59402.5	<lmxll>	lm	ll	--	--	ll	ll	--	ll	--	--	ll	--	--	ll	ll	--	--	--	--	--	--	ll	--	--	--	--	ll	ll	ll	--	--	--	--	ll	--	ll	ll	ll	ll	--	--	--
unchr-817	scaffold41	159077	.	T	A	70552.1	<lmxll>	lm	ll	--	--	ll	--	--	ll	lm	--	ll	--	--	ll	ll	--	lm	--	lm	lm	lm	ll	lm	--	--	--	ll	ll	ll	--	--	--	lm	ll	lm	ll	ll	lm	ll	lm	--	lm
unchr-818	scaffold41	219127	.	ACGGGTCGGGTATTAC	A	50554.2	<lmxll>	lm	ll	--	--	ll	ll	--	ll	--	--	ll	--	--	ll	ll	--	--	--	--	--	--	ll	--	--	--	--	ll	ll	ll	--	--	--	--	ll	--	ll	ll	--	ll	--	--	--
unchr-819	scaffold41	240463	.	C	T	196523	<lmxll>	lm	ll	--	--	ll	ll	--	ll	lm	lm	ll	lm	lm	ll	ll	--	--	--	--	--	--	ll	--	--	--	lm	ll	ll	ll	--	lm	lm	lm	ll	lm	ll	ll	--	ll	lm	--	--
unchr-820	scaffold41	240636	.	A	G	183578	<lmxll>	lm	ll	ll	ll	--	--	ll	--	ll	ll	--	ll	ll	--	--	ll	ll	ll	ll	ll	ll	--	ll	ll	ll	ll	--	--	--	ll	ll	ll	ll	--	ll	--	--	ll	--	ll	ll	ll
unchr-821	scaffold41	240689	.	A	G	207510	<lmxll>	lm	ll	--	--	ll	ll	--	ll	--	--	ll	--	--	ll	ll	--	--	--	--	--	--	ll	--	--	--	--	ll	ll	ll	--	--	--	--	ll	--	ll	ll	--	ll	--	--	--
unchr-822	scaffold41	255591	.	G	A	11893.1	<lmxll>	lm	ll	lm	--	ll	ll	lm	ll	lm	--	ll	lm	lm	ll	ll	--	--	lm	lm	lm	lm	ll	lm	--	lm	lm	ll	ll	ll	lm	lm	--	--	ll	lm	ll	ll	lm	ll	lm	lm	lm
unchr-823	scaffold41	255596	.	G	A	24226.5	<nnxnp>	nn	np	nn	nn	nn	np	np	nn	np	nn	np	np	np	nn	np	nn	nn	nn	np	nn	nn	nn	nn	nn	nn	np	nn	np	nn	nn	nn	nn	nn	nn	np	np	np	nn	nn	np	nn	nn
unchr-824	scaffold41	255620	.	C	T	11406.8	<lmxll>	lm	ll	lm	--	ll	ll	lm	ll	lm	--	ll	lm	lm	ll	ll	--	--	lm	--	lm	lm	ll	lm	--	lm	lm	ll	ll	ll	--	--	--	--	ll	lm	ll	ll	--	ll	lm	lm	lm
unchr-825	scaffold41	310132	.	G	C	62100.8	<nnxnp>	nn	np	np	np	np	nn	nn	np	nn	np	nn	nn	nn	np	nn	np	np	np	np	np	np	np	np	np	np	nn	np	nn	np	np	np	np	np	np	nn	nn	nn	np	np	nn	np	np
unchr-826	scaffold41	342989	.	AT	A	36269.2	<nnxnp>	nn	np	np	np	np	nn	nn	np	nn	np	nn	nn	nn	np	nn	np	np	np	np	np	np	np	np	np	np	nn	np	nn	np	np	np	np	np	np	nn	nn	nn	np	np	nn	np	np
unchr-827	scaffold41	342991	.	ATT	A	25347	<nnxnp>	nn	np	nn	nn	nn	np	np	nn	np	nn	np	np	np	nn	np	nn	nn	nn	nn	nn	nn	nn	nn	nn	nn	np	nn	np	nn	nn	nn	nn	nn	nn	np	np	np	nn	nn	np	nn	nn
unchr-828	scaffold41	343576	.	G	A	5534.98	<nnxnp>	nn	np	nn	nn	nn	nn	nn	nn	nn	np	nn	nn	nn	np	nn	np	np	nn	nn	nn	nn	nn	nn	nn	nn	nn	nn	nn	nn	nn	nn	nn	np	np	nn	nn	nn	np	nn	nn	np	nn
unchr-829	scaffold41	343582	.	G	A	5551.35	<nnxnp>	nn	np	nn	nn	nn	nn	nn	nn	nn	np	nn	nn	nn	np	nn	np	np	nn	nn	nn	nn	nn	nn	nn	nn	nn	nn	nn	nn	nn	nn	nn	np	np	nn	nn	nn	np	nn	nn	np	nn
unchr-830	scaffold41	457107	.	AG	A	129693	<hkxhk>	hk	hk	kk	kk	hh	hh	kk	hh	kk	kk	hh	kk	kk	hh	hh	kk	kk	kk	kk	kk	kk	hh	kk	kk	kk	kk	hh	hh	hh	kk	kk	kk	kk	hh	kk	hh	hh	kk	hh	kk	kk	kk
unchr-831	scaffold41	457305	.	A	G	39014.6	<lmxll>	lm	ll	ll	ll	--	--	ll	--	ll	ll	--	ll	ll	--	ll	ll	ll	ll	ll	ll	ll	--	ll	ll	ll	ll	--	--	--	ll	ll	ll	ll	--	ll	--	--	ll	lm	ll	ll	ll
unchr-832	scaffold41	569261	.	C	A	139276	<lmxll>	lm	ll	--	--	ll	ll	--	ll	--	--	ll	--	--	ll	ll	--	--	--	--	--	--	ll	--	--	--	--	ll	ll	ll	--	--	--	--	ll	--	ll	ll	--	ll	--	--	--
unchr-833	scaffold41	598189	.	G	A	301018	<nnxnp>	nn	np	nn	nn	nn	np	np	nn	np	nn	np	np	np	nn	np	nn	nn	nn	nn	nn	nn	nn	nn	nn	nn	np	nn	np	nn	nn	nn	nn	nn	nn	np	np	np	nn	nn	np	nn	nn
unchr-834	scaffold41	598329	.	C	T	32884.7	<nnxnp>	nn	np	np	nn	np	nn	nn	nn	nn	np	nn	nn	nn	np	nn	nn	np	nn	np	np	np	nn	nn	np	np	nn	np	nn	np	nn	np	nn	np	np	nn	nn	nn	nn	nn	nn	--	np
unchr-835	scaffold41	718847	.	A	T	45315.1	<lmxll>	lm	ll	--	ll	--	--	ll	--	--	ll	ll	--	--	--	ll	--	--	--	--	--	--	--	ll	--	--	--	ll	--	ll	ll	ll	ll	ll	--	ll	ll	--	--	ll	ll	ll	ll
unchr-836	scaffold41	746035	.	A	AC	135245	<nnxnp>	nn	np	nn	nn	np	nn	np	np	np	nn	np	np	np	nn	nn	np	np	np	nn	nn	np	np	nn	np	nn	np	np	nn	np	np	np	np	nn	nn	np	nn	nn	np	np	nn	np	np
unchr-837	scaffold41	781594	.	A	T	127833	<lmxll>	lm	ll	--	ll	--	--	ll	--	--	ll	ll	--	--	--	ll	--	lm	--	--	--	--	--	ll	--	--	lm	ll	--	ll	ll	ll	ll	ll	--	ll	ll	--	--	ll	ll	ll	ll
unchr-838	scaffold41	811514	.	C	T	122403	<nnxnp>	nn	np	np	np	--	np	nn	nn	nn	np	nn	nn	nn	np	np	nn	nn	nn	np	np	nn	nn	np	nn	np	nn	nn	--	nn	nn	nn	nn	np	np	nn	np	np	nn	nn	np	nn	--
unchr-839	scaffold41	811550	.	G	A	11418.9	<nnxnp>	nn	np	nn	nn	--	nn	np	np	np	nn	np	np	np	nn	nn	np	np	np	nn	nn	nn	np	nn	nn	nn	np	nn	nn	np	np	np	np	nn	nn	np	nn	nn	np	np	nn	np	--
unchr-840	scaffold41	837948	.	G	T	58909.7	<lmxll>	lm	ll	--	ll	lm	--	ll	--	lm	ll	ll	lm	--	lm	ll	lm	--	--	lm	lm	lm	--	ll	lm	lm	--	ll	--	ll	ll	ll	ll	ll	--	ll	ll	lm	lm	ll	ll	ll	ll
unchr-841	scaffold41	837963	.	T	TGGAG	63786.1	<nnxnp>	nn	np	nn	nn	np	nn	nn	np	np	nn	np	np	np	nn	nn	np	np	nn	nn	nn	np	nn	nn	np	nn	np	nn	nn	nn	np	nn	nn	nn	nn	nn	nn	nn	np	np	nn	np	nn
unchr-842	scaffold41	837981	.	T	C	72146.9	<lmxll>	lm	ll	lm	ll	lm	--	ll	lm	lm	ll	ll	lm	lm	lm	ll	lm	lm	--	lm	lm	lm	--	ll	lm	lm	lm	ll	--	ll	ll	ll	ll	ll	--	ll	ll	lm	lm	ll	ll	ll	ll
unchr-843	scaffold41	838001	.	GA	G	44853.6	<nnxnp>	nn	np	np	np	nn	nn	nn	nn	nn	np	nn	nn	nn	np	np	nn	nn	nn	np	np	nn	nn	np	nn	np	nn	nn	--	nn	nn	nn	nn	np	--	nn	np	np	nn	nn	np	nn	nn
unchr-844	scaffold41	838027	.	T	C	80341.4	<nnxnp>	nn	np	nn	nn	np	nn	nn	np	np	nn	np	np	np	nn	nn	np	np	nn	nn	nn	np	--	nn	np	nn	np	--	nn	--	np	nn	--	nn	nn	--	nn	nn	np	np	nn	np	--
unchr-845	scaffold41	838039	.	A	G	50877.4	<nnxnp>	nn	np	np	np	nn	nn	nn	nn	nn	np	nn	nn	nn	np	np	nn	nn	nn	np	np	nn	nn	np	nn	np	nn	nn	--	nn	nn	nn	nn	np	--	nn	np	np	nn	nn	np	nn	nn
unchr-846	scaffold41	838048	.	CAATAA	C	79863.1	<nnxnp>	nn	np	nn	nn	np	nn	nn	np	np	nn	np	np	np	nn	nn	np	np	--	nn	nn	np	nn	nn	np	nn	np	--	nn	--	np	--	nn	nn	nn	--	nn	nn	np	np	nn	np	--
unchr-847	scaffold41	889694	.	C	T	32851.8	<lmxll>	lm	ll	ll	--	ll	ll	--	ll	ll	--	--	ll	ll	ll	--	ll	ll	ll	ll	ll	ll	ll	--	--	ll	ll	--	ll	--	--	--	--	--	ll	--	--	ll	ll	--	--	--	--
unchr-848	scaffold41	904945	.	C	A	62764.3	<nnxnp>	nn	np	np	np	nn	np	nn	nn	nn	np	nn	nn	nn	np	np	nn	nn	nn	np	np	nn	nn	np	nn	np	nn	nn	np	nn	nn	nn	nn	np	np	nn	np	np	nn	nn	np	nn	nn
unchr-849	scaffold41	904984	.	T	A	61854.2	<nnxnp>	nn	np	nn	nn	np	nn	np	np	np	nn	--	np	np	nn	nn	np	np	np	nn	nn	np	np	nn	np	nn	np	np	nn	np	np	--	np	nn	nn	np	nn	nn	np	np	nn	--	np
unchr-850	scaffold41	966039	.	G	A	42254.8	<nnxnp>	nn	np	nn	nn	np	nn	np	np	np	nn	np	np	np	nn	nn	np	np	np	nn	nn	np	np	nn	np	nn	np	np	nn	np	np	np	np	nn	nn	np	nn	nn	np	np	nn	np	np
unchr-851	scaffold41	966040	.	T	A	42413.8	<nnxnp>	nn	np	nn	nn	np	nn	np	np	np	nn	np	np	np	nn	nn	np	np	np	nn	nn	np	np	nn	np	nn	np	np	nn	np	np	np	np	nn	nn	np	nn	nn	np	np	nn	np	np
unchr-852	scaffold41	966071	.	C	T	30040.3	<nnxnp>	nn	np	np	np	nn	np	nn	nn	nn	np	nn	nn	nn	np	np	nn	nn	nn	np	np	nn	nn	np	nn	np	nn	nn	np	nn	nn	nn	nn	np	np	nn	np	np	nn	nn	np	nn	nn
unchr-853	scaffold41	966142	.	A	G	145963	<nnxnp>	nn	np	nn	nn	nn	nn	np	nn	nn	nn	--	np	np	nn	nn	--	nn	nn	nn	nn	nn	np	nn	np	nn	np	nn	nn	np	nn	np	nn	nn	nn	np	nn	nn	np	nn	nn	nn	nn
unchr-854	scaffold41	966143	.	G	A	34813.3	<nnxnp>	nn	np	np	np	nn	nn	nn	nn	nn	np	nn	nn	nn	np	--	nn	nn	nn	np	np	nn	nn	nn	nn	nn	nn	nn	nn	nn	nn	nn	nn	np	nn	nn	np	np	nn	nn	np	nn	nn
unchr-855	scaffold41	966231	.	T	TG	32838.7	<nnxnp>	nn	np	np	np	nn	nn	nn	nn	nn	np	nn	nn	nn	np	nn	nn	nn	nn	np	np	nn	nn	nn	nn	nn	nn	nn	nn	nn	nn	nn	nn	np	nn	nn	np	np	nn	nn	np	nn	nn
unchr-856	scaffold41	1163846	.	A	T	264959	<lmxll>	lm	ll	--	--	ll	--	--	ll	ll	--	--	ll	ll	--	--	ll	ll	ll	--	ll	ll	ll	--	ll	ll	ll	--	ll	--	--	--	--	--	ll	--	--	ll	ll	--	--	--	--
unchr-857	scaffold41	1163847	.	A	G	92464.2	<lmxll>	lm	ll	--	ll	--	--	ll	--	--	ll	ll	--	--	--	ll	--	--	--	--	--	--	--	ll	--	--	--	ll	--	ll	ll	ll	ll	ll	--	ll	ll	--	--	ll	ll	ll	ll
unchr-858	scaffold41	1163849	.	A	T	92948.2	<lmxll>	lm	ll	--	ll	--	--	ll	--	--	ll	ll	--	--	--	ll	--	--	--	--	--	--	--	ll	--	--	--	ll	--	ll	ll	ll	ll	ll	--	ll	ll	--	--	ll	ll	ll	ll
unchr-859	scaffold41	1163870	.	T	TAATAG	91439.2	<lmxll>	lm	ll	--	ll	--	--	ll	--	--	ll	ll	--	--	--	ll	--	--	--	--	--	--	--	ll	--	--	--	ll	--	ll	ll	ll	ll	ll	--	ll	ll	--	--	ll	ll	ll	ll
unchr-860	scaffold41	1164116	.	A	C	268490	<lmxll>	lm	ll	ll	--	ll	ll	--	ll	ll	--	--	ll	ll	ll	--	ll	ll	ll	ll	ll	ll	ll	--	ll	ll	ll	--	ll	--	--	--	--	--	ll	--	--	ll	ll	--	--	--	--
unchr-861	scaffold41	1227244	.	C	T	51864.6	<lmxll>	lm	ll	lm	ll	--	--	ll	--	--	ll	ll	--	--	--	ll	--	--	--	--	--	--	--	ll	--	lm	--	ll	--	ll	ll	ll	ll	ll	--	ll	ll	--	--	ll	ll	ll	ll
unchr-862	scaffold41	1298096	.	G	A	21171.9	<nnxnp>	nn	np	np	np	nn	np	nn	nn	nn	np	nn	nn	nn	np	np	nn	nn	nn	np	np	nn	nn	np	nn	np	nn	nn	np	nn	nn	nn	nn	np	np	nn	np	np	nn	nn	np	nn	nn
unchr-863	scaffold41	1298105	.	T	A	21119.5	<nnxnp>	nn	np	np	np	nn	np	nn	nn	nn	np	nn	nn	nn	np	np	nn	nn	nn	np	np	nn	nn	np	nn	np	nn	nn	np	nn	nn	nn	nn	np	np	nn	np	np	nn	nn	np	nn	nn
unchr-864	scaffold41	1298120	.	A	C	58707.7	<lmxll>	lm	ll	ll	lm	ll	ll	lm	ll	ll	lm	lm	ll	ll	ll	lm	ll	ll	ll	ll	ll	ll	ll	lm	ll	ll	ll	lm	ll	lm	lm	lm	lm	lm	ll	lm	lm	ll	ll	lm	lm	lm	lm
unchr-865	scaffold41	1394418	.	T	G	139323	<lmxll>	lm	ll	--	ll	--	--	ll	--	--	ll	ll	--	--	--	ll	--	--	--	--	--	--	--	ll	--	--	--	ll	lm	ll	ll	ll	ll	ll	--	ll	ll	--	--	ll	ll	ll	ll
unchr-866	scaffold41	1400054	.	C	T	150233	<lmxll>	lm	ll	ll	--	ll	ll	--	ll	ll	--	--	ll	ll	ll	--	ll	ll	ll	ll	ll	ll	ll	--	ll	ll	ll	--	ll	--	--	--	--	--	ll	--	--	ll	ll	--	--	--	--
unchr-867	scaffold41	1555902	.	T	C	6381.43	<nnxnp>	nn	np	nn	nn	nn	nn	np	nn	--	nn	np	--	nn	nn	nn	nn	np	nn	nn	nn	nn	nn	nn	--	nn	nn	np	nn	np	nn	nn	np	nn	nn	np	nn	nn	--	nn	nn	--	np
unchr-868	scaffold41	1555910	.	A	G	16766.5	<lmxll>	lm	ll	lm	ll	--	lm	ll	--	--	ll	ll	--	--	lm	ll	--	lm	--	lm	lm	--	--	ll	--	lm	--	ll	--	ll	ll	ll	ll	ll	lm	ll	ll	lm	--	ll	ll	--	ll
unchr-869	scaffold41	1555942	.	C	T	20832.9	<nnxnp>	nn	np	np	np	nn	np	nn	nn	nn	np	nn	nn	nn	np	np	nn	nn	nn	np	np	nn	nn	np	nn	np	nn	nn	nn	nn	nn	nn	nn	--	np	nn	np	np	--	nn	np	--	nn
unchr-870	scaffold41	1649499	.	T	C	37239.8	<lmxll>	lm	ll	ll	--	ll	ll	--	ll	ll	--	--	ll	ll	ll	--	ll	ll	ll	ll	ll	ll	ll	lm	ll	ll	ll	--	--	--	--	--	--	--	ll	--	--	ll	--	--	--	--	--
unchr-871	scaffold41	1754296	.	C	T	26477.8	<nnxnp>	nn	np	nn	nn	nn	nn	--	np	np	nn	--	np	nn	nn	nn	np	np	np	nn	nn	np	np	nn	nn	nn	nn	--	nn	--	--	--	--	nn	nn	--	nn	nn	np	--	nn	--	nn
unchr-872	scaffold41	1754306	.	T	C	30783.1	<nnxnp>	nn	np	np	--	nn	np	nn	nn	nn	--	nn	nn	nn	np	--	nn	nn	nn	np	np	nn	nn	--	nn	np	nn	nn	np	nn	nn	nn	nn	--	np	nn	--	np	nn	nn	--	nn	nn
unchr-873	scaffold41	1754320	.	T	G	21938.7	<nnxnp>	nn	np	nn	nn	nn	nn	--	np	np	--	--	np	nn	nn	nn	np	np	np	nn	nn	np	np	nn	nn	nn	nn	--	nn	--	--	--	nn	nn	nn	--	nn	nn	np	--	nn	--	nn
unchr-874	scaffold41	1754347	.	G	A	61717.5	<nnxnp>	nn	np	np	--	nn	np	nn	nn	nn	nn	nn	nn	nn	np	--	nn	nn	nn	np	np	nn	nn	--	nn	np	nn	nn	np	nn	nn	--	nn	--	np	nn	--	np	nn	nn	--	nn	nn
unchr-875	scaffold41	1754488	.	C	T	83590.8	<lmxll>	lm	ll	ll	lm	ll	ll	lm	ll	ll	lm	lm	ll	ll	ll	lm	ll	ll	ll	ll	ll	ll	ll	lm	ll	ll	ll	--	ll	lm	lm	lm	lm	lm	ll	lm	lm	ll	ll	lm	lm	lm	lm
unchr-876	scaffold41	1833731	.	T	C	10103	<nnxnp>	nn	np	np	np	nn	nn	nn	nn	nn	nn	nn	nn	nn	np	nn	nn	nn	nn	nn	nn	nn	nn	nn	np	nn	np	nn	nn	nn	nn	nn	nn	nn	nn	nn	nn	nn	np	nn	nn	np	nn
unchr-877	scaffold41	1833735	.	T	C	10096.5	<nnxnp>	nn	np	np	np	nn	nn	nn	nn	nn	nn	nn	nn	nn	np	nn	nn	nn	nn	nn	nn	nn	nn	nn	np	nn	np	nn	nn	nn	nn	nn	nn	nn	nn	nn	nn	nn	np	nn	nn	np	nn
unchr-878	scaffold41	1833739	.	A	G	10222.4	<nnxnp>	nn	np	np	np	nn	nn	nn	nn	nn	nn	nn	nn	nn	np	nn	nn	nn	nn	nn	nn	nn	nn	nn	np	nn	np	nn	nn	nn	nn	nn	nn	nn	nn	nn	nn	nn	np	nn	nn	np	nn
unchr-879	scaffold41	1833742	.	C	A	10096.6	<nnxnp>	nn	np	np	np	nn	nn	nn	nn	nn	nn	nn	nn	nn	np	nn	nn	nn	nn	nn	nn	nn	nn	nn	np	nn	np	nn	nn	nn	nn	nn	nn	nn	nn	np	nn	nn	np	nn	nn	np	nn
unchr-880	scaffold41	1834301	.	T	C	49836.3	<nnxnp>	nn	np	np	np	np	np	np	np	np	np	np	np	np	np	np	np	np	np	np	np	np	np	np	np	np	np	np	np	np	np	np	np	np	np	np	np	np	np	np	np	np	np
unchr-881	scaffold41	1834316	.	T	C	49490.5	<nnxnp>	nn	np	np	np	np	np	np	np	np	np	np	np	np	np	np	np	np	np	np	np	np	np	np	np	np	np	np	np	np	np	np	np	np	np	np	np	np	np	np	np	np	np
unchr-882	scaffold41	1834387	.	T	G	46392.5	<nnxnp>	nn	np	np	np	np	np	np	np	np	np	np	np	np	np	np	np	np	np	np	np	np	np	np	np	np	np	np	np	np	np	np	np	np	np	np	np	np	np	np	np	np	np
unchr-883	scaffold41	1843668	.	A	G	39263.4	<nnxnp>	nn	np	nn	nn	np	nn	np	np	np	nn	np	np	np	nn	nn	np	np	np	nn	nn	np	np	nn	np	nn	np	np	nn	np	np	np	--	nn	nn	np	nn	nn	np	np	nn	np	np
unchr-884	scaffold7	461844	.	T	C	29887.6	<nnxnp>	nn	np	nn	np	nn	nn	nn	np	np	np	nn	np	np	np	nn	nn	np	nn	nn	nn	nn	np	nn	nn	nn	np	np	np	nn	np	nn	np	nn	np	nn	nn	nn	nn	np	nn	np	nn
unchr-885	scaffold7	513504	.	G	GA	74021.3	<nnxnp>	nn	np	np	nn	np	np	np	nn	nn	nn	nn	nn	nn	nn	np	np	nn	nn	--	np	--	nn	--	np	np	nn	nn	nn	--	nn	np	nn	np	nn	np	np	np	nn	nn	--	nn	np
unchr-886	scaffold7	513532	.	T	C	275106	<lmxll>	lm	ll	ll	ll	lm	lm	ll	ll	ll	ll	--	ll	ll	lm	ll	ll	lm	ll	ll	ll	ll	lm	ll	ll	lm	lm	lm	lm	ll	ll	ll	--	ll	lm	ll	lm	lm	ll	ll	ll	ll	ll
unchr-887	scaffold7	513560	.	A	C	75232.2	<nnxnp>	nn	np	np	nn	np	np	np	nn	nn	nn	nn	nn	nn	nn	np	np	nn	nn	nn	np	--	nn	--	np	np	nn	nn	nn	nn	nn	np	nn	np	nn	np	np	np	nn	nn	--	nn	np
unchr-888	scaffold7	513590	.	T	C	72257.1	<nnxnp>	nn	np	nn	np	nn	nn	nn	np	np	np	nn	nn	np	np	nn	nn	np	nn	nn	nn	nn	np	nn	nn	nn	np	np	np	nn	np	nn	--	nn	np	nn	nn	nn	nn	--	nn	np	nn
unchr-889	scaffold7	786966	.	G	A	17868.3	<lmxll>	lm	ll	--	--	ll	ll	--	--	--	--	ll	--	--	ll	--	--	ll	lm	--	--	--	ll	--	--	lm	ll	ll	ll	--	--	--	ll	--	ll	--	ll	ll	--	--	--	--	--
unchr-890	scaffold7	786996	.	A	C	228.66	<lmxll>	lm	ll	ll	lm	ll	ll	ll	ll	ll	ll	lm	ll	ll	ll	ll	lm	ll	ll	ll	ll	ll	ll	ll	ll	ll	ll	ll	ll	ll	ll	ll	ll	ll	ll	ll	ll	ll	ll	ll	ll	ll	lm
unchr-891	scaffold7	787011	.	G	A	6552.98	<lmxll>	lm	ll	ll	ll	--	--	ll	ll	ll	ll	--	ll	ll	--	ll	ll	--	lm	ll	ll	ll	--	ll	ll	lm	--	--	--	ll	ll	ll	--	ll	--	ll	--	--	ll	ll	ll	ll	ll
unchr-892	scaffold7	860375	.	C	T	15533.8	<lmxll>	lm	ll	--	lm	ll	ll	lm	--	--	--	ll	--	--	ll	lm	--	ll	lm	lm	lm	lm	ll	--	lm	ll	ll	ll	ll	lm	--	lm	ll	--	ll	lm	ll	lm	lm	lm	--	lm	lm
unchr-893	scaffold7	860388	.	A	T	3818.08	<nnxnp>	nn	np	nn	nn	nn	nn	np	--	nn	--	np	nn	nn	nn	np	nn	nn	np	np	np	nn	nn	nn	np	np	nn	nn	nn	np	nn	np	nn	nn	nn	np	np	np	np	nn	nn	nn	np
unchr-894	scaffold7	875432	.	G	T	69169.4	<lmxll>	lm	ll	--	--	ll	ll	--	--	--	--	ll	--	--	ll	--	--	ll	--	--	--	--	ll	--	--	ll	ll	ll	ll	--	--	--	ll	--	ll	--	ll	ll	--	--	--	--	--
unchr-895	scaffold7	896068	.	A	C	114699	<lmxll>	lm	ll	--	--	ll	ll	--	--	--	--	ll	--	--	ll	--	--	ll	--	--	--	--	ll	--	--	ll	ll	ll	ll	--	--	--	ll	--	ll	lm	ll	ll	lm	--	--	--	--
unchr-896	scaffold7	903572	.	A	G	21520.2	<nnxnp>	nn	np	nn	--	nn	nn	nn	np	np	--	nn	np	np	np	nn	nn	nn	nn	nn	--	nn	np	nn	nn	nn	np	np	np	--	np	nn	np	nn	np	nn	nn	nn	nn	--	nn	np	nn
unchr-897	scaffold7	904143	.	T	A	200889	<lmxll>	lm	ll	ll	ll	lm	lm	ll	ll	ll	ll	lm	ll	ll	--	ll	ll	--	ll	ll	ll	ll	--	ll	ll	lm	--	--	--	ll	ll	ll	--	ll	--	ll	lm	lm	ll	ll	ll	ll	ll
unchr-898	scaffold7	904147	.	T	C	200564	<lmxll>	lm	ll	ll	ll	lm	lm	ll	ll	ll	ll	lm	ll	ll	--	ll	ll	--	ll	ll	ll	ll	--	ll	ll	lm	--	--	--	ll	ll	ll	--	ll	--	ll	lm	lm	ll	ll	ll	ll	ll
unchr-899	scaffold7	907809	.	A	C	48171.1	<lmxll>	lm	ll	--	--	ll	ll	--	--	--	--	ll	--	--	ll	--	--	ll	--	--	--	--	ll	--	--	ll	ll	lm	ll	--	--	lm	ll	--	ll	--	ll	ll	--	--	--	--	--
unchr-900	scaffold7	1023415	.	TCGAC	T	119058	<nnxnp>	nn	np	--	nn	np	np	--	nn	nn	nn	np	--	nn	nn	--	--	nn	--	--	--	--	nn	--	--	np	nn	nn	nn	--	nn	--	nn	--	nn	--	np	np	--	nn	--	nn	--
unchr-901	scaffold7	1023421	.	T	A	53031	<nnxnp>	nn	np	nn	--	nn	nn	nn	--	--	--	nn	--	--	nn	nn	nn	nn	nn	nn	nn	nn	np	nn	nn	nn	np	np	nn	nn	--	nn	np	nn	nn	nn	nn	nn	nn	--	nn	--	nn
unchr-902	scaffold7	1023422	.	G	T	53265.5	<nnxnp>	nn	np	nn	--	nn	nn	nn	--	--	--	nn	--	--	nn	nn	nn	nn	nn	nn	nn	nn	np	nn	nn	nn	np	np	nn	nn	--	nn	np	nn	nn	nn	nn	nn	nn	--	nn	--	nn
unchr-903	scaffold7	1031106	.	A	T	17198.6	<nnxnp>	nn	np	nn	np	nn	nn	nn	np	np	np	nn	np	np	np	nn	nn	np	nn	nn	nn	nn	np	nn	nn	nn	np	np	np	nn	np	nn	np	nn	np	nn	nn	nn	nn	np	nn	np	nn
unchr-904	scaffold7	1031135	.	G	A	17410.9	<nnxnp>	nn	np	nn	np	nn	nn	nn	np	np	np	nn	np	np	np	nn	nn	np	nn	nn	nn	nn	np	nn	nn	nn	np	np	np	nn	np	nn	np	nn	np	nn	nn	nn	nn	np	nn	np	nn
unchr-905	scaffold7	1031191	.	G	C	27265.2	<nnxnp>	nn	np	np	nn	nn	nn	np	nn	nn	nn	nn	nn	nn	nn	nn	np	nn	np	--	np	nn	nn	np	np	np	nn	nn	nn	np	nn	nn	nn	np	nn	np	nn	np	np	nn	np	nn	np
unchr-906	scaffold7	1190300	.	C	T	19667.5	<nnxnp>	nn	np	np	nn	np	np	np	nn	nn	nn	np	nn	nn	nn	np	np	nn	np	np	np	np	nn	np	np	np	nn	nn	nn	np	nn	np	nn	np	nn	np	np	np	np	nn	nn	nn	np
unchr-907	scaffold7	1205638	.	A	G	35667.4	<nnxnp>	nn	np	np	nn	np	np	np	nn	nn	nn	np	nn	nn	nn	np	np	nn	np	np	np	np	nn	np	np	np	nn	nn	nn	np	nn	np	nn	np	nn	np	np	np	np	nn	np	nn	np
unchr-908	scaffold7	1321103	.	G	A	99980.7	<nnxnp>	nn	np	np	nn	np	np	np	nn	nn	nn	np	nn	nn	nn	np	np	nn	np	np	np	np	nn	np	np	np	nn	nn	nn	np	nn	np	nn	--	nn	np	np	np	np	nn	np	nn	np
unchr-909	scaffold7	1321196	.	A	G	102500	<nnxnp>	nn	np	np	nn	np	np	np	nn	nn	nn	np	nn	nn	nn	np	np	nn	np	np	np	np	nn	np	np	np	nn	nn	nn	np	nn	np	nn	nn	nn	np	np	np	nn	nn	np	nn	np
unchr-910	scaffold7	1388921	.	T	C	112469	<lmxll>	lm	ll	ll	ll	lm	lm	ll	ll	ll	ll	lm	ll	ll	--	ll	ll	--	ll	ll	ll	ll	--	ll	ll	lm	--	--	--	ll	ll	ll	--	ll	--	ll	lm	lm	ll	ll	ll	ll	ll
unchr-911	scaffold7	1600548	.	C	A	69274.9	<nnxnp>	nn	np	nn	np	nn	nn	nn	np	np	np	nn	np	np	np	nn	nn	np	nn	nn	nn	nn	np	nn	nn	nn	np	np	np	nn	np	nn	np	nn	np	nn	nn	nn	nn	np	nn	np	nn
unchr-912	scaffold7	1832028	.	G	A	27549.3	<nnxnp>	nn	np	nn	np	nn	nn	nn	np	nn	nn	nn	nn	np	np	nn	nn	nn	nn	nn	nn	nn	np	nn	nn	nn	np	np	np	nn	np	nn	np	nn	--	nn	nn	nn	nn	nn	nn	np	nn
unchr-913	scaffold7	1837808	.	T	C	184869	<nnxnp>	nn	np	nn	np	nn	nn	nn	np	np	np	nn	np	np	np	nn	nn	np	nn	nn	nn	nn	np	nn	nn	nn	np	np	np	nn	np	nn	np	nn	np	nn	nn	nn	nn	np	nn	np	nn
unchr-914	scaffold7	1837835	.	T	C	128467	<nnxnp>	nn	np	np	nn	np	np	np	nn	nn	nn	np	nn	nn	nn	np	np	nn	np	np	np	np	nn	np	np	np	nn	nn	nn	np	nn	np	nn	np	nn	np	np	np	np	nn	np	nn	np
unchr-915	scaffold7	2132534	.	C	A	32875.4	<lmxll>	lm	ll	--	--	ll	ll	--	--	--	ll	ll	--	--	ll	--	--	ll	--	--	--	--	ll	--	--	ll	ll	ll	ll	--	--	--	ll	--	ll	--	ll	ll	--	--	--	--	--
unchr-916	scaffold7	2412267	.	C	A	23378.5	<lmxll>	lm	ll	--	--	ll	ll	--	ll	lm	lm	ll	lm	--	ll	lm	lm	lm	--	lm	lm	--	ll	--	lm	ll	ll	ll	ll	--	--	lm	ll	lm	ll	--	ll	ll	--	--	--	lm	lm
unchr-917	scaffold7	2498953	.	T	A	59043.5	<lmxll>	lm	ll	ll	--	ll	ll	--	lm	--	--	ll	--	--	ll	ll	lm	ll	ll	--	ll	lm	ll	lm	--	--	lm	lm	ll	lm	--	--	ll	ll	ll	ll	--	--	ll	ll	--	ll	ll
unchr-918	scaffold7	2505002	.	C	A	34437.3	<lmxll>	lm	ll	lm	ll	lm	lm	ll	ll	ll	ll	lm	ll	ll	lm	lm	ll	lm	lm	ll	lm	ll	lm	ll	ll	ll	ll	ll	--	ll	ll	ll	lm	lm	lm	lm	ll	ll	lm	lm	ll	lm	lm
unchr-919	scaffold7	2505008	.	T	A	79663	<lmxll>	lm	ll	ll	lm	ll	ll	--	lm	lm	lm	ll	lm	lm	ll	ll	--	ll	ll	lm	ll	lm	ll	lm	lm	lm	lm	lm	ll	lm	lm	--	ll	ll	ll	ll	lm	lm	ll	ll	lm	ll	ll
unchr-920	scaffold7	2505041	.	G	A	21560.7	<nnxnp>	nn	np	np	nn	np	np	nn	np	nn	nn	nn	nn	np	nn	np	nn	nn	np	nn	nn	np	np	np	nn	nn	np	np	nn	np	nn	nn	np	np	nn	np	nn	nn	np	nn	nn	nn	np
unchr-921	scaffold7	2530629	.	T	A	90759.6	<lmxll>	lm	ll	ll	--	ll	ll	--	--	--	--	ll	--	--	ll	ll	--	ll	ll	--	ll	--	ll	--	--	--	--	--	ll	--	--	--	ll	ll	ll	ll	--	--	ll	ll	--	ll	ll
unchr-922	scaffold7	2530641	.	C	A	91251.3	<lmxll>	lm	ll	ll	--	ll	ll	ll	--	--	--	ll	--	--	ll	ll	--	ll	ll	--	ll	--	ll	--	ll	--	ll	--	ll	--	ll	--	ll	ll	ll	ll	--	--	ll	ll	--	ll	ll
unchr-923	scaffold7	2553182	.	C	G	22315.2	<lmxll>	lm	ll	ll	lm	ll	ll	lm	lm	lm	lm	ll	lm	lm	ll	ll	lm	ll	ll	lm	ll	lm	ll	lm	lm	lm	lm	lm	ll	lm	lm	lm	ll	ll	ll	ll	lm	lm	ll	ll	lm	ll	ll
unchr-924	scaffold7	2553212	.	C	A	21517.2	<lmxll>	lm	ll	ll	lm	ll	ll	lm	lm	lm	lm	ll	lm	lm	ll	ll	lm	ll	ll	lm	ll	lm	ll	lm	lm	lm	lm	lm	ll	lm	lm	lm	ll	ll	ll	ll	lm	lm	ll	ll	lm	ll	ll
unchr-925	scaffold7	2750177	.	T	G	43037.3	<nnxnp>	nn	np	nn	nn	nn	nn	np	nn	nn	np	nn	np	nn	nn	nn	np	nn	nn	nn	nn	np	nn	nn	nn	nn	np	nn	nn	nn	np	nn	nn	nn	nn	np	np	nn	nn	np	nn	nn	nn
unchr-926	scaffold7	2750198	.	C	A	28912.3	<nnxnp>	nn	np	nn	np	np	np	nn	nn	np	nn	nn	nn	np	nn	nn	nn	np	nn	np	nn	nn	nn	nn	nn	np	nn	nn	np	np	nn	np	nn	nn	np	nn	nn	np	nn	nn	np	--	np
unchr-927	scaffold7	2750211	.	A	G	72454.5	<nnxnp>	nn	np	nn	np	np	np	np	nn	np	np	nn	np	np	nn	nn	np	np	nn	np	nn	np	nn	nn	nn	np	np	nn	np	np	np	np	nn	nn	np	nn	np	np	nn	np	np	--	np
unchr-928	scaffold7	2750224	.	G	A	157268	<nnxnp>	nn	np	np	nn	np	np	nn	np	np	nn	np	np	np	nn	nn	np	np	np	np	np	np	np	np	np	np	np	np	np	np	np	np	np	np	nn	np	np	np	np	np	np	--	np
unchr-929	scaffold7	2750257	.	A	G	132654	<nnxnp>	nn	np	nn	nn	np	nn	np	np	np	np	np	np	np	nn	nn	np	nn	np	--	nn	np	np	np	np	--	np	np	nn	np	nn	np	np	np	--	np	np	--	np	nn	np	--	np
unchr-930	scaffold7	2750258	.	A	T	41028.5	<nnxnp>	nn	np	np	nn	np	nn	np	np	np	np	np	--	--	nn	nn	np	np	np	--	nn	--	--	--	np	--	--	np	--	np	--	--	np	np	--	np	np	--	np	np	np	--	np
unchr-931	scaffold7	2750263	.	C	T	204248	<nnxnp>	nn	np	np	np	np	np	np	np	nn	np	nn	np	np	nn	np	np	np	np	np	nn	np	np	np	np	np	np	np	--	np	np	np	np	nn	np	np	np	nn	np	np	np	--	np
unchr-932	scaffold7	2750307	.	T	C	316588	<nnxnp>	nn	np	nn	np	np	nn	nn	np	np	np	nn	np	np	np	nn	np	np	nn	np	nn	nn	nn	nn	nn	np	np	np	np	np	nn	np	nn	nn	np	nn	np	nn	nn	nn	nn	nn	np
unchr-933	scaffold17	82722	.	A	T	16983.3	<lmxll>	lm	ll	--	ll	lm	--	ll	lm	--	ll	ll	lm	lm	--	ll	lm	lm	lm	--	--	lm	lm	ll	lm	--	lm	ll	--	ll	ll	--	ll	ll	--	ll	ll	--	--	ll	ll	ll	ll
unchr-934	scaffold17	339129	.	G	A	49136.9	<nnxnp>	nn	np	nn	nn	nn	nn	--	np	np	nn	--	np	np	nn	nn	np	np	np	nn	nn	np	nn	nn	np	nn	np	--	nn	--	--	np	--	nn	nn	--	nn	nn	np	--	nn	--	--
unchr-935	scaffold17	339162	.	T	C	93999.4	<nnxnp>	nn	np	np	--	--	np	nn	nn	nn	--	nn	nn	nn	np	--	nn	nn	nn	np	--	nn	nn	--	nn	np	nn	nn	np	nn	nn	nn	nn	--	np	nn	--	np	nn	nn	--	nn	nn
unchr-936	scaffold17	416510	.	T	A	43678.7	<lmxll>	lm	ll	lm	ll	--	lm	ll	--	--	ll	ll	--	--	lm	ll	--	--	--	--	lm	--	--	ll	--	lm	--	ll	--	ll	ll	--	ll	ll	--	ll	ll	lm	--	ll	ll	ll	ll
unchr-937	scaffold17	416558	.	C	A	20996.1	<lmxll>	lm	ll	ll	lm	ll	ll	--	ll	ll	lm	--	ll	ll	ll	--	ll	ll	ll	ll	ll	ll	ll	lm	ll	ll	ll	--	ll	--	--	ll	--	lm	ll	--	lm	ll	ll	--	lm	--	--
unchr-938	scaffold17	417131	.	A	C	36203.7	<lmxll>	lm	ll	--	ll	--	lm	ll	--	lm	ll	ll	--	--	--	ll	--	--	--	--	--	--	--	ll	--	--	--	ll	--	ll	ll	--	ll	ll	--	ll	ll	--	--	ll	ll	ll	ll
unchr-939	scaffold17	465329	.	A	T	155552	<nnxnp>	nn	np	nn	nn	np	nn	--	np	np	nn	--	np	np	nn	np	np	np	np	nn	nn	np	np	nn	np	nn	np	--	nn	--	--	np	--	nn	nn	--	nn	nn	np	--	nn	--	--
unchr-940	scaffold17	471706	.	T	TTC	42889.9	<lmxll>	lm	ll	lm	ll	lm	--	ll	lm	lm	ll	ll	lm	lm	lm	ll	lm	lm	lm	ll	lm	lm	lm	ll	lm	lm	--	ll	lm	ll	ll	lm	ll	ll	lm	ll	ll	lm	lm	ll	ll	ll	ll
unchr-941	scaffold17	627382	.	G	A	56159.5	<lmxll>	lm	ll	--	ll	--	--	ll	--	--	ll	ll	--	--	--	ll	--	--	--	--	--	--	lm	ll	--	--	--	ll	--	ll	ll	--	ll	ll	--	ll	ll	--	lm	ll	ll	ll	ll
unchr-942	scaffold17	629834	.	T	G	53870	<nnxnp>	nn	np	np	np	nn	np	nn	nn	nn	np	nn	nn	nn	np	np	nn	nn	nn	np	np	nn	nn	np	nn	np	nn	nn	np	nn	nn	nn	nn	np	np	nn	np	np	nn	nn	np	nn	nn
unchr-943	scaffold17	629837	.	A	C	53740	<nnxnp>	nn	np	np	np	nn	np	nn	nn	nn	np	nn	nn	nn	np	np	nn	nn	nn	np	np	nn	nn	np	nn	np	nn	nn	np	nn	nn	nn	nn	np	np	nn	np	np	nn	nn	np	nn	nn
unchr-944	scaffold17	629838	.	G	A	35601.3	<nnxnp>	nn	np	np	np	nn	np	nn	nn	nn	np	nn	nn	nn	np	np	nn	nn	nn	np	np	nn	nn	np	nn	np	nn	nn	np	nn	nn	nn	nn	np	np	nn	np	np	nn	nn	np	nn	nn
unchr-945	scaffold17	795787	.	C	A	77656.3	<lmxll>	lm	ll	ll	--	ll	ll	--	ll	ll	lm	--	ll	ll	ll	--	ll	ll	ll	ll	ll	ll	ll	lm	ll	ll	ll	--	ll	lm	lm	ll	lm	--	ll	--	lm	ll	ll	lm	--	--	lm
unchr-946	scaffold17	795788	.	C	T	159190	<lmxll>	lm	ll	--	ll	lm	--	ll	lm	--	ll	ll	lm	lm	lm	ll	--	lm	--	lm	lm	--	--	ll	lm	--	--	ll	--	ll	ll	--	ll	ll	lm	ll	ll	--	--	ll	ll	ll	ll
unchr-947	scaffold17	796137	.	G	GC	62505.9	<nnxnp>	nn	np	nn	nn	np	nn	np	--	np	nn	np	np	np	nn	nn	nn	np	np	nn	nn	np	np	nn	--	nn	np	np	nn	--	np	np	np	nn	nn	np	nn	nn	np	np	nn	np	np
unchr-948	scaffold17	834038	.	T	A	12334	<lmxll>	lm	ll	--	ll	--	--	ll	--	ll	ll	ll	lm	--	--	ll	--	lm	--	--	--	--	lm	ll	--	--	--	ll	--	ll	ll	--	ll	ll	--	ll	ll	--	--	ll	ll	ll	ll
unchr-949	scaffold17	847136	.	G	T	36461.8	<nnxnp>	nn	np	nn	nn	np	nn	np	np	np	nn	np	np	np	nn	nn	np	np	np	nn	nn	np	np	nn	np	nn	np	np	nn	np	np	np	np	nn	nn	np	nn	nn	np	np	nn	np	np
unchr-950	scaffold17	847137	.	GCTTCCA	G	36274.8	<nnxnp>	nn	np	nn	nn	np	nn	np	np	np	nn	np	np	np	nn	nn	np	np	np	nn	nn	np	np	nn	np	nn	np	np	nn	np	np	np	np	nn	nn	np	nn	nn	np	np	nn	np	np
unchr-951	scaffold17	933657	.	C	T	8225.29	<nnxnp>	nn	np	nn	np	nn	nn	nn	nn	nn	np	np	np	np	nn	nn	nn	np	nn	nn	nn	nn	nn	nn	nn	nn	np	nn	np	nn	nn	nn	nn	nn	nn	nn	np	nn	nn	nn	nn	np	nn
unchr-952	scaffold17	933696	.	T	C	7684.2	<nnxnp>	nn	np	nn	np	nn	nn	nn	nn	nn	np	np	np	np	nn	nn	nn	np	nn	nn	nn	nn	nn	nn	nn	nn	np	nn	np	nn	nn	nn	--	nn	nn	nn	np	nn	nn	nn	nn	np	nn
unchr-953	scaffold17	933709	.	AT	A	21936.3	<nnxnp>	nn	np	np	np	np	np	nn	nn	nn	np	np	np	np	np	nn	np	np	np	nn	nn	np	np	nn	np	np	np	nn	np	np	np	nn	np	nn	np	np	np	np	nn	nn	np	np	np
unchr-954	scaffold17	933728	.	G	A	19844	<nnxnp>	nn	np	nn	np	nn	nn	nn	nn	nn	np	np	np	np	nn	nn	nn	np	nn	nn	nn	nn	nn	nn	nn	np	np	nn	np	nn	np	nn	nn	nn	np	nn	np	nn	nn	nn	nn	np	np
unchr-955	scaffold17	933731	.	AATG	A	19846.1	<nnxnp>	nn	np	nn	np	nn	nn	nn	nn	nn	np	np	np	np	nn	nn	nn	np	nn	nn	nn	nn	nn	nn	nn	np	np	nn	np	nn	np	nn	nn	nn	np	nn	np	nn	nn	nn	nn	np	np
unchr-956	scaffold17	933791	.	T	C	19109.2	<nnxnp>	nn	np	np	nn	np	nn	np	np	np	nn	np	np	np	nn	nn	np	np	np	nn	nn	np	np	nn	np	nn	np	np	nn	np	np	np	np	nn	nn	np	nn	nn	np	np	nn	np	np
unchr-957	scaffold17	933825	.	G	A	52061.2	<nnxnp>	nn	np	np	np	np	np	nn	np	nn	np	np	np	np	np	nn	np	np	np	nn	np	np	np	nn	np	np	np	np	np	np	np	np	np	nn	np	np	np	np	nn	np	np	np	np
unchr-958	scaffold17	1150361	.	G	A	28462.4	<nnxnp>	nn	np	nn	nn	nn	nn	nn	np	nn	nn	np	np	nn	nn	nn	nn	np	nn	nn	nn	np	np	nn	nn	nn	np	np	nn	np	nn	nn	nn	nn	nn	np	nn	nn	np	np	nn	np	nn
unchr-959	scaffold17	1177386	.	A	T	88886.6	<hkxhk>	hk	hk	hk	hk	hk	hk	hk	hk	hk	hk	hk	hk	hh	hk	hk	hk	hk	hk	hk	hk	hk	hk	hk	hk	hk	hk	hk	hk	hk	hk	hk	hk	hk	hk	hk	hk	hk	hk	hk	hk	hk	hk
unchr-960	scaffold17	1260761	.	G	A	7492.15	<nnxnp>	nn	np	nn	nn	np	nn	np	np	nn	nn	np	np	np	nn	nn	np	np	nn	nn	nn	np	np	nn	nn	nn	np	np	nn	np	np	np	--	nn	--	np	nn	--	--	--	nn	nn	np
unchr-961	scaffold17	1415727	.	C	T	157414	<nnxnp>	nn	np	--	np	--	--	nn	np	--	nn	nn	--	--	nn	nn	nn	--	nn	--	nn	nn	--	--	nn	--	nn	--	--	--	nn	--	nn	nn	--	nn	nn	--	np	nn	--	--	--
unchr-962	scaffold17	1415754	.	A	C	169567	<nnxnp>	nn	np	nn	nn	nn	nn	--	nn	nn	--	--	nn	nn	--	--	np	nn	--	nn	--	--	nn	nn	--	nn	--	nn	nn	nn	--	nn	--	--	nn	--	--	nn	nn	--	nn	nn	nn
unchr-963	scaffold17	1415763	.	A	G	158575	<nnxnp>	nn	np	--	np	--	--	nn	--	--	nn	nn	--	--	nn	nn	nn	--	nn	--	nn	nn	--	--	nn	--	nn	--	--	--	nn	--	nn	nn	--	nn	nn	--	np	nn	--	--	--
unchr-964	scaffold17	1415767	.	C	T	149884	<nnxnp>	nn	np	--	np	--	--	nn	--	--	nn	nn	--	--	nn	nn	nn	--	nn	--	nn	nn	np	--	nn	--	nn	--	--	--	nn	--	nn	nn	--	nn	nn	--	np	nn	--	--	--
unchr-965	scaffold17	1415769	.	A	T	177736	<nnxnp>	nn	np	nn	nn	np	nn	--	nn	nn	--	--	nn	nn	--	--	np	nn	--	nn	--	--	nn	nn	--	nn	--	nn	nn	nn	--	nn	--	--	nn	np	np	nn	nn	--	nn	nn	nn
unchr-966	scaffold17	1427994	.	A	G	129659	<nnxnp>	nn	np	np	np	np	np	nn	np	np	nn	nn	np	np	nn	nn	nn	np	nn	np	nn	nn	np	np	nn	np	nn	np	np	np	nn	np	nn	nn	np	nn	nn	np	np	nn	np	np	np
unchr-967	scaffold17	1428000	.	G	A	120490	<nnxnp>	nn	np	np	np	np	np	nn	np	np	nn	nn	np	np	nn	nn	nn	np	nn	np	nn	nn	np	np	nn	np	nn	np	np	np	nn	np	nn	nn	np	nn	nn	np	np	nn	np	np	np
unchr-968	scaffold17	1428007	.	CTG	C	133829	<nnxnp>	nn	np	nn	nn	nn	nn	np	nn	nn	np	np	nn	nn	np	np	np	nn	np	nn	np	np	nn	nn	np	nn	np	nn	nn	nn	np	nn	np	np	nn	np	np	nn	nn	np	nn	nn	nn
unchr-969	scaffold17	1618166	.	C	T	133069	<lmxll>	lm	ll	lm	ll	lm	ll	ll	lm	ll	ll	ll	ll	lm	lm	lm	lm	lm	lm	lm	ll	lm	lm	ll	lm	lm	lm	ll	lm	--	ll	ll	lm	lm	ll	ll	ll	ll	lm	--	ll	ll	ll
unchr-970	scaffold17	1629862	.	C	T	67246.3	<nnxnp>	nn	np	np	np	np	np	nn	np	np	nn	nn	np	np	nn	nn	nn	np	nn	np	nn	nn	np	np	nn	np	nn	np	np	np	nn	np	nn	nn	np	nn	nn	np	np	nn	np	np	np
unchr-971	scaffold17	1640352	.	T	TC	15793.9	<nnxnp>	nn	np	np	np	np	np	np	np	--	np	np	np	np	np	np	np	np	np	np	np	--	np	np	--	--	np	np	np	np	np	np	np	np	np	np	np	np	np	np	np	np	np
unchr-972	scaffold17	1663751	.	T	C	152718	<lmxll>	lm	ll	lm	ll	lm	ll	ll	lm	ll	ll	ll	ll	lm	--	--	--	lm	--	lm	ll	--	lm	ll	--	lm	--	ll	ll	lm	ll	ll	--	--	ll	ll	ll	lm	lm	--	ll	ll	ll
unchr-973	scaffold17	1665364	.	CCTACAATATATTCACA	C	89939.3	<lmxll>	lm	ll	ll	--	ll	--	--	ll	--	--	--	--	ll	ll	ll	ll	ll	ll	ll	--	ll	ll	--	ll	ll	ll	--	ll	ll	--	--	ll	ll	--	--	--	ll	ll	ll	--	--	--
unchr-974	scaffold17	1665834	.	C	T	105663	<nnxnp>	nn	np	nn	nn	nn	nn	np	nn	nn	np	np	nn	nn	np	np	np	nn	np	nn	np	np	nn	nn	np	nn	np	nn	nn	nn	np	nn	np	np	nn	np	np	nn	nn	np	nn	nn	nn
unchr-975	scaffold17	1665840	.	G	A	124059	<nnxnp>	nn	np	nn	nn	nn	nn	np	nn	nn	np	np	nn	nn	np	np	np	nn	np	nn	np	np	nn	nn	np	nn	np	nn	nn	nn	np	nn	np	np	nn	np	np	nn	nn	np	nn	nn	nn
unchr-976	scaffold17	1665888	.	C	T	168396	<lmxll>	lm	ll	ll	lm	ll	lm	lm	ll	lm	lm	lm	lm	--	ll	ll	lm	lm	lm	lm	--	ll	lm	lm	lm	ll	ll	--	--	ll	lm	lm	lm	ll	lm	--	lm	ll	--	ll	--	lm	lm
unchr-977	scaffold17	1692670	.	C	T	91325.3	<nnxnp>	nn	np	nn	--	nn	--	nn	nn	--	nn	nn	--	--	nn	nn	nn	nn	nn	nn	nn	nn	--	--	nn	nn	nn	--	nn	nn	--	--	nn	nn	--	nn	nn	nn	--	nn	--	--	--
unchr-978	scaffold17	1693291	.	C	T	37768.9	<lmxll>	lm	ll	--	ll	ll	ll	ll	lm	ll	ll	ll	ll	ll	ll	ll	ll	ll	ll	lm	ll	lm	--	ll	ll	--	lm	ll	--	lm	ll	ll	ll	lm	ll	ll	ll	--	ll	ll	ll	ll	ll
unchr-979	scaffold17	1693306	.	T	C	54366.4	<lmxll>	lm	ll	ll	ll	ll	--	lm	ll	lm	ll	ll	ll	ll	ll	ll	ll	ll	ll	ll	--	ll	ll	lm	ll	ll	ll	ll	--	ll	lm	lm	ll	ll	lm	ll	lm	ll	ll	ll	lm	ll	ll
unchr-980	scaffold17	1736207	.	A	C	5366.05	<nnxnp>	nn	np	nn	np	np	--	nn	np	--	nn	nn	--	--	nn	nn	--	--	nn	np	nn	nn	np	nn	--	np	nn	nn	--	nn	nn	np	nn	nn	np	nn	nn	--	np	nn	np	nn	nn
unchr-981	scaffold17	1736215	.	G	A	5369.4	<nnxnp>	nn	np	nn	np	np	--	nn	np	--	nn	nn	--	--	nn	nn	--	--	nn	np	nn	nn	np	nn	--	np	nn	nn	--	nn	nn	np	nn	nn	np	nn	nn	--	np	nn	np	nn	nn
unchr-982	scaffold17	1736236	.	CAT	C	5386.1	<nnxnp>	nn	np	nn	np	np	--	nn	np	--	nn	nn	--	--	nn	nn	--	--	nn	np	nn	nn	np	nn	--	np	nn	nn	--	nn	nn	np	nn	nn	np	nn	nn	--	np	nn	np	np	nn
unchr-983	scaffold17	1736264	.	C	T	5570.48	<nnxnp>	nn	np	nn	np	np	--	nn	np	--	nn	nn	--	--	nn	nn	--	--	nn	np	nn	nn	np	nn	--	np	nn	nn	--	np	nn	np	nn	nn	np	nn	nn	--	np	nn	np	np	nn
unchr-984	scaffold17	1746993	.	A	G	78406	<lmxll>	lm	ll	--	ll	--	ll	ll	--	ll	ll	ll	ll	lm	--	--	--	--	--	lm	ll	--	lm	ll	--	--	--	ll	--	--	ll	ll	--	--	ll	ll	ll	--	--	--	ll	ll	ll
unchr-985	scaffold17	1747040	.	A	T	75661.3	<lmxll>	lm	ll	--	ll	--	ll	ll	--	ll	ll	ll	ll	lm	--	--	--	--	--	lm	ll	--	lm	ll	--	--	--	ll	--	--	ll	ll	--	--	ll	ll	ll	--	--	--	ll	ll	ll
unchr-986	scaffold17	1747042	.	A	T	16470.9	<nnxnp>	nn	np	nn	nn	nn	nn	nn	--	np	nn	nn	nn	np	nn	nn	nn	nn	nn	np	nn	nn	np	np	nn	nn	nn	nn	nn	nn	nn	nn	nn	nn	--	nn	nn	nn	--	nn	--	np	nn
unchr-987	scaffold17	1747045	.	A	T	53272.1	<lmxll>	lm	ll	ll	--	ll	--	--	ll	lm	--	--	--	ll	ll	ll	ll	ll	ll	ll	--	ll	ll	lm	ll	ll	ll	--	ll	ll	--	--	ll	ll	--	--	--	ll	ll	ll	--	lm	--
unchr-988	scaffold17	1765309	.	T	G	679.96	<lmxll>	lm	ll	ll	ll	ll	ll	--	ll	ll	ll	ll	ll	ll	lm	ll	--	ll	--	ll	--	lm	ll	ll	--	ll	ll	ll	ll	ll	lm	ll	ll	lm	ll	--	lm	ll	ll	lm	ll	ll	ll
unchr-989	scaffold17	1822912	.	T	TA	85158.2	<nnxnp>	nn	np	np	np	nn	np	nn	nn	nn	np	nn	nn	nn	np	np	nn	nn	nn	np	np	nn	nn	np	nn	np	nn	nn	np	nn	nn	nn	nn	np	np	nn	np	np	nn	nn	np	nn	nn
unchr-990	scaffold17	1823146	.	G	A	72685.2	<nnxnp>	nn	np	--	np	nn	--	nn	nn	nn	np	nn	nn	nn	np	np	nn	nn	nn	np	np	nn	nn	np	nn	np	nn	nn	np	nn	nn	nn	nn	np	nn	nn	np	--	nn	nn	np	nn	nn
unchr-991	scaffold17	2003256	.	A	T	85962.9	<lmxll>	lm	ll	ll	lm	ll	lm	lm	ll	lm	lm	lm	lm	ll	ll	ll	ll	ll	ll	ll	lm	ll	ll	lm	ll	ll	ll	lm	ll	ll	lm	lm	ll	ll	lm	lm	lm	ll	ll	ll	lm	lm	lm
unchr-992	scaffold17	2062098	.	T	C	151749	<nnxnp>	nn	np	nn	nn	np	nn	np	np	np	nn	np	np	np	nn	nn	np	np	np	nn	nn	np	np	nn	np	nn	np	np	nn	np	np	np	np	nn	nn	np	nn	nn	np	np	nn	np	np
unchr-993	scaffold6	39316	.	A	T	250724	<nnxnp>	nn	np	nn	nn	nn	nn	nn	np	nn	nn	nn	nn	nn	nn	nn	nn	nn	nn	np	np	nn	np	nn	nn	np	nn	nn	nn	nn	nn	nn	nn	np	nn	nn	--	nn	nn	nn	nn	nn	np
unchr-994	scaffold6	39376	.	A	T	109988	<nnxnp>	nn	np	np	np	np	np	np	np	np	np	np	np	np	np	np	np	np	np	np	np	np	np	np	np	np	np	np	np	np	np	np	np	np	np	np	np	np	np	np	np	np	np
unchr-995	scaffold6	40142	.	A	C	478820	<lmxll>	lm	ll	ll	ll	lm	lm	ll	lm	ll	ll	lm	lm	ll	lm	lm	lm	lm	ll	ll	ll	ll	lm	ll	ll	ll	ll	lm	lm	lm	ll	ll	ll	ll	lm	ll	ll	lm	ll	lm	lm	ll	ll
unchr-996	scaffold6	40206	.	C	T	332508	<nnxnp>	nn	np	np	np	np	np	--	np	np	np	np	np	np	np	np	np	np	np	np	np	np	np	np	np	np	np	np	np	np	np	np	np	np	np	np	--	np	np	np	np	np	np
unchr-997	scaffold6	40219	.	C	T	394463	<lmxll>	lm	ll	lm	lm	lm	lm	ll	lm	lm	lm	lm	lm	lm	lm	lm	lm	lm	lm	lm	lm	lm	lm	lm	ll	ll	lm	lm	lm	lm	ll	lm	lm	lm	lm	lm	ll	lm	lm	lm	lm	lm	lm
unchr-998	scaffold6	40271	.	A	G	326817	<nnxnp>	nn	np	np	np	np	np	--	np	np	np	np	np	np	np	np	np	np	np	np	np	np	np	np	np	np	np	np	np	np	np	np	np	np	np	np	--	np	np	np	np	np	np
unchr-999	scaffold6	348083	.	T	C	81915.1	<lmxll>	lm	ll	lm	lm	lm	lm	lm	lm	lm	lm	ll	--	lm	lm	lm	lm	lm	lm	ll	lm	lm	lm	lm	lm	lm	lm	lm	--	lm	ll	lm	ll	lm	lm	ll	ll	lm	ll	lm	lm	ll	ll
unchr-1000	scaffold6	353947	.	A	T	34804.5	<lmxll>	lm	ll	--	--	--	--	--	--	--	--	ll	--	--	--	--	--	lm	lm	ll	--	--	--	--	--	--	--	--	--	--	ll	--	ll	--	--	ll	ll	--	ll	--	--	ll	ll
unchr-1001	scaffold6	354040	.	T	G	84220.1	<lmxll>	lm	ll	ll	ll	ll	ll	ll	ll	ll	ll	--	ll	ll	ll	ll	ll	ll	ll	--	ll	ll	ll	ll	ll	ll	ll	ll	ll	ll	--	ll	lm	ll	ll	--	--	ll	lm	ll	ll	--	--
unchr-1002	scaffold6	447555	.	T	C	20409.3	<nnxnp>	nn	np	nn	nn	nn	nn	nn	nn	nn	nn	nn	np	nn	nn	np	nn	nn	nn	nn	nn	nn	nn	nn	nn	np	nn	nn	nn	nn	nn	nn	np	nn	nn	nn	nn	np	np	np	nn	nn	np
unchr-1003	scaffold6	447666	.	A	G	22477.7	<nnxnp>	nn	np	nn	nn	nn	nn	nn	nn	nn	nn	nn	np	nn	nn	np	nn	nn	nn	nn	nn	nn	nn	nn	nn	np	nn	nn	nn	nn	nn	nn	np	nn	nn	nn	nn	np	np	np	nn	nn	np
unchr-1004	scaffold6	447671	.	G	A	22163.7	<nnxnp>	nn	np	nn	nn	nn	nn	nn	nn	nn	nn	nn	np	nn	nn	np	nn	nn	nn	nn	nn	nn	nn	nn	nn	np	nn	nn	nn	nn	nn	nn	np	nn	nn	nn	nn	np	np	np	nn	nn	np
unchr-1005	scaffold6	447679	.	C	T	21318.7	<nnxnp>	nn	np	nn	nn	nn	nn	nn	nn	nn	nn	nn	np	nn	nn	np	nn	nn	nn	nn	nn	nn	nn	nn	nn	np	nn	nn	nn	nn	nn	nn	np	nn	nn	nn	nn	np	np	np	nn	nn	np
unchr-1006	scaffold6	447735	.	A	G	22405.7	<nnxnp>	nn	np	nn	nn	nn	nn	nn	nn	nn	nn	nn	np	nn	nn	np	nn	nn	nn	nn	nn	nn	nn	nn	nn	np	nn	nn	nn	nn	nn	nn	np	nn	nn	nn	nn	np	np	np	nn	nn	np
unchr-1007	scaffold6	447751	.	C	A	23627.1	<nnxnp>	nn	np	np	np	nn	nn	nn	nn	nn	nn	nn	nn	nn	nn	nn	nn	nn	np	nn	nn	nn	nn	nn	nn	nn	nn	np	nn	nn	nn	np	nn	nn	np	nn	np	nn	nn	nn	np	np	nn
unchr-1008	scaffold6	522285	.	T	C	141471	<lmxll>	lm	ll	--	--	--	--	--	--	--	--	ll	--	--	--	--	--	--	--	ll	--	--	--	--	--	--	--	--	--	--	ll	--	ll	--	--	ll	ll	--	ll	--	--	ll	ll
unchr-1009	scaffold6	540795	.	A	G	228540	<nnxnp>	nn	np	np	np	np	np	np	nn	nn	np	np	nn	np	nn	nn	np	np	np	np	nn	np	nn	nn	nn	nn	np	np	nn	np	np	np	nn	np	np	nn	np	nn	nn	nn	np	np	nn
unchr-1010	scaffold6	540799	.	A	C	41665.5	<lmxll>	lm	ll	ll	ll	ll	ll	ll	ll	ll	ll	lm	ll	ll	ll	ll	ll	ll	ll	lm	ll	ll	ll	ll	ll	ll	ll	ll	ll	ll	lm	ll	lm	ll	ll	lm	lm	ll	lm	ll	ll	lm	lm
unchr-1011	scaffold6	540821	.	TTGAGCA	T	36960.5	<lmxll>	lm	ll	ll	ll	ll	ll	ll	ll	ll	ll	lm	ll	ll	ll	ll	ll	ll	ll	lm	ll	ll	ll	ll	ll	ll	ll	ll	ll	ll	lm	ll	lm	ll	ll	lm	lm	ll	lm	ll	ll	lm	lm
unchr-1012	scaffold6	741343	.	T	C	47814.1	<nnxnp>	nn	np	nn	nn	nn	nn	nn	nn	nn	nn	nn	nn	nn	np	np	nn	nn	nn	nn	np	nn	nn	np	np	nn	nn	nn	--	nn	nn	nn	np	nn	np	np	nn	np	np	np	nn	nn	np
unchr-1013	scaffold6	837122	.	G	A	237489	<lmxll>	lm	ll	lm	--	--	--	lm	--	lm	lm	ll	--	--	lm	--	--	--	lm	ll	--	--	--	lm	--	lm	--	--	--	--	ll	--	ll	--	lm	ll	ll	lm	ll	lm	lm	ll	ll
unchr-1014	scaffold6	934566	.	T	C	9334.04	<lmxll>	lm	ll	lm	lm	lm	--	--	lm	--	--	ll	--	--	--	--	lm	--	--	ll	--	--	--	--	--	--	--	lm	--	--	ll	lm	ll	--	--	ll	ll	--	ll	--	lm	ll	ll
unchr-1015	scaffold6	934592	.	TGATCCCAAAACATG	T	17167.7	<lmxll>	lm	ll	lm	lm	lm	--	--	lm	--	--	ll	--	--	--	--	lm	--	--	ll	--	--	--	--	--	--	lm	ll	--	--	ll	lm	ll	--	--	ll	ll	--	ll	--	lm	ll	ll
unchr-1016	scaffold6	1252964	.	A	AT	61906.6	<lmxll>	lm	ll	ll	ll	ll	ll	ll	ll	ll	ll	--	ll	ll	ll	ll	ll	ll	ll	--	ll	ll	ll	ll	ll	ll	ll	ll	ll	ll	--	ll	--	ll	ll	--	--	ll	--	ll	ll	--	--
unchr-1017	scaffold6	1288697	.	G	T	28392.9	<nnxnp>	nn	np	nn	nn	nn	nn	nn	nn	np	nn	nn	nn	nn	np	np	nn	nn	nn	np	np	nn	np	np	np	nn	nn	nn	np	nn	nn	nn	nn	nn	np	nn	nn	nn	np	np	nn	nn	np
unchr-1018	scaffold6	1540841	.	G	A	58329.8	<lmxll>	lm	ll	ll	ll	ll	ll	ll	ll	ll	ll	--	ll	ll	ll	ll	ll	ll	ll	--	ll	ll	ll	ll	ll	ll	ll	ll	ll	ll	--	ll	--	ll	ll	--	--	ll	--	ll	ll	--	--
unchr-1019	scaffold6	1771479	.	C	T	22623.1	<lmxll>	lm	ll	ll	ll	ll	ll	ll	ll	ll	ll	--	ll	ll	ll	ll	ll	ll	ll	--	ll	ll	ll	ll	ll	ll	ll	ll	ll	ll	ll	ll	--	ll	ll	--	--	ll	--	ll	ll	--	--
unchr-1020	scaffold6	1994482	.	G	C	99825	<lmxll>	lm	ll	--	--	--	--	--	--	--	--	ll	--	--	--	--	--	--	--	ll	--	--	lm	--	--	--	--	--	--	--	ll	--	ll	--	--	ll	ll	lm	ll	lm	--	ll	ll
unchr-1021	scaffold6	1994927	.	A	ACGT	14335	<nnxnp>	nn	np	nn	nn	nn	nn	nn	nn	nn	nn	nn	nn	nn	np	nn	nn	nn	nn	np	nn	np	nn	np	nn	nn	nn	nn	nn	nn	nn	nn	nn	nn	nn	nn	nn	nn	np	nn	nn	nn	np
unchr-1022	scaffold6	1994929	.	G	C	14598	<nnxnp>	nn	np	nn	nn	nn	nn	nn	nn	nn	nn	nn	nn	nn	np	nn	nn	nn	nn	np	nn	np	nn	np	nn	nn	nn	nn	nn	nn	nn	nn	nn	nn	nn	nn	nn	nn	np	nn	nn	nn	np
unchr-1023	scaffold6	1994934	.	GGTCA	G	15005.4	<nnxnp>	nn	np	nn	nn	nn	nn	nn	nn	--	nn	nn	nn	nn	np	--	nn	nn	nn	np	nn	np	nn	np	nn	nn	nn	nn	--	nn	nn	nn	nn	nn	nn	nn	nn	nn	np	--	nn	nn	np
unchr-1024	scaffold6	1994946	.	T	A	151327	<nnxnp>	nn	np	--	np	np	nn	--	--	nn	np	--	--	np	nn	nn	np	np	np	nn	nn	nn	nn	nn	nn	nn	np	nn	nn	--	nn	np	nn	np	nn	nn	np	nn	nn	nn	np	np	nn
unchr-1025	scaffold6	2059260	.	A	T	31422.5	<lmxll>	lm	ll	--	lm	lm	--	lm	--	--	--	ll	lm	lm	lm	--	lm	lm	lm	ll	lm	lm	lm	--	lm	lm	--	lm	lm	lm	ll	--	ll	--	lm	ll	ll	lm	ll	lm	--	ll	ll
unchr-1026	scaffold6	2068895	.	A	ATACATG	26139	<lmxll>	lm	ll	ll	ll	ll	ll	ll	ll	ll	ll	lm	ll	ll	ll	ll	ll	ll	ll	--	ll	ll	ll	ll	ll	ll	ll	ll	ll	ll	--	ll	--	ll	ll	--	lm	ll	--	ll	ll	--	--
unchr-1027	scaffold6	2068903	.	A	G	46432.3	<lmxll>	lm	ll	lm	--	lm	lm	lm	lm	--	lm	ll	lm	lm	--	--	--	lm	lm	ll	--	--	--	--	--	--	lm	lm	--	lm	ll	lm	ll	lm	--	ll	ll	--	ll	--	lm	ll	ll
unchr-1028	scaffold6	2068927	.	C	T	32671.5	<lmxll>	lm	ll	lm	--	lm	lm	lm	lm	--	lm	ll	lm	lm	--	--	--	lm	lm	ll	--	--	--	--	--	--	lm	lm	--	lm	ll	lm	ll	lm	lm	ll	ll	--	ll	--	lm	ll	ll
unchr-1029	scaffold6	2068933	.	A	G	51796.6	<lmxll>	lm	ll	ll	ll	ll	ll	ll	ll	ll	ll	--	ll	ll	ll	ll	ll	ll	ll	--	ll	ll	ll	ll	ll	ll	ll	ll	--	ll	--	ll	--	ll	ll	--	--	ll	--	ll	ll	--	--
unchr-1030	scaffold6	2197288	.	TAA	T	61345.2	<nnxnp>	nn	np	np	np	np	np	nn	np	nn	np	np	np	np	nn	nn	np	np	np	nn	nn	nn	nn	nn	nn	nn	np	np	nn	np	nn	np	nn	nn	nn	nn	np	nn	nn	nn	nn	np	nn
unchr-1031	scaffold6	2197293	.	T	TAC	61540.1	<nnxnp>	nn	np	np	np	np	np	nn	np	nn	np	np	np	np	nn	nn	np	np	np	nn	nn	nn	nn	nn	nn	nn	np	np	nn	np	nn	np	nn	nn	nn	nn	np	nn	nn	nn	nn	np	nn
unchr-1032	scaffold6	2197295	.	C	T	70970	<nnxnp>	nn	np	nn	nn	nn	nn	nn	nn	np	nn	nn	nn	nn	nn	nn	nn	nn	nn	nn	np	np	np	np	np	np	nn	nn	np	nn	nn	nn	np	nn	nn	np	nn	np	np	nn	nn	nn	np
unchr-1033	scaffold6	2197315	.	A	T	174349	<nnxnp>	nn	np	np	np	np	np	nn	np	nn	np	np	np	np	nn	nn	np	np	np	nn	nn	nn	nn	nn	nn	nn	np	np	nn	np	nn	np	nn	--	nn	nn	np	nn	nn	nn	nn	np	nn
unchr-1034	scaffold6	2197772	.	ATTT	A	2455.14	<nnxnp>	nn	np	nn	np	nn	--	np	nn	nn	np	nn	nn	nn	nn	nn	nn	--	nn	nn	nn	nn	nn	nn	nn	nn	nn	np	nn	nn	nn	nn	nn	--	nn	nn	nn	nn	nn	nn	np	nn	--
unchr-1035	scaffold6	2197779	.	C	CGGT	2507.7	<nnxnp>	nn	np	nn	np	nn	--	np	--	nn	np	nn	--	--	nn	nn	nn	--	nn	nn	nn	--	nn	nn	nn	nn	nn	np	nn	nn	--	nn	nn	--	nn	nn	nn	nn	nn	nn	np	nn	--
unchr-1036	scaffold6	2217505	.	A	T	10857.6	<lmxll>	lm	ll	ll	ll	ll	ll	--	ll	ll	ll	lm	ll	ll	ll	ll	ll	ll	ll	--	ll	ll	ll	ll	ll	ll	ll	ll	ll	ll	lm	ll	--	ll	ll	--	lm	ll	--	ll	ll	lm	--
unchr-1037	scaffold6	2218217	.	G	A	5598.61	<nnxnp>	nn	np	nn	nn	nn	nn	nn	nn	nn	nn	nn	nn	nn	nn	np	nn	nn	nn	nn	nn	nn	nn	nn	nn	nn	nn	nn	nn	nn	nn	nn	np	nn	nn	np	nn	np	np	nn	nn	nn	np
unchr-1038	scaffold6	2218226	.	T	A	5674.76	<nnxnp>	nn	np	nn	nn	nn	nn	nn	nn	nn	nn	nn	nn	nn	nn	np	nn	nn	nn	nn	nn	nn	nn	nn	nn	nn	nn	nn	nn	nn	nn	nn	--	nn	nn	np	nn	np	np	nn	nn	nn	np
unchr-1039	scaffold6	2263182	.	AAAACC	A	89214.2	<nnxnp>	nn	np	nn	nn	nn	nn	nn	nn	np	nn	nn	nn	nn	nn	nn	nn	nn	nn	nn	nn	nn	np	np	nn	np	nn	nn	np	nn	nn	nn	--	nn	nn	nn	nn	nn	np	nn	nn	nn	nn
unchr-1040	scaffold6	2263235	.	C	T	44398.5	<lmxll>	lm	ll	ll	ll	ll	ll	ll	ll	ll	ll	--	ll	ll	ll	ll	ll	ll	ll	--	ll	ll	ll	ll	ll	ll	ll	ll	ll	ll	--	ll	--	ll	ll	--	--	ll	lm	ll	ll	--	--
unchr-1041	scaffold6	2385919	.	T	A	214405	<nnxnp>	nn	np	nn	nn	nn	nn	nn	nn	np	nn	nn	nn	nn	--	np	nn	nn	nn	np	np	np	np	np	nn	np	nn	nn	nn	nn	nn	nn	np	nn	np	--	nn	--	nn	np	nn	nn	--
unchr-1042	scaffold6	2385946	.	T	C	228454	<nnxnp>	nn	np	nn	nn	nn	nn	nn	nn	np	nn	nn	nn	nn	--	np	nn	nn	nn	np	np	np	np	np	nn	np	nn	nn	nn	nn	nn	nn	np	nn	np	--	nn	--	nn	np	nn	nn	--
unchr-1043	scaffold6	2385995	.	A	G	111331	<nnxnp>	nn	np	np	np	np	nn	np	nn	nn	np	np	np	np	nn	nn	np	np	np	nn	nn	nn	nn	nn	nn	nn	np	np	nn	nn	--	np	nn	np	nn	nn	np	nn	nn	nn	np	np	nn
unchr-1044	scaffold6	2414799	.	G	A	4265.31	<nnxnp>	nn	np	nn	nn	nn	nn	nn	nn	--	nn	nn	nn	nn	nn	--	nn	nn	nn	--	nn	nn	--	--	np	--	nn	nn	nn	nn	nn	nn	np	nn	--	np	nn	nn	--	nn	nn	nn	nn
unchr-1045	scaffold6	2414911	.	G	A	53930.6	<lmxll>	lm	ll	ll	--	ll	ll	ll	ll	ll	ll	--	ll	ll	ll	ll	ll	ll	ll	--	ll	ll	ll	ll	ll	ll	ll	ll	ll	ll	--	ll	--	ll	ll	--	--	ll	--	ll	ll	lm	--
unchr-1046	scaffold6	2488533	.	G	A	172704	<nnxnp>	nn	np	nn	nn	nn	nn	nn	nn	np	nn	nn	nn	nn	np	np	nn	nn	nn	--	np	np	np	np	np	np	nn	nn	np	nn	nn	nn	--	nn	np	--	nn	np	--	np	nn	nn	--
unchr-1047	scaffold6	2495288	.	T	TAA	61339.6	<nnxnp>	nn	np	np	np	np	np	np	np	nn	np	np	np	np	nn	nn	np	np	np	nn	nn	nn	nn	nn	nn	nn	np	np	nn	np	np	np	nn	np	nn	nn	np	nn	nn	nn	np	np	nn
unchr-1048	scaffold6	2495290	.	G	A	325986	<nnxnp>	nn	np	nn	nn	nn	nn	nn	nn	np	nn	nn	nn	nn	np	np	nn	nn	nn	np	np	np	np	np	np	np	nn	nn	np	nn	nn	nn	np	nn	np	np	nn	np	np	np	nn	nn	np
unchr-1049	scaffold6	2495301	.	C	A	76749.8	<nnxnp>	nn	np	nn	nn	nn	nn	nn	nn	np	nn	nn	nn	nn	np	np	nn	nn	nn	np	np	np	np	np	np	np	nn	nn	np	nn	nn	nn	np	nn	np	np	nn	np	np	np	nn	nn	np
unchr-1050	scaffold6	2512673	.	T	G	238047	<lmxll>	lm	ll	--	--	--	--	--	--	lm	--	ll	--	--	lm	lm	--	--	--	ll	lm	lm	lm	lm	lm	lm	--	--	lm	--	ll	--	ll	--	lm	ll	ll	lm	ll	lm	--	ll	ll
unchr-1051	scaffold6	2512757	.	A	T	27939.8	<lmxll>	lm	ll	ll	lm	lm	lm	ll	lm	lm	lm	ll	lm	lm	--	lm	lm	lm	lm	ll	lm	ll	lm	lm	lm	lm	lm	lm	lm	ll	ll	ll	ll	lm	lm	ll	ll	lm	ll	ll	ll	ll	ll
unchr-1052	scaffold6	2512852	.	T	C	49628.8	<nnxnp>	nn	np	nn	nn	nn	nn	nn	nn	np	nn	nn	nn	nn	np	np	nn	nn	nn	np	np	np	np	np	np	np	nn	nn	np	nn	nn	nn	np	nn	np	np	nn	np	np	np	nn	nn	np
unchr-1053	scaffold6	2844740	.	T	TAA	29391.7	<nnxnp>	nn	np	np	np	np	np	np	np	nn	np	--	np	np	nn	nn	np	--	--	nn	nn	nn	nn	nn	nn	nn	np	np	nn	np	nn	nn	nn	np	nn	nn	nn	nn	nn	nn	np	nn	nn
unchr-1054	scaffold6	2844741	.	TTTC	T	29497.1	<nnxnp>	nn	np	np	np	np	np	np	np	nn	np	--	np	np	nn	nn	np	--	--	nn	nn	nn	nn	nn	nn	nn	np	np	nn	np	nn	nn	nn	np	nn	nn	nn	nn	nn	nn	np	nn	nn
unchr-1055	scaffold6	2844747	.	T	C	29756.6	<nnxnp>	nn	np	np	np	np	np	np	np	nn	np	--	np	np	nn	nn	np	--	--	nn	nn	nn	nn	nn	nn	nn	np	np	nn	np	nn	nn	nn	np	nn	nn	nn	nn	nn	nn	np	--	nn
unchr-1056	scaffold6	2844750	.	T	TTA	68912.3	<nnxnp>	nn	np	np	np	np	np	np	np	nn	np	--	np	np	nn	nn	np	--	--	nn	nn	nn	nn	nn	nn	nn	np	np	nn	np	nn	nn	nn	np	nn	nn	nn	nn	nn	nn	np	--	nn
unchr-1057	scaffold6	2844753	.	T	TAG	27871.9	<nnxnp>	nn	np	nn	nn	nn	nn	nn	nn	np	nn	nn	nn	nn	np	np	nn	nn	nn	nn	np	np	--	np	np	--	nn	nn	--	nn	nn	nn	nn	nn	np	--	nn	np	nn	np	nn	nn	--
unchr-1058	scaffold6	2844758	.	C	CT	27308.8	<nnxnp>	nn	np	nn	nn	nn	nn	nn	nn	np	nn	nn	nn	nn	np	np	nn	nn	nn	nn	np	np	--	np	np	--	nn	nn	--	nn	nn	nn	nn	nn	np	--	nn	np	nn	np	nn	nn	--
unchr-1059	scaffold6	2844763	.	T	TC	80337.8	<nnxnp>	nn	np	np	np	np	np	np	np	nn	np	--	np	np	nn	nn	np	--	--	nn	nn	nn	nn	nn	nn	nn	np	np	nn	np	nn	--	nn	np	nn	nn	nn	nn	nn	nn	np	--	nn
unchr-1060	scaffold6	2844771	.	T	C	65680.3	<lmxll>	lm	ll	lm	lm	lm	ll	lm	lm	lm	lm	ll	lm	lm	lm	lm	lm	--	--	ll	lm	lm	--	lm	lm	--	lm	lm	--	lm	ll	--	ll	lm	lm	ll	ll	lm	ll	lm	lm	ll	ll
unchr-1061	scaffold6	2844806	.	A	G	18090	<lmxll>	lm	ll	ll	ll	ll	ll	ll	ll	ll	ll	--	ll	ll	ll	ll	ll	ll	ll	lm	ll	ll	ll	ll	ll	ll	ll	ll	ll	ll	lm	ll	--	ll	ll	--	--	ll	--	ll	ll	--	lm
unchr-1062	scaffold6	2935814	.	AT	A	66353.4	<lmxll>	lm	ll	--	--	--	lm	--	--	lm	--	ll	--	--	lm	lm	lm	--	--	ll	lm	lm	lm	lm	lm	lm	--	--	lm	--	ll	--	ll	--	lm	ll	ll	lm	ll	lm	--	ll	ll
unchr-1063	scaffold6	2935827	.	T	A	15162.8	<lmxll>	lm	ll	ll	ll	ll	ll	ll	ll	ll	ll	--	ll	ll	ll	ll	ll	ll	ll	lm	ll	ll	ll	ll	ll	ll	ll	ll	ll	ll	--	ll	lm	ll	ll	lm	--	ll	--	ll	ll	--	lm
unchr-1064	scaffold6	2936285	.	G	T	83677.9	<lmxll>	lm	ll	--	--	--	--	--	--	--	--	ll	--	--	--	--	--	--	--	ll	--	--	--	--	--	--	--	--	--	--	ll	--	ll	--	lm	ll	ll	--	ll	--	--	ll	ll
unchr-1065	scaffold6	2943361	.	A	G	165463	<lmxll>	lm	ll	--	--	--	--	lm	--	--	--	ll	--	--	--	--	--	--	--	ll	--	--	--	--	--	--	--	--	--	lm	ll	--	ll	--	--	ll	ll	--	ll	--	--	ll	ll
unchr-1066	scaffold6	3056236	.	A	G	58878.4	<lmxll>	lm	ll	lm	lm	lm	lm	lm	lm	lm	lm	ll	lm	lm	lm	lm	lm	lm	lm	ll	lm	lm	lm	lm	--	lm	lm	lm	lm	lm	ll	lm	ll	--	lm	ll	ll	lm	ll	lm	lm	ll	ll
unchr-1067	scaffold6	3056278	.	T	A	28894.8	<nnxnp>	nn	np	np	np	np	np	np	np	nn	np	np	np	np	nn	nn	np	np	np	nn	nn	nn	nn	nn	nn	nn	np	np	np	np	np	np	nn	np	nn	nn	np	nn	np	nn	np	np	nn
unchr-1068	scaffold6	3056283	.	G	A	11559.9	<nnxnp>	nn	np	nn	nn	nn	nn	nn	nn	np	nn	nn	nn	nn	np	np	nn	nn	nn	np	np	np	np	np	--	np	nn	nn	nn	nn	nn	nn	np	nn	np	np	nn	np	nn	np	nn	nn	np
unchr-1069	scaffold6	3347172	.	A	G	6688.08	<lmxll>	lm	ll	ll	--	ll	ll	ll	--	--	ll	ll	ll	ll	ll	ll	ll	--	ll	ll	ll	ll	ll	--	--	ll	ll	ll	--	ll	--	ll	ll	lm	ll	ll	ll	ll	--	ll	ll	ll	ll
unchr-1070	scaffold11	10565	.	A	AT	95624.9	<nnxnp>	nn	np	nn	nn	nn	np	np	nn	np	nn	np	np	nn	nn	np	np	np	nn	np	np	np	np	np	nn	nn	np	np	nn	np	nn	np	nn	np	nn	np	np	np	np	np	np	np	nn
unchr-1071	scaffold11	10578	.	G	A	25144.3	<lmxll>	lm	ll	ll	lm	lm	lm	ll	ll	ll	ll	lm	ll	lm	lm	ll	ll	ll	ll	ll	ll	ll	lm	ll	ll	lm	lm	ll	--	ll	ll	ll	lm	ll	lm	ll	lm	lm	ll	ll	ll	ll	ll
unchr-1072	scaffold11	12472	.	T	C	117039	<nnxnp>	nn	np	np	nn	nn	np	np	nn	np	nn	np	np	nn	nn	np	np	np	nn	np	np	np	np	np	nn	nn	np	np	nn	np	nn	np	nn	np	nn	np	np	np	np	np	np	np	nn
unchr-1073	scaffold11	12481	.	C	T	208112	<lmxll>	lm	ll	lm	ll	ll	ll	lm	lm	lm	lm	ll	lm	ll	ll	lm	lm	lm	lm	lm	lm	lm	ll	lm	lm	ll	ll	lm	ll	lm	lm	lm	ll	lm	ll	lm	ll	ll	lm	lm	lm	lm	lm
unchr-1074	scaffold11	140922	.	G	A	39724.3	<lmxll>	lm	ll	ll	--	--	--	ll	ll	ll	ll	--	--	--	--	--	ll	ll	ll	ll	ll	ll	--	ll	ll	--	--	--	--	--	ll	ll	--	ll	--	ll	--	--	ll	ll	ll	ll	ll
unchr-1075	scaffold11	140973	.	A	G	71010.7	<lmxll>	lm	ll	ll	--	--	--	ll	ll	ll	ll	--	ll	--	--	ll	ll	ll	ll	ll	ll	ll	--	ll	ll	--	--	ll	--	ll	ll	ll	--	ll	--	ll	--	--	ll	ll	ll	ll	ll
unchr-1076	scaffold11	207822	.	T	C	47476.1	<nnxnp>	nn	np	np	nn	nn	np	nn	nn	np	nn	np	np	nn	nn	np	np	np	nn	np	np	np	np	np	nn	nn	np	np	nn	np	np	np	nn	np	nn	np	np	np	np	np	np	np	nn
unchr-1077	scaffold11	207837	.	T	A	23578.6	<lmxll>	lm	ll	ll	lm	lm	lm	ll	ll	ll	ll	lm	ll	lm	lm	ll	ll	ll	ll	ll	ll	ll	lm	ll	ll	lm	lm	ll	lm	ll	ll	ll	lm	ll	lm	ll	lm	lm	ll	ll	ll	ll	ll
unchr-1078	scaffold11	208356	.	G	T	21980.4	<lmxll>	lm	ll	ll	lm	lm	--	ll	ll	ll	ll	lm	ll	lm	lm	ll	ll	ll	ll	ll	ll	ll	lm	ll	ll	lm	lm	ll	lm	ll	ll	ll	--	ll	lm	ll	lm	lm	ll	ll	ll	ll	ll
unchr-1079	scaffold11	510414	.	C	T	28137.9	<lmxll>	lm	ll	lm	ll	ll	ll	--	--	--	--	ll	--	ll	ll	--	lm	--	--	--	--	--	ll	lm	--	ll	ll	--	ll	--	lm	lm	ll	--	ll	--	ll	ll	--	--	lm	--	--
unchr-1080	scaffold11	510441	.	T	A	18873.6	<lmxll>	lm	ll	lm	ll	ll	ll	--	lm	lm	--	ll	--	ll	ll	--	lm	--	--	--	lm	ll	ll	lm	--	ll	ll	lm	ll	--	lm	lm	ll	lm	ll	lm	ll	ll	--	--	lm	--	--
unchr-1081	scaffold11	767521	.	T	A	29613.9	<lmxll>	lm	ll	--	ll	ll	ll	--	--	--	--	ll	--	ll	ll	--	lm	--	--	--	--	--	ll	--	--	ll	ll	--	ll	--	--	--	ll	--	lm	--	ll	--	--	--	--	--	--
unchr-1082	scaffold11	900861	.	A	C	18376.2	<nnxnp>	nn	np	np	nn	nn	np	nn	--	nn	nn	np	np	nn	nn	np	np	np	nn	--	np	--	np	np	nn	nn	np	nn	--	--	np	nn	nn	np	nn	np	np	np	np	np	np	np	nn
unchr-1083	scaffold11	1011704	.	G	A	660305	<lmxll>	lm	ll	lm	lm	ll	lm	lm	lm	lm	lm	ll	lm	lm	ll	lm	lm	lm	lm	lm	lm	lm	lm	lm	lm	lm	lm	lm	lm	lm	lm	lm	lm	lm	ll	lm	lm	ll	lm	lm	lm	lm	lm
unchr-1084	scaffold11	1011942	.	G	A	1004890	<lmxll>	lm	ll	lm	ll	ll	ll	lm	lm	lm	lm	ll	lm	ll	ll	lm	lm	lm	lm	lm	lm	lm	ll	lm	lm	ll	ll	lm	ll	lm	lm	lm	ll	lm	ll	lm	ll	ll	lm	lm	lm	lm	lm
unchr-1085	scaffold11	1011965	.	T	C	777359	<lmxll>	lm	ll	lm	lm	ll	ll	lm	lm	lm	lm	ll	lm	ll	ll	lm	lm	lm	lm	lm	lm	lm	ll	lm	lm	lm	lm	lm	ll	lm	lm	lm	lm	lm	ll	lm	lm	ll	lm	lm	lm	lm	lm
unchr-1086	scaffold11	1405390	.	C	T	10145.3	<nnxnp>	nn	np	nn	--	--	nn	np	np	nn	np	nn	nn	np	np	nn	nn	nn	np	nn	nn	nn	nn	nn	np	nn	nn	nn	np	nn	nn	nn	np	nn	np	nn	nn	nn	nn	nn	nn	nn	np
unchr-1087	scaffold11	1462238	.	T	C	7350.28	<lmxll>	lm	ll	ll	lm	lm	lm	ll	ll	ll	ll	lm	--	--	lm	ll	ll	--	ll	ll	ll	ll	lm	ll	ll	lm	lm	--	--	ll	ll	ll	lm	ll	lm	ll	lm	lm	ll	ll	ll	ll	ll
unchr-1088	scaffold11	1462249	.	C	T	23079.5	<lmxll>	lm	ll	lm	lm	lm	--	ll	ll	ll	ll	--	--	--	lm	lm	lm	--	ll	lm	lm	lm	--	lm	ll	lm	--	--	--	--	lm	lm	lm	lm	lm	lm	--	--	lm	lm	lm	lm	ll
unchr-1089	scaffold11	1462276	.	T	C	5355.56	<lmxll>	lm	ll	ll	lm	lm	--	ll	--	ll	ll	lm	--	--	lm	--	ll	--	ll	ll	ll	ll	lm	ll	ll	lm	lm	--	--	ll	ll	ll	--	ll	lm	ll	--	lm	ll	ll	ll	ll	ll
unchr-1090	scaffold11	1465868	.	C	T	8725.47	<lmxll>	lm	ll	ll	lm	lm	--	ll	ll	ll	ll	lm	ll	lm	lm	ll	ll	ll	ll	ll	ll	ll	--	ll	ll	--	--	ll	lm	ll	ll	ll	lm	ll	lm	ll	lm	--	ll	ll	ll	ll	ll
unchr-1091	scaffold11	1465869	.	G	A	40470.4	<nnxnp>	nn	np	nn	np	np	nn	np	--	nn	np	nn	nn	np	np	nn	nn	nn	np	nn	nn	nn	nn	nn	np	nn	nn	nn	np	nn	nn	nn	np	nn	np	nn	nn	nn	nn	nn	nn	nn	np
unchr-1092	scaffold11	1472866	.	CAGCT	C	110118	<lmxll>	lm	ll	ll	--	--	--	ll	ll	ll	ll	--	ll	--	--	ll	ll	ll	ll	ll	ll	ll	--	ll	ll	--	--	ll	--	ll	ll	ll	--	ll	--	ll	--	--	ll	ll	ll	ll	ll
unchr-1093	scaffold11	1473191	.	G	A	44759.9	<lmxll>	lm	ll	ll	--	--	--	ll	ll	ll	ll	--	ll	--	--	ll	ll	ll	ll	ll	ll	ll	--	ll	ll	--	--	ll	--	ll	ll	ll	--	ll	--	ll	--	--	ll	ll	ll	ll	ll
unchr-1094	scaffold11	1489269	.	C	T	53720.5	<lmxll>	lm	ll	ll	--	--	--	ll	ll	ll	ll	--	ll	--	--	ll	ll	ll	ll	ll	ll	ll	--	ll	ll	--	--	ll	--	ll	ll	ll	--	ll	--	ll	--	--	ll	ll	ll	ll	ll
unchr-1095	scaffold11	1584367	.	C	T	72765.3	<nnxnp>	nn	np	nn	np	np	nn	np	np	nn	np	nn	nn	np	np	np	nn	nn	np	nn	nn	nn	nn	nn	np	np	nn	nn	np	nn	nn	nn	np	nn	np	nn	nn	nn	nn	nn	nn	nn	np
unchr-1096	scaffold11	1584402	.	G	A	86174.3	<nnxnp>	nn	np	nn	np	np	nn	np	np	nn	np	nn	nn	np	np	np	nn	nn	np	nn	nn	nn	nn	nn	np	np	nn	nn	np	nn	nn	nn	np	nn	np	nn	nn	nn	nn	nn	nn	nn	np
unchr-1097	scaffold11	1584410	.	A	G	175652	<nnxnp>	nn	np	np	nn	nn	np	nn	nn	np	nn	np	np	nn	nn	nn	np	np	nn	np	np	np	np	np	nn	nn	np	np	nn	np	np	np	nn	np	nn	np	np	np	np	np	np	np	nn
unchr-1098	scaffold11	1675171	.	C	CAATT	94643.4	<lmxll>	lm	ll	--	ll	ll	ll	--	--	--	--	ll	--	ll	ll	--	--	--	--	--	--	--	ll	--	--	ll	ll	--	ll	--	ll	--	ll	--	ll	--	ll	ll	--	--	--	ll	--
unchr-1099	scaffold11	1734617	.	G	A	19695.5	<lmxll>	lm	ll	ll	--	lm	lm	ll	ll	ll	ll	lm	ll	--	--	ll	ll	ll	ll	ll	ll	ll	lm	ll	ll	--	lm	ll	--	ll	ll	ll	--	ll	lm	ll	lm	lm	ll	ll	ll	ll	ll
unchr-1100	scaffold11	1734648	.	A	T	73941.6	<nnxnp>	nn	np	np	nn	nn	np	nn	nn	np	nn	np	np	nn	nn	nn	np	np	nn	np	np	np	np	np	nn	nn	np	nn	nn	np	np	np	nn	np	nn	np	np	np	np	np	np	np	nn
unchr-1101	scaffold11	1734649	.	G	A	74257.5	<nnxnp>	nn	np	np	nn	nn	np	nn	nn	np	nn	np	np	nn	nn	nn	np	np	nn	np	np	np	np	np	nn	nn	np	nn	nn	np	np	np	nn	np	nn	np	np	np	np	np	np	np	nn
unchr-1102	scaffold11	1734655	.	C	A	73979.6	<nnxnp>	nn	np	np	nn	nn	np	nn	nn	np	nn	np	np	nn	nn	nn	np	np	nn	np	np	np	np	np	nn	nn	np	nn	nn	np	np	np	nn	np	nn	np	np	np	np	np	np	np	nn
unchr-1103	scaffold11	1734659	.	G	T	73905.1	<nnxnp>	nn	np	np	nn	nn	np	nn	nn	np	nn	np	np	nn	nn	nn	np	np	nn	np	np	np	np	np	nn	nn	np	nn	nn	np	np	np	nn	np	nn	np	np	np	np	np	np	np	nn
unchr-1104	scaffold11	1734660	.	T	G	40435.4	<nnxnp>	nn	np	np	nn	nn	np	nn	nn	np	nn	np	np	nn	nn	nn	np	np	nn	np	np	np	np	nn	nn	nn	np	nn	nn	np	np	np	nn	np	nn	np	np	np	np	np	np	np	nn
unchr-1105	scaffold11	1734686	.	T	A	12903.7	<nnxnp>	nn	np	nn	np	np	nn	np	np	nn	np	nn	nn	np	np	np	nn	nn	np	nn	nn	nn	nn	nn	nn	np	nn	nn	--	nn	nn	nn	nn	nn	np	nn	nn	nn	nn	nn	nn	nn	np
unchr-1106	scaffold11	1830630	.	G	A	22739.7	<lmxll>	lm	ll	ll	--	lm	--	ll	ll	ll	ll	--	ll	--	lm	ll	ll	ll	ll	ll	ll	ll	lm	ll	ll	lm	lm	ll	--	ll	ll	ll	--	ll	lm	ll	lm	--	ll	ll	ll	ll	ll
unchr-1107	scaffold11	1910769	.	T	C	186323	<nnxnp>	nn	np	np	nn	nn	np	nn	nn	np	nn	np	np	nn	nn	nn	np	np	nn	np	np	np	np	np	nn	nn	np	np	nn	np	np	np	nn	np	nn	np	np	np	np	np	np	np	nn
unchr-1108	scaffold11	1910781	.	T	C	333328	<nnxnp>	nn	np	nn	nn	np	nn	np	np	nn	np	nn	nn	np	nn	--	nn	nn	np	nn	nn	nn	nn	nn	np	np	nn	nn	--	nn	nn	nn	np	nn	np	nn	nn	nn	nn	nn	nn	nn	np
unchr-1109	scaffold11	1914065	.	C	T	28386.9	<lmxll>	lm	ll	ll	--	--	--	ll	ll	ll	ll	--	ll	--	--	ll	ll	ll	ll	ll	ll	ll	--	ll	ll	--	--	ll	--	ll	ll	ll	--	ll	--	ll	--	--	ll	ll	ll	ll	ll
unchr-1110	scaffold11	1942083	.	T	C	32239.8	<lmxll>	lm	ll	--	ll	ll	ll	--	--	lm	--	ll	--	ll	ll	--	lm	--	--	--	--	--	ll	--	--	ll	ll	--	ll	--	--	--	ll	--	ll	lm	ll	ll	--	lm	--	--	--
unchr-1111	scaffold11	1942089	.	C	T	32192.5	<lmxll>	lm	ll	--	ll	ll	ll	--	--	lm	--	ll	--	ll	ll	--	lm	--	--	--	--	--	ll	--	--	ll	ll	--	ll	--	--	--	ll	--	ll	lm	ll	ll	--	lm	--	--	--
unchr-1112	scaffold11	1942685	.	A	G	66992.8	<lmxll>	lm	ll	ll	lm	lm	lm	ll	ll	ll	ll	lm	ll	lm	lm	ll	ll	ll	ll	ll	ll	ll	--	ll	ll	lm	lm	ll	--	ll	ll	ll	lm	ll	lm	ll	lm	lm	ll	ll	ll	ll	ll
unchr-1113	scaffold11	1955937	.	G	A	59891.6	<lmxll>	lm	ll	ll	--	--	--	ll	ll	ll	ll	--	ll	--	--	ll	ll	ll	ll	ll	ll	ll	--	ll	ll	--	--	ll	--	ll	ll	ll	--	ll	--	ll	--	--	ll	ll	ll	ll	ll
unchr-1114	scaffold11	1967609	.	G	A	16248.4	<lmxll>	lm	ll	--	ll	ll	ll	--	--	--	--	ll	--	ll	ll	--	--	--	--	--	--	--	ll	--	--	ll	ll	--	ll	--	--	--	ll	--	ll	--	ll	ll	--	--	--	--	--
unchr-1115	scaffold11	2205770	.	A	T	126821	<nnxnp>	nn	np	nn	np	np	nn	nn	np	nn	nn	nn	nn	np	nn	nn	nn	nn	np	nn	nn	nn	nn	nn	np	np	nn	nn	--	nn	nn	nn	np	nn	np	nn	nn	nn	nn	nn	nn	nn	nn
unchr-1116	scaffold11	2205818	.	A	G	22045.7	<nnxnp>	nn	np	nn	np	np	nn	nn	np	nn	nn	nn	nn	np	--	--	nn	nn	np	nn	nn	nn	nn	nn	np	np	nn	nn	--	nn	nn	nn	np	nn	np	nn	nn	nn	nn	nn	nn	nn	nn
unchr-1117	scaffold11	2205829	.	C	A	230467	<lmxll>	lm	ll	ll	lm	lm	lm	ll	ll	ll	ll	--	ll	lm	--	ll	ll	ll	ll	ll	ll	ll	lm	ll	ll	lm	lm	ll	--	ll	ll	ll	lm	ll	lm	ll	--	lm	ll	ll	ll	ll	ll
unchr-1118	scaffold11	2205850	.	A	T	22688.4	<nnxnp>	nn	np	nn	np	np	nn	nn	np	nn	nn	nn	nn	np	nn	--	nn	nn	np	nn	nn	nn	nn	nn	np	np	nn	nn	--	nn	nn	nn	np	nn	np	nn	nn	nn	nn	nn	nn	nn	nn
unchr-1119	scaffold11	2205855	.	T	C	55094.7	<nnxnp>	nn	np	np	nn	nn	np	nn	nn	--	nn	nn	np	nn	nn	nn	nn	np	nn	nn	nn	np	np	np	nn	nn	np	np	nn	np	np	np	nn	nn	nn	np	nn	np	np	np	np	np	nn
unchr-1120	scaffold11	2211171	.	A	T	28090.7	<lmxll>	lm	ll	ll	lm	lm	--	ll	ll	ll	ll	--	ll	--	ll	ll	ll	ll	ll	ll	ll	ll	--	ll	ll	lm	--	ll	ll	ll	ll	ll	lm	ll	lm	ll	--	--	ll	ll	ll	ll	ll
unchr-1121	scaffold11	2350843	.	A	G	160033	<lmxll>	lm	ll	ll	--	lm	lm	ll	ll	ll	ll	--	ll	lm	lm	ll	ll	ll	ll	ll	ll	ll	lm	ll	ll	--	lm	ll	--	ll	ll	ll	lm	ll	--	ll	lm	lm	ll	ll	ll	ll	ll
unchr-1122	scaffold11	2350861	.	T	C	125696	<nnxnp>	nn	np	np	nn	nn	np	nn	nn	np	nn	nn	np	nn	nn	nn	np	np	nn	np	np	nn	np	np	nn	nn	np	np	nn	np	np	nn	nn	np	nn	np	np	np	np	np	np	np	nn
unchr-1123	scaffold11	2350876	.	C	T	28624.6	<lmxll>	lm	ll	lm	ll	ll	ll	lm	lm	lm	lm	ll	lm	ll	ll	lm	lm	lm	lm	lm	lm	--	ll	lm	--	ll	ll	lm	ll	lm	lm	--	ll	lm	ll	lm	ll	ll	lm	lm	lm	lm	lm
unchr-1124	scaffold11	2350879	.	C	A	30226.3	<nnxnp>	nn	np	nn	nn	np	nn	np	np	nn	np	nn	nn	np	np	np	nn	nn	np	nn	nn	nn	nn	nn	nn	nn	nn	nn	nn	nn	nn	nn	np	nn	nn	nn	nn	nn	nn	nn	nn	nn	np
unchr-1125	scaffold11	2357051	.	G	T	73937.2	<lmxll>	lm	ll	lm	ll	ll	ll	--	lm	--	lm	ll	--	ll	ll	--	--	--	lm	lm	--	lm	ll	lm	--	ll	ll	--	ll	--	--	--	lm	--	ll	lm	ll	ll	lm	lm	lm	--	--
unchr-1126	scaffold11	2383262	.	T	G	46565.4	<lmxll>	lm	ll	ll	--	--	--	ll	ll	ll	ll	--	ll	--	--	ll	ll	ll	ll	ll	ll	ll	--	ll	ll	--	--	ll	--	ll	ll	ll	--	ll	--	ll	--	--	ll	ll	ll	ll	ll
unchr-1127	scaffold11	2426534	.	G	T	28422.4	<lmxll>	lm	ll	--	ll	ll	ll	--	--	--	--	ll	--	ll	ll	lm	--	--	--	--	--	--	ll	--	--	ll	ll	lm	ll	--	--	--	ll	--	ll	--	ll	ll	--	--	--	--	--
unchr-1128	scaffold11	2531859	.	A	G	48291.5	<lmxll>	lm	ll	ll	lm	lm	lm	ll	ll	ll	ll	lm	ll	lm	lm	ll	ll	ll	ll	ll	ll	ll	lm	ll	ll	lm	lm	ll	--	ll	ll	ll	lm	ll	lm	ll	lm	--	ll	ll	ll	ll	ll
unchr-1129	scaffold11	2531910	.	A	G	50360.4	<nnxnp>	nn	np	np	nn	nn	np	nn	nn	np	nn	np	np	nn	nn	nn	np	np	nn	np	np	np	np	np	nn	nn	np	np	nn	np	np	np	nn	np	nn	np	np	np	np	np	np	np	nn
unchr-1130	scaffold11	2531923	.	T	G	49898.4	<nnxnp>	nn	np	np	nn	nn	np	nn	nn	np	nn	np	np	nn	nn	nn	np	np	nn	np	np	np	np	np	nn	nn	np	np	nn	np	np	np	nn	np	nn	np	np	np	np	np	np	np	nn
unchr-1131	scaffold11	2532394	.	T	C	50821.4	<lmxll>	lm	ll	ll	--	--	--	ll	ll	ll	ll	--	ll	--	--	ll	ll	ll	ll	ll	ll	ll	--	ll	ll	--	--	ll	--	ll	ll	ll	--	ll	--	ll	--	--	ll	ll	ll	ll	ll
unchr-1132	scaffold11	2615602	.	A	T	37862.1	<nnxnp>	nn	np	nn	np	--	nn	--	np	nn	nn	nn	nn	np	--	np	nn	nn	nn	nn	nn	nn	nn	nn	np	nn	nn	nn	np	nn	nn	nn	np	nn	np	nn	nn	nn	nn	nn	nn	nn	np
unchr-1133	scaffold11	2615644	.	G	A	118039	<nnxnp>	nn	np	nn	np	--	nn	--	np	nn	nn	nn	nn	np	--	np	nn	nn	nn	nn	nn	nn	nn	nn	np	nn	nn	nn	np	nn	nn	nn	np	nn	np	nn	nn	nn	nn	nn	nn	nn	np
unchr-1134	scaffold11	2615650	.	T	C	231231	<nnxnp>	nn	np	np	nn	nn	np	nn	nn	np	nn	np	np	nn	nn	nn	np	np	nn	np	np	np	np	np	nn	nn	np	np	nn	np	np	np	nn	np	nn	np	np	np	np	np	np	np	nn
unchr-1135	scaffold11	2667125	.	C	T	73225.9	<nnxnp>	nn	np	nn	np	np	nn	np	np	nn	np	nn	nn	np	nn	nn	nn	nn	np	nn	nn	nn	nn	nn	nn	np	nn	nn	nn	nn	nn	nn	np	nn	np	nn	nn	nn	nn	nn	nn	nn	np
unchr-1136	scaffold11	2667131	.	T	A	172907	<nnxnp>	nn	np	nn	nn	nn	nn	nn	nn	np	nn	np	np	nn	nn	nn	np	nn	nn	np	nn	np	nn	np	nn	nn	nn	nn	nn	np	nn	nn	nn	np	nn	nn	nn	nn	--	np	--	np	nn
unchr-1137	scaffold11	2667149	.	C	T	109343	<nnxnp>	nn	np	nn	nn	nn	nn	nn	nn	np	nn	np	np	nn	nn	nn	np	nn	nn	np	np	np	nn	np	nn	nn	nn	nn	nn	np	nn	nn	nn	np	nn	nn	nn	nn	--	np	--	np	nn
unchr-1138	scaffold11	2731852	.	G	A	136404	<lmxll>	lm	ll	--	ll	ll	ll	--	--	lm	--	ll	--	ll	ll	--	--	lm	--	--	--	--	ll	--	--	ll	ll	--	ll	--	--	--	ll	--	ll	--	ll	ll	lm	lm	lm	lm	--
unchr-1139	scaffold11	2731854	.	A	G	105735	<lmxll>	lm	ll	--	ll	ll	ll	--	--	lm	--	ll	--	ll	ll	--	--	lm	--	--	--	--	ll	--	--	ll	ll	--	ll	--	--	--	ll	--	ll	--	ll	ll	lm	lm	lm	lm	--
unchr-1140	scaffold43	219197	.	A	G	128750	<nnxnp>	nn	np	nn	np	np	np	nn	np	np	np	nn	np	nn	nn	np	np	np	np	np	np	np	nn	np	nn	np	np	np	nn	np	np	np	np	np	nn	np	nn	nn	nn	np	np	np	np
unchr-1141	scaffold43	723401	.	GT	G	3948.48	<nnxnp>	nn	np	nn	np	np	nn	nn	np	np	nn	nn	np	np	nn	np	nn	nn	np	nn	--	np	nn	nn	nn	np	np	nn	nn	np	np	nn	np	np	--	np	nn	nn	--	nn	--	--	np
unchr-1142	scaffold43	723414	.	G	A	13608.1	<hkxhk>	hk	hk	kk	hk	hk	hh	kk	hk	hk	hh	hh	hk	hk	kk	hk	hk	kk	hk	hh	--	hk	hh	hk	hh	hk	hk	hh	hh	hk	hk	hh	hk	hk	--	hk	hh	kk	--	hh	--	--	hk
unchr-1143	scaffold43	723451	.	T	C	15511	<lmxll>	lm	ll	ll	lm	lm	lm	ll	lm	ll	--	--	lm	ll	ll	ll	ll	ll	lm	--	ll	ll	lm	lm	--	lm	lm	lm	--	lm	lm	lm	lm	ll	ll	lm	--	ll	ll	lm	--	--	lm
unchr-1144	scaffold43	1071074	.	T	C	100808	<lmxll>	lm	ll	ll	ll	--	--	ll	--	ll	--	--	--	ll	ll	ll	ll	ll	--	--	ll	ll	--	--	--	ll	--	--	ll	--	--	--	--	ll	ll	--	--	ll	ll	--	--	ll	ll
unchr-1145	scaffold43	1071154	.	A	G	128358	<lmxll>	lm	ll	ll	--	--	--	ll	--	ll	--	--	--	ll	ll	ll	ll	ll	--	--	ll	ll	--	--	--	--	--	--	--	--	--	--	--	ll	ll	--	--	ll	ll	--	--	ll	--
unchr-1146	scaffold43	1071385	.	T	C	112640	<lmxll>	lm	ll	ll	lm	--	--	ll	--	ll	lm	lm	--	ll	ll	ll	ll	ll	--	lm	ll	ll	--	--	--	--	--	--	--	lm	lm	--	lm	ll	ll	--	--	ll	ll	--	--	ll	--
unchr-1147	scaffold34	232837	.	A	G	63614.5	<lmxll>	lm	ll	ll	lm	lm	--	lm	--	lm	--	lm	--	--	lm	ll	--	lm	lm	lm	ll	--	lm	lm	lm	lm	lm	lm	lm	lm	lm	lm	lm	lm	lm	lm	lm	lm	lm	lm	lm	ll	lm
unchr-1148	scaffold34	360082	.	G	T	21475.5	<lmxll>	lm	ll	--	ll	ll	--	ll	--	ll	--	ll	--	--	ll	--	--	ll	ll	ll	--	--	ll	ll	ll	ll	ll	ll	ll	ll	ll	ll	ll	ll	ll	ll	ll	ll	ll	ll	ll	--	ll
unchr-1149	scaffold34	360093	.	G	C	106891	<lmxll>	lm	ll	ll	--	--	ll	--	ll	--	ll	--	ll	ll	--	ll	ll	--	--	--	ll	ll	--	--	--	--	--	--	--	--	--	--	--	--	--	--	--	--	--	--	--	ll	--
unchr-1150	scaffold34	434474	.	G	A	145427	<nnxnp>	nn	np	nn	nn	np	nn	nn	nn	nn	np	nn	np	np	nn	nn	nn	np	nn	np	nn	np	np	np	nn	np	np	nn	nn	nn	np	np	nn	np	nn	np	np	np	np	np	np	np	np
unchr-1151	scaffold34	495654	.	A	G	49375	<lmxll>	lm	ll	--	ll	ll	--	ll	--	ll	--	ll	--	--	ll	--	--	ll	ll	ll	--	--	ll	ll	ll	ll	ll	ll	ll	ll	ll	ll	ll	ll	ll	ll	ll	ll	ll	ll	ll	--	ll
unchr-1152	scaffold34	523990	.	A	T	15398.8	<nnxnp>	nn	np	np	np	nn	np	np	np	np	nn	np	nn	nn	np	np	np	nn	np	nn	np	nn	nn	nn	np	nn	nn	np	--	np	nn	nn	np	nn	np	nn	nn	nn	nn	nn	nn	nn	nn
unchr-1153	scaffold34	582523	.	T	C	34914.4	<lmxll>	lm	ll	--	lm	ll	--	lm	--	lm	lm	lm	lm	--	lm	--	--	ll	lm	ll	--	lm	ll	ll	ll	ll	ll	lm	lm	lm	ll	ll	lm	ll	lm	ll	ll	ll	ll	ll	ll	lm	ll
unchr-1154	scaffold34	582547	.	A	G	43826.9	<lmxll>	lm	ll	ll	lm	lm	ll	--	ll	lm	ll	--	ll	ll	lm	ll	ll	--	lm	lm	ll	ll	lm	--	--	lm	--	lm	lm	lm	lm	lm	lm	--	lm	lm	--	lm	lm	lm	lm	ll	--
unchr-1155	scaffold34	582550	.	C	A	10506.5	<lmxll>	lm	ll	--	ll	ll	lm	ll	lm	ll	lm	ll	lm	--	ll	--	lm	ll	ll	ll	lm	lm	ll	ll	ll	ll	ll	ll	ll	ll	ll	ll	ll	ll	ll	ll	ll	ll	ll	ll	ll	lm	ll
unchr-1156	scaffold34	582793	.	T	C	81121.7	<nnxnp>	nn	np	nn	nn	--	nn	nn	nn	nn	np	nn	--	np	nn	nn	nn	np	nn	np	nn	np	np	np	nn	--	nn	nn	nn	nn	np	np	nn	np	nn	np	np	np	np	--	--	--	--
unchr-1157	scaffold34	582802	.	C	T	83910.9	<nnxnp>	nn	np	nn	np	nn	np	np	np	np	nn	nn	nn	nn	np	--	np	nn	np	nn	np	nn	nn	nn	np	nn	nn	np	np	nn	nn	nn	np	nn	np	nn	nn	nn	nn	nn	nn	nn	nn
unchr-1158	scaffold34	582814	.	T	C	94325	<nnxnp>	nn	np	nn	nn	--	nn	nn	nn	nn	np	nn	--	np	nn	nn	nn	np	nn	np	nn	np	np	np	nn	--	nn	nn	nn	nn	np	np	nn	np	nn	np	np	np	np	--	--	--	--
unchr-1159	scaffold34	618536	.	T	C	65686.7	<nnxnp>	nn	np	nn	nn	np	nn	nn	nn	nn	np	nn	np	np	nn	nn	nn	np	nn	np	nn	np	np	np	nn	np	np	nn	nn	nn	np	np	nn	np	nn	np	np	np	np	np	np	np	np
unchr-1160	scaffold34	641086	.	A	AAGAAAAAACG	34772.7	<nnxnp>	nn	np	nn	nn	nn	nn	nn	nn	nn	np	nn	np	nn	nn	nn	nn	np	nn	nn	nn	nn	nn	np	nn	nn	nn	nn	nn	nn	np	np	nn	nn	nn	np	np	np	np	np	nn	np	nn
unchr-1161	scaffold34	641108	.	TCA	T	29468	<nnxnp>	nn	np	nn	nn	nn	nn	nn	nn	nn	np	nn	np	nn	nn	nn	nn	np	nn	nn	nn	nn	--	np	nn	nn	nn	nn	nn	nn	np	np	nn	nn	nn	np	np	np	np	np	nn	np	nn
unchr-1162	scaffold34	641110	.	A	ATTT	22486.6	<nnxnp>	nn	np	nn	nn	nn	nn	nn	nn	nn	np	nn	np	nn	nn	nn	nn	np	nn	nn	nn	nn	--	np	nn	nn	--	nn	nn	nn	np	np	nn	nn	nn	np	np	np	np	np	nn	np	nn
unchr-1163	scaffold34	653645	.	T	C	23398.7	<lmxll>	lm	ll	ll	--	--	ll	--	ll	--	ll	--	ll	ll	--	ll	ll	--	--	--	ll	ll	--	--	--	--	--	--	--	--	--	--	--	--	--	--	--	--	--	--	--	ll	--
unchr-1164	scaffold34	656434	.	T	G	252.17	<lmxll>	lm	ll	ll	ll	ll	ll	ll	ll	ll	ll	ll	ll	ll	ll	ll	ll	lm	ll	ll	ll	ll	ll	ll	ll	--	ll	ll	ll	ll	ll	ll	ll	ll	ll	ll	--	ll	--	ll	lm	ll	--
unchr-1165	scaffold34	770436	.	A	G	57348.9	<lmxll>	lm	ll	ll	--	--	ll	--	ll	--	ll	--	ll	ll	--	ll	ll	--	--	--	ll	--	--	--	--	--	--	--	--	--	--	--	--	--	--	--	--	--	--	--	--	ll	--
unchr-1166	scaffold34	770510	.	G	T	8676.4	<lmxll>	lm	ll	--	ll	ll	--	ll	--	ll	--	ll	--	--	ll	--	--	ll	ll	ll	--	--	ll	ll	ll	ll	ll	ll	ll	ll	ll	ll	ll	ll	ll	ll	ll	ll	ll	ll	ll	ll	ll
unchr-1167	scaffold34	831267	.	AAT	A	78508.7	<lmxll>	lm	ll	ll	lm	--	ll	lm	ll	--	ll	lm	ll	ll	--	lm	ll	lm	lm	lm	--	ll	lm	--	lm	--	--	lm	lm	lm	lm	--	lm	lm	lm	lm	lm	--	--	--	--	ll	lm
unchr-1168	scaffold34	850195	.	T	G	27932	<lmxll>	lm	ll	--	ll	ll	--	ll	--	ll	--	ll	lm	--	ll	--	--	ll	ll	ll	--	lm	ll	ll	ll	ll	ll	ll	ll	ll	ll	--	ll	ll	ll	ll	ll	ll	ll	ll	ll	lm	--
unchr-1169	scaffold34	1309716	.	C	A	35866.7	<lmxll>	lm	ll	ll	lm	lm	ll	lm	ll	lm	ll	lm	ll	ll	lm	ll	ll	lm	--	lm	ll	ll	lm	lm	lm	lm	lm	lm	lm	lm	lm	lm	lm	lm	ll	ll	lm	lm	--	lm	lm	ll	lm
unchr-1170	scaffold34	1309743	.	C	T	48614.5	<lmxll>	lm	ll	ll	lm	lm	ll	lm	ll	lm	ll	lm	ll	ll	lm	ll	ll	lm	lm	lm	ll	ll	lm	lm	lm	lm	lm	lm	lm	lm	lm	lm	lm	lm	ll	lm	lm	lm	lm	lm	lm	ll	lm
unchr-1171	scaffold34	1309764	.	C	T	41768.7	<nnxnp>	nn	np	nn	nn	np	nn	nn	nn	nn	np	nn	np	np	nn	nn	nn	np	nn	np	nn	np	np	np	nn	np	np	nn	nn	nn	np	np	nn	np	nn	np	np	np	np	np	np	np	np
unchr-1172	scaffold34	1309767	.	G	C	51423	<lmxll>	lm	ll	ll	lm	lm	ll	lm	ll	lm	ll	lm	ll	ll	lm	ll	ll	lm	lm	lm	ll	ll	lm	lm	lm	lm	lm	lm	lm	lm	lm	lm	lm	lm	lm	lm	lm	lm	lm	lm	lm	ll	lm
unchr-1173	scaffold34	1309818	.	T	G	34697.7	<nnxnp>	nn	np	nn	nn	np	nn	nn	nn	nn	np	nn	np	np	nn	nn	nn	np	nn	np	nn	np	np	np	nn	np	np	nn	nn	nn	np	np	nn	np	nn	np	np	np	np	np	np	np	np
unchr-1174	scaffold34	1309863	.	C	T	52215.1	<lmxll>	lm	ll	ll	lm	--	ll	lm	ll	--	ll	--	ll	ll	--	ll	ll	--	--	--	ll	ll	--	--	--	lm	--	--	--	--	--	lm	--	lm	--	--	lm	lm	--	--	lm	ll	--
unchr-1175	scaffold34	1309887	.	A	T	88431.5	<lmxll>	lm	ll	--	ll	ll	--	ll	--	ll	lm	ll	lm	--	ll	--	lm	ll	ll	ll	--	lm	ll	ll	ll	ll	ll	ll	--	ll	ll	ll	ll	ll	ll	ll	ll	ll	ll	ll	ll	--	ll
unchr-1176	scaffold34	1661453	.	C	A	22148.8	<nnxnp>	nn	np	nn	nn	np	nn	nn	nn	nn	np	nn	np	np	nn	nn	nn	np	nn	np	nn	nn	np	nn	nn	nn	np	nn	nn	np	np	np	nn	np	nn	np	np	nn	nn	nn	nn	np	--
unchr-1177	scaffold34	1686795	.	T	A	19939.7	<nnxnp>	nn	np	np	np	nn	--	np	np	np	nn	np	nn	nn	np	np	np	nn	np	nn	np	nn	nn	nn	np	nn	nn	np	np	nn	nn	nn	np	nn	np	nn	nn	nn	nn	nn	np	nn	nn
unchr-1178	scaffold34	1686797	.	G	A	23220.5	<nnxnp>	nn	np	nn	nn	np	--	nn	nn	nn	np	nn	np	np	nn	nn	nn	np	nn	np	nn	np	np	np	nn	np	np	nn	nn	np	np	np	nn	np	nn	np	np	np	np	np	nn	np	np
unchr-1179	scaffold34	1717180	.	A	G	41854.4	<nnxnp>	nn	np	np	--	nn	np	--	nn	--	nn	--	nn	nn	--	np	nn	nn	--	nn	np	nn	nn	nn	--	nn	nn	--	--	nn	nn	nn	--	nn	--	nn	nn	nn	nn	nn	--	nn	nn
unchr-1180	scaffold34	1717181	.	A	G	42642.6	<nnxnp>	nn	np	np	--	nn	np	--	nn	--	nn	--	nn	nn	--	np	nn	nn	--	nn	np	nn	nn	nn	--	nn	nn	--	--	nn	nn	nn	--	nn	--	nn	nn	nn	nn	nn	--	nn	nn
unchr-1181	scaffold10	148515	.	AT	A	16840.9	<lmxll>	lm	ll	lm	lm	ll	lm	lm	ll	lm	lm	ll	--	lm	ll	lm	lm	lm	ll	lm	lm	lm	--	ll	ll	ll	ll	lm	--	ll	ll	lm	lm	lm	ll	lm	ll	ll	lm	--	ll	ll	lm
unchr-1182	scaffold10	148632	.	T	A	16346.3	<lmxll>	lm	ll	--	lm	ll	lm	lm	ll	lm	lm	ll	lm	lm	ll	lm	lm	lm	ll	lm	lm	lm	lm	ll	ll	ll	ll	lm	--	ll	ll	--	--	lm	ll	lm	ll	ll	lm	--	ll	ll	lm
unchr-1183	scaffold10	443285	.	A	G	62466.5	<lmxll>	lm	ll	lm	lm	ll	lm	lm	ll	lm	--	ll	lm	lm	ll	lm	lm	--	ll	--	lm	lm	lm	ll	ll	ll	ll	lm	--	--	ll	--	--	lm	ll	lm	ll	ll	lm	--	ll	ll	lm
unchr-1184	scaffold10	475808	.	A	G	36239.6	<lmxll>	lm	ll	ll	ll	--	ll	ll	--	ll	ll	--	ll	ll	--	ll	ll	ll	--	ll	ll	ll	ll	--	--	--	--	ll	ll	ll	--	ll	ll	ll	--	ll	--	--	ll	ll	--	--	ll
unchr-1185	scaffold10	533967	.	A	G	69670.8	<lmxll>	lm	ll	ll	ll	lm	ll	ll	lm	ll	ll	lm	ll	ll	lm	ll	ll	ll	lm	ll	ll	ll	ll	lm	lm	lm	lm	ll	ll	ll	lm	ll	ll	ll	lm	ll	lm	lm	ll	ll	lm	lm	ll
unchr-1186	scaffold10	533977	.	C	A	69314.5	<nnxnp>	nn	np	np	np	np	np	np	np	np	nn	np	nn	np	nn	np	np	nn	np	nn	np	np	np	nn	np	np	nn	np	nn	nn	np	nn	nn	np	np	np	nn	np	np	nn	np	np	np
unchr-1187	scaffold10	533992	.	A	G	204329	<lmxll>	lm	ll	ll	ll	lm	ll	ll	lm	ll	ll	lm	ll	ll	lm	ll	ll	ll	lm	ll	ll	ll	ll	lm	lm	lm	lm	ll	ll	ll	lm	ll	ll	ll	lm	ll	lm	lm	ll	ll	lm	lm	ll
unchr-1188	scaffold10	534172	.	A	C	72770.7	<lmxll>	lm	ll	--	--	ll	--	--	ll	--	--	ll	--	--	ll	--	--	--	ll	--	--	--	--	ll	ll	ll	ll	lm	--	--	ll	--	--	--	ll	--	ll	ll	--	--	ll	ll	--
unchr-1189	scaffold10	534186	.	C	T	39493.2	<nnxnp>	nn	np	nn	nn	np	nn	nn	np	nn	nn	np	nn	nn	nn	nn	nn	nn	np	nn	nn	nn	nn	nn	np	np	nn	np	nn	nn	np	nn	nn	nn	np	nn	nn	np	nn	nn	np	np	nn
unchr-1190	scaffold10	569752	.	C	T	149487	<lmxll>	lm	ll	ll	ll	--	ll	ll	--	ll	ll	--	ll	ll	lm	ll	ll	ll	--	ll	ll	ll	ll	--	--	--	lm	ll	ll	ll	--	ll	ll	ll	--	ll	--	--	ll	ll	--	--	ll
unchr-1191	scaffold10	570049	.	T	G	167069	<lmxll>	lm	ll	ll	ll	lm	ll	ll	lm	ll	ll	--	ll	ll	--	ll	ll	ll	--	ll	ll	ll	ll	--	lm	--	--	ll	ll	ll	--	ll	ll	ll	--	ll	--	lm	ll	ll	--	--	ll
unchr-1192	scaffold10	623999	.	A	T	55208.3	<nnxnp>	nn	np	np	np	--	np	np	--	np	nn	--	nn	nn	nn	np	np	nn	--	nn	np	np	--	nn	--	--	nn	np	nn	nn	--	nn	nn	--	--	np	nn	--	np	nn	--	--	nn
unchr-1193	scaffold10	624003	.	A	T	29616.9	<nnxnp>	nn	np	nn	nn	nn	nn	nn	nn	nn	np	nn	np	nn	--	nn	nn	np	nn	--	nn	nn	nn	--	nn	nn	--	nn	np	np	nn	--	np	nn	nn	nn	--	nn	nn	np	nn	nn	nn
unchr-1194	scaffold10	624126	.	T	C	121671	<lmxll>	lm	ll	lm	lm	ll	lm	lm	ll	lm	lm	ll	lm	lm	ll	lm	lm	lm	ll	lm	lm	lm	lm	ll	ll	ll	ll	lm	lm	lm	ll	lm	lm	lm	ll	lm	ll	ll	lm	lm	ll	ll	lm
unchr-1195	scaffold10	624192	.	C	T	23594.4	<lmxll>	lm	ll	ll	ll	lm	ll	ll	lm	ll	ll	--	ll	ll	lm	ll	ll	ll	lm	ll	ll	ll	ll	lm	--	lm	lm	ll	ll	ll	--	ll	ll	ll	lm	ll	lm	lm	ll	ll	lm	lm	ll
unchr-1196	scaffold10	749571	.	T	A	21440.3	<lmxll>	lm	ll	ll	ll	lm	ll	ll	lm	ll	ll	lm	ll	ll	lm	ll	ll	ll	lm	ll	ll	ll	ll	lm	lm	lm	lm	ll	ll	ll	lm	ll	ll	ll	lm	ll	lm	lm	ll	ll	lm	lm	ll
unchr-1197	scaffold10	749708	.	T	G	21062.4	<nnxnp>	nn	np	np	np	np	nn	np	nn	nn	nn	np	nn	np	nn	nn	np	nn	np	nn	np	np	nn	nn	nn	nn	nn	np	nn	nn	np	nn	nn	nn	nn	nn	nn	np	nn	nn	np	nn	--
unchr-1198	scaffold10	749721	.	G	A	21057.7	<nnxnp>	nn	np	np	np	np	nn	np	nn	nn	nn	np	nn	np	nn	nn	np	nn	np	nn	np	np	nn	nn	nn	nn	nn	np	nn	nn	np	nn	nn	nn	nn	nn	nn	np	nn	nn	np	--	--
unchr-1199	scaffold10	796336	.	T	C	248669	<nnxnp>	nn	np	np	nn	nn	np	nn	np	np	nn	nn	np	np	np	nn	np	np	np	np	nn	np	nn	np	np	np	nn	nn	nn	np	np	nn	nn	nn	np	np	nn	np	nn	np	np	np	np
unchr-1200	scaffold10	982275	.	A	C	67492.8	<lmxll>	lm	ll	ll	ll	lm	ll	ll	lm	ll	ll	lm	ll	ll	lm	ll	ll	ll	lm	ll	ll	ll	ll	lm	lm	lm	lm	ll	ll	ll	lm	ll	ll	ll	lm	ll	lm	lm	ll	ll	lm	lm	ll
unchr-1201	scaffold10	982284	.	G	A	67585.9	<lmxll>	lm	ll	ll	ll	lm	ll	ll	lm	ll	ll	lm	ll	ll	lm	ll	ll	ll	lm	ll	ll	ll	ll	lm	lm	lm	lm	ll	ll	ll	lm	ll	ll	ll	lm	ll	lm	lm	ll	ll	lm	lm	ll
unchr-1202	scaffold10	982295	.	C	A	62114.8	<lmxll>	lm	ll	ll	ll	lm	ll	ll	lm	ll	ll	lm	ll	ll	lm	ll	ll	ll	lm	ll	ll	ll	ll	lm	lm	lm	lm	ll	ll	ll	lm	ll	ll	ll	lm	ll	lm	lm	ll	ll	lm	lm	ll
unchr-1203	scaffold10	982305	.	A	T	65794.3	<lmxll>	lm	ll	--	--	ll	--	--	ll	--	--	ll	--	--	ll	--	--	--	ll	--	--	--	--	ll	ll	ll	ll	--	--	--	ll	--	--	--	ll	--	ll	ll	--	--	ll	ll	--
unchr-1204	scaffold10	982316	.	C	T	66199.3	<lmxll>	lm	ll	--	--	ll	--	--	ll	--	--	ll	--	--	ll	--	--	--	ll	--	--	--	--	ll	ll	ll	ll	--	--	--	ll	--	--	--	ll	--	ll	ll	--	--	ll	ll	--
unchr-1205	scaffold10	1024495	.	T	A	23218.2	<nnxnp>	nn	np	nn	nn	nn	nn	nn	nn	nn	np	nn	nn	nn	nn	nn	nn	nn	nn	nn	nn	nn	nn	nn	nn	nn	np	nn	np	np	nn	nn	nn	nn	nn	nn	np	nn	nn	np	nn	nn	nn
unchr-1206	scaffold10	1025138	.	C	T	21735	<lmxll>	lm	ll	ll	ll	--	ll	ll	--	ll	ll	--	ll	ll	--	lm	ll	ll	--	ll	ll	ll	ll	--	--	--	--	ll	ll	ll	--	ll	ll	ll	--	ll	--	--	ll	ll	--	--	ll
unchr-1207	scaffold10	1025153	.	A	T	21725	<lmxll>	lm	ll	ll	ll	--	ll	ll	--	ll	ll	--	ll	ll	--	lm	ll	ll	--	ll	ll	ll	ll	--	--	--	--	ll	ll	ll	--	ll	ll	ll	--	ll	--	--	ll	ll	--	--	ll
unchr-1208	scaffold10	1025172	.	T	G	33499.3	<lmxll>	lm	ll	ll	ll	--	ll	ll	--	ll	ll	--	ll	ll	--	lm	ll	ll	--	ll	ll	ll	ll	--	--	--	--	ll	ll	ll	--	ll	ll	ll	--	ll	--	--	ll	ll	--	--	ll
unchr-1209	scaffold10	1103177	.	T	TC	157235	<nnxnp>	nn	np	np	np	np	np	np	np	np	nn	np	nn	nn	nn	np	np	nn	np	nn	np	np	np	nn	np	np	nn	np	nn	nn	np	nn	nn	np	np	np	nn	np	np	nn	np	np	np
unchr-1210	scaffold10	1297034	.	G	A	47207.4	<nnxnp>	nn	np	--	nn	np	--	np	np	np	nn	np	nn	np	nn	np	np	nn	np	nn	np	np	np	nn	np	np	nn	np	nn	nn	np	nn	nn	np	nn	np	nn	np	np	nn	np	np	np
unchr-1211	scaffold10	1297049	.	G	A	108301	<nnxnp>	nn	np	--	nn	np	--	np	np	np	nn	np	nn	np	nn	np	np	nn	np	np	np	np	np	nn	np	np	nn	np	nn	nn	np	nn	nn	np	nn	np	nn	np	np	nn	np	np	np
unchr-1212	scaffold10	1297086	.	C	T	111521	<nnxnp>	nn	np	nn	nn	np	nn	np	np	np	nn	np	nn	np	nn	np	np	nn	np	np	np	np	np	nn	np	np	nn	np	nn	nn	np	nn	nn	np	nn	np	nn	np	np	nn	np	np	np
unchr-1213	scaffold10	1382161	.	T	G	35177.3	<lmxll>	lm	ll	ll	ll	lm	--	lm	ll	ll	ll	lm	ll	ll	lm	ll	ll	ll	lm	--	ll	--	ll	ll	lm	lm	ll	ll	ll	ll	--	ll	ll	ll	lm	ll	lm	--	ll	--	--	lm	--
unchr-1214	scaffold10	1382232	.	T	G	49474.2	<lmxll>	lm	ll	lm	lm	lm	--	lm	lm	lm	lm	lm	lm	lm	lm	lm	--	ll	ll	--	ll	--	lm	--	ll	lm	lm	--	lm	lm	ll	lm	--	ll	lm	--	lm	ll	lm	--	ll	ll	--
unchr-1215	scaffold10	1382334	.	G	T	29368.9	<lmxll>	lm	ll	ll	ll	lm	ll	lm	ll	ll	ll	lm	ll	ll	lm	ll	ll	ll	lm	ll	ll	ll	ll	ll	lm	lm	ll	ll	ll	ll	lm	ll	ll	ll	lm	ll	ll	lm	ll	--	lm	lm	ll
unchr-1216	scaffold10	1382389	.	G	A	25838.4	<lmxll>	lm	ll	ll	ll	lm	ll	lm	ll	ll	ll	ll	ll	ll	lm	ll	ll	ll	lm	ll	ll	ll	ll	ll	lm	lm	ll	ll	ll	ll	lm	ll	ll	ll	lm	ll	ll	lm	ll	--	lm	lm	ll
unchr-1217	scaffold10	1510645	.	A	T	125356	<lmxll>	lm	ll	--	--	ll	--	--	ll	--	--	ll	--	--	ll	--	--	--	ll	--	--	--	--	ll	ll	ll	ll	--	--	--	ll	--	--	--	ll	--	ll	ll	--	--	ll	ll	--
unchr-1218	scaffold10	1697234	.	A	G	18701.8	<nnxnp>	nn	np	np	np	--	--	np	np	np	nn	np	nn	--	nn	np	--	--	np	nn	np	np	np	nn	np	np	nn	--	nn	nn	np	nn	nn	np	np	np	nn	nn	np	nn	np	np	--
unchr-1219	scaffold10	1805489	.	GTCT	G	103995	<nnxnp>	nn	np	nn	nn	nn	nn	nn	nn	nn	--	nn	--	nn	--	nn	nn	--	nn	--	nn	nn	nn	--	nn	nn	--	nn	--	--	nn	--	--	nn	nn	nn	--	nn	nn	--	nn	nn	nn
unchr-1220	scaffold10	1911506	.	G	C	41652.1	<nnxnp>	nn	np	nn	nn	--	nn	nn	nn	nn	nn	--	--	nn	--	nn	nn	--	--	np	nn	nn	nn	--	nn	nn	--	nn	nn	np	nn	np	np	nn	nn	nn	--	nn	nn	nn	nn	nn	nn
unchr-1221	scaffold10	2353454	.	C	A	61220.3	<lmxll>	lm	ll	ll	ll	lm	ll	ll	lm	ll	ll	lm	ll	ll	lm	ll	ll	ll	lm	ll	ll	ll	ll	ll	--	lm	lm	ll	--	ll	lm	ll	ll	ll	lm	ll	lm	lm	ll	ll	lm	lm	ll
unchr-1222	scaffold10	2353475	.	A	G	64160	<lmxll>	lm	ll	ll	ll	lm	ll	ll	lm	ll	ll	lm	ll	ll	lm	ll	ll	ll	lm	ll	ll	ll	ll	ll	--	lm	lm	ll	--	ll	lm	ll	ll	ll	lm	ll	lm	lm	ll	ll	lm	lm	ll
unchr-1223	scaffold10	2353500	.	A	G	21348.4	<lmxll>	lm	ll	lm	lm	ll	lm	lm	ll	lm	lm	ll	lm	lm	ll	lm	lm	lm	ll	lm	lm	lm	lm	lm	--	ll	ll	lm	--	lm	ll	lm	lm	lm	ll	lm	ll	ll	lm	lm	ll	ll	lm
unchr-1224	scaffold10	2353504	.	A	T	13729.2	<nnxnp>	nn	np	np	np	np	np	np	np	np	nn	np	nn	np	nn	np	np	nn	np	nn	np	np	np	nn	--	np	nn	np	--	nn	np	nn	nn	np	np	np	nn	np	np	nn	np	np	np
unchr-1225	scaffold10	2353543	.	A	G	10258.8	<lmxll>	lm	ll	lm	lm	ll	lm	lm	ll	lm	lm	ll	lm	--	ll	lm	lm	--	ll	lm	lm	lm	lm	lm	--	ll	ll	--	--	lm	ll	lm	lm	lm	ll	lm	ll	ll	lm	--	ll	ll	lm
unchr-1226	scaffold10	2401838	.	T	C	170944	<nnxnp>	nn	np	np	np	np	np	np	np	np	nn	np	np	np	np	np	np	np	nn	np	np	np	np	np	np	np	np	np	np	np	np	nn	np	np	np	np	np	np	np	np	np	np	np
unchr-1227	scaffold10	2402072	.	A	G	103007	<nnxnp>	nn	np	nn	nn	nn	nn	nn	nn	nn	np	nn	np	nn	np	nn	nn	np	nn	np	nn	nn	nn	np	nn	nn	np	nn	np	np	nn	np	np	nn	nn	nn	np	nn	nn	np	nn	nn	nn
unchr-1228	scaffold10	2402087	.	T	A	106771	<nnxnp>	nn	np	np	np	np	np	np	np	np	nn	np	nn	np	nn	np	np	nn	np	nn	np	np	np	nn	np	np	nn	np	nn	nn	np	nn	nn	np	np	np	nn	np	np	nn	np	np	np
unchr-1229	scaffold10	2402117	.	A	C	335686	<hkxhk>	hk	hk	kk	kk	kk	kk	kk	kk	kk	kk	hk	kk	kk	kk	kk	kk	kk	kk	kk	kk	kk	kk	kk	kk	kk	kk	kk	kk	hh	kk	kk	kk	kk	kk	kk	hk	kk	--	--	kk	--	hk
unchr-1230	scaffold10	2453887	.	TTCTC	T	56271.6	<lmxll>	lm	ll	lm	lm	ll	lm	lm	--	--	lm	ll	--	--	ll	lm	lm	--	ll	--	lm	--	lm	lm	ll	ll	ll	lm	lm	lm	ll	lm	lm	lm	ll	lm	ll	ll	lm	lm	ll	ll	lm
unchr-1231	scaffold10	2453900	.	C	A	59075.4	<lmxll>	lm	ll	lm	lm	ll	lm	lm	--	--	lm	ll	--	--	ll	lm	lm	--	ll	--	lm	--	lm	lm	ll	ll	ll	lm	lm	lm	ll	lm	lm	lm	ll	lm	ll	ll	lm	lm	ll	ll	lm
unchr-1232	scaffold10	2453941	.	T	C	119295	<lmxll>	lm	ll	lm	lm	lm	lm	lm	--	--	lm	lm	--	--	--	lm	lm	--	lm	--	lm	--	lm	lm	lm	lm	--	lm	lm	lm	lm	lm	lm	lm	lm	lm	lm	lm	lm	lm	lm	lm	lm
unchr-1233	scaffold10	2453944	.	T	A	62414.3	<lmxll>	lm	ll	ll	ll	lm	ll	ll	ll	ll	ll	lm	ll	ll	--	ll	ll	ll	lm	ll	ll	ll	ll	ll	lm	lm	--	ll	ll	ll	lm	ll	ll	ll	lm	ll	lm	lm	ll	ll	lm	lm	ll
unchr-1234	scaffold10	2507670	.	T	C	5441.97	<nnxnp>	nn	np	nn	nn	nn	nn	nn	nn	nn	np	nn	nn	nn	--	nn	nn	np	--	nn	nn	nn	nn	np	nn	nn	--	nn	np	nn	nn	np	np	nn	nn	nn	--	--	nn	nn	nn	--	nn
unchr-1235	scaffold10	2507715	.	C	G	16328.9	<nnxnp>	nn	np	np	np	--	np	np	np	np	nn	--	nn	np	nn	np	np	nn	--	nn	np	np	np	nn	--	--	nn	np	nn	nn	--	nn	nn	np	np	np	--	--	np	nn	--	--	np
unchr-1236	scaffold10	2578681	.	C	A	89439.5	<nnxnp>	nn	np	np	np	np	np	np	np	np	nn	np	nn	np	nn	np	np	nn	np	nn	np	np	np	nn	np	np	nn	np	nn	nn	np	nn	nn	np	np	np	nn	np	np	nn	np	np	np
unchr-1237	scaffold10	2578734	.	A	G	48596.6	<nnxnp>	nn	np	nn	nn	nn	nn	nn	nn	nn	np	nn	np	nn	np	nn	nn	np	nn	np	nn	nn	nn	np	nn	nn	np	nn	np	np	nn	np	np	nn	nn	nn	np	nn	nn	np	nn	nn	nn
unchr-1238	scaffold19	261037	.	A	G	2421.4	<nnxnp>	nn	np	np	nn	nn	np	nn	nn	nn	nn	nn	nn	nn	nn	nn	nn	nn	nn	np	np	nn	nn	nn	nn	nn	nn	nn	--	nn	nn	nn	nn	nn	nn	nn	nn	nn	nn	nn	nn	nn	nn
unchr-1239	scaffold19	261057	.	G	T	18954.1	<lmxll>	lm	ll	lm	ll	lm	lm	ll	lm	lm	ll	ll	lm	lm	--	ll	lm	lm	lm	lm	--	lm	lm	ll	lm	--	lm	ll	--	ll	ll	lm	ll	ll	--	ll	ll	--	lm	ll	ll	ll	ll
unchr-1240	scaffold19	261062	.	A	G	228201	<lmxll>	lm	ll	lm	ll	ll	lm	ll	lm	lm	ll	ll	lm	lm	--	ll	lm	lm	lm	lm	--	lm	lm	ll	lm	--	lm	ll	--	ll	ll	lm	ll	ll	--	ll	ll	--	lm	ll	ll	ll	ll
unchr-1241	scaffold19	261705	.	G	T	12490.1	<lmxll>	lm	ll	lm	ll	ll	--	ll	lm	lm	ll	ll	ll	lm	lm	ll	lm	lm	--	lm	lm	lm	lm	ll	--	lm	lm	ll	ll	ll	ll	lm	ll	ll	lm	ll	ll	lm	lm	ll	ll	ll	ll
unchr-1242	scaffold19	261743	.	T	C	8642.3	<lmxll>	lm	ll	ll	lm	ll	ll	lm	ll	ll	lm	lm	ll	ll	ll	lm	ll	ll	ll	ll	ll	ll	ll	lm	ll	ll	ll	lm	--	ll	lm	ll	lm	ll	ll	lm	lm	ll	ll	lm	lm	lm	lm
unchr-1243	scaffold19	459067	.	G	A	112298	<lmxll>	lm	ll	ll	lm	ll	ll	lm	ll	ll	lm	lm	ll	ll	ll	--	ll	ll	ll	ll	ll	ll	ll	lm	ll	ll	ll	--	ll	--	lm	ll	lm	--	ll	lm	lm	ll	ll	lm	lm	lm	lm
unchr-1244	scaffold19	501313	.	G	C	10698.2	<nnxnp>	nn	np	np	np	nn	np	--	nn	nn	--	nn	--	nn	--	np	nn	--	nn	np	np	nn	nn	np	nn	np	nn	nn	--	nn	nn	nn	nn	np	--	nn	np	np	nn	nn	np	nn	nn
unchr-1245	scaffold19	564970	.	C	A	89023.6	<lmxll>	lm	ll	--	ll	--	--	ll	--	lm	ll	ll	--	--	--	ll	--	--	--	--	--	--	--	ll	--	--	--	ll	--	ll	ll	--	ll	ll	--	ll	ll	--	--	ll	ll	ll	ll
unchr-1246	scaffold19	617479	.	C	T	41476	<nnxnp>	nn	np	nn	np	--	--	np	np	np	nn	nn	nn	np	nn	nn	--	--	np	np	nn	nn	nn	np	np	np	np	nn	np	np	np	np	np	np	nn	nn	np	nn	np	nn	np	np	np
unchr-1247	scaffold19	617883	.	A	G	123666	<lmxll>	lm	ll	--	ll	lm	lm	ll	lm	lm	ll	ll	--	--	lm	ll	lm	lm	--	lm	lm	lm	lm	ll	lm	lm	lm	ll	lm	ll	ll	lm	ll	ll	lm	ll	ll	lm	lm	ll	ll	ll	ll
unchr-1248	scaffold19	623220	.	T	A	1027.82	<nnxnp>	nn	np	nn	nn	nn	nn	nn	nn	nn	nn	nn	nn	nn	nn	nn	nn	nn	nn	nn	nn	nn	nn	nn	np	nn	nn	--	--	nn	np	nn	np	nn	nn	nn	nn	nn	nn	nn	nn	nn	--
unchr-1249	scaffold19	683752	.	TA	T	17463.3	<lmxll>	lm	ll	--	ll	--	--	ll	--	--	ll	ll	lm	--	--	ll	--	--	--	--	--	--	--	ll	lm	--	--	ll	--	ll	ll	--	ll	ll	--	ll	ll	--	--	ll	ll	ll	ll
unchr-1250	scaffold19	683754	.	TATA	T	17323	<lmxll>	lm	ll	--	ll	--	--	ll	--	--	ll	ll	lm	--	--	ll	--	--	--	--	--	--	--	ll	lm	--	--	ll	--	ll	ll	--	ll	ll	--	ll	ll	--	--	ll	ll	ll	ll
unchr-1251	scaffold19	899380	.	TGACATTA	T	92524.5	<lmxll>	lm	ll	lm	ll	--	--	ll	lm	lm	ll	ll	lm	lm	lm	ll	--	lm	lm	lm	lm	--	lm	ll	lm	lm	lm	ll	lm	ll	ll	lm	ll	ll	lm	ll	ll	lm	lm	ll	ll	ll	ll
unchr-1252	scaffold19	899437	.	A	T	940700	<lmxll>	lm	ll	lm	ll	--	--	ll	lm	lm	ll	ll	lm	lm	lm	ll	--	lm	lm	lm	lm	--	lm	ll	lm	lm	lm	ll	lm	ll	ll	lm	ll	ll	lm	ll	ll	lm	lm	ll	ll	ll	ll
unchr-1253	scaffold19	1030799	.	A	ATT	9604.83	<nnxnp>	nn	np	--	nn	nn	--	nn	--	nn	nn	--	nn	np	np	nn	nn	nn	np	nn	np	np	np	nn	np	np	nn	--	np	--	np	np	np	nn	np	np	nn	np	nn	np	np	nn	np
unchr-1254	scaffold19	1030846	.	G	T	11833.9	<nnxnp>	nn	np	--	nn	nn	nn	nn	--	nn	nn	--	nn	np	np	nn	nn	np	nn	np	nn	nn	np	np	nn	nn	nn	--	nn	--	np	np	nn	nn	nn	nn	np	nn	nn	np	nn	nn	np
unchr-1255	scaffold19	1075619	.	T	G	53829	<lmxll>	lm	ll	ll	lm	ll	ll	lm	ll	ll	lm	lm	ll	ll	ll	lm	ll	ll	ll	ll	ll	ll	ll	lm	ll	ll	ll	lm	ll	lm	lm	lm	lm	lm	ll	lm	lm	ll	ll	lm	lm	lm	lm
unchr-1256	scaffold19	1076030	.	CAAACTAAATTTTTA	C	67284.3	<nnxnp>	nn	np	np	np	nn	np	nn	nn	nn	np	nn	nn	nn	np	np	nn	nn	nn	np	np	nn	nn	np	nn	np	nn	nn	np	nn	nn	nn	nn	np	np	nn	np	np	nn	nn	np	nn	nn
unchr-1257	scaffold19	1211010	.	T	C	31168.7	<nnxnp>	nn	np	nn	nn	np	nn	np	np	np	nn	np	np	np	nn	nn	np	np	np	nn	nn	np	np	nn	np	nn	np	np	nn	np	np	np	np	nn	nn	np	nn	nn	np	np	nn	np	np
unchr-1258	scaffold19	1211088	.	G	A	11560.5	<nnxnp>	nn	np	np	np	nn	np	nn	nn	nn	nn	nn	nn	nn	np	np	nn	nn	nn	np	nn	nn	nn	np	nn	np	nn	--	np	nn	nn	nn	nn	np	np	nn	nn	np	nn	nn	nn	nn	nn
unchr-1259	scaffold19	1434248	.	T	C	75039.1	<lmxll>	lm	ll	--	ll	--	--	ll	lm	--	ll	ll	--	--	--	ll	--	--	--	--	--	--	--	ll	lm	--	--	ll	lm	ll	ll	ll	ll	ll	--	ll	ll	--	--	ll	ll	ll	ll
unchr-1260	scaffold19	1488650	.	T	G	13011.4	<lmxll>	lm	ll	--	ll	--	--	ll	lm	--	ll	ll	--	--	--	ll	ll	lm	lm	--	--	--	lm	ll	lm	--	--	ll	ll	ll	ll	ll	ll	ll	--	ll	ll	--	lm	ll	ll	ll	ll
unchr-1261	scaffold19	1652490	.	C	G	84508.8	<lmxll>	lm	ll	--	ll	lm	--	ll	--	--	ll	ll	lm	lm	--	ll	lm	--	--	--	--	lm	lm	ll	--	lm	--	ll	--	ll	ll	ll	ll	ll	--	ll	ll	--	--	ll	ll	ll	ll
unchr-1262	scaffold19	1789246	.	A	T	56285.8	<lmxll>	lm	ll	--	ll	--	--	ll	--	lm	ll	ll	--	--	--	ll	--	--	--	--	--	--	--	ll	--	--	--	ll	lm	ll	ll	ll	ll	ll	--	ll	ll	--	--	ll	ll	ll	ll
unchr-1263	scaffold19	1789253	.	A	T	56327.8	<lmxll>	lm	ll	--	ll	--	--	ll	--	lm	ll	ll	--	--	--	ll	--	--	--	--	--	--	--	ll	--	--	--	ll	lm	ll	ll	ll	ll	ll	--	ll	ll	--	--	ll	ll	ll	ll
unchr-1264	scaffold19	1876924	.	T	G	219163	<nnxnp>	nn	np	nn	nn	--	nn	--	np	np	nn	--	--	--	nn	nn	--	--	--	nn	nn	--	np	nn	--	nn	--	--	nn	--	--	np	--	nn	nn	np	nn	nn	np	np	nn	--	--
unchr-1265	scaffold19	1876976	.	AGG	A	87851.4	<nnxnp>	nn	np	nn	nn	--	nn	--	np	np	nn	nn	np	np	nn	nn	--	np	--	nn	nn	np	np	nn	--	nn	--	--	nn	--	--	np	nn	nn	nn	np	nn	nn	np	np	nn	np	--
unchr-1266	scaffold19	1876984	.	C	A	109838	<nnxnp>	nn	np	nn	nn	--	nn	--	np	np	nn	--	--	np	nn	nn	--	--	--	nn	nn	np	np	nn	--	nn	--	--	nn	--	--	np	--	nn	nn	np	nn	nn	np	np	nn	np	--
unchr-1267	scaffold19	1934486	.	A	T	25401.9	<lmxll>	lm	ll	ll	lm	ll	ll	lm	ll	ll	lm	lm	ll	ll	ll	lm	ll	ll	ll	ll	ll	ll	ll	ll	ll	ll	ll	lm	ll	lm	--	lm	lm	lm	ll	lm	lm	ll	ll	lm	lm	lm	lm
unchr-1268	scaffold19	1934496	.	G	C	51892.6	<nnxnp>	nn	np	np	np	np	np	np	np	np	np	np	np	--	np	nn	np	np	nn	np	np	np	np	np	np	np	np	np	np	nn	nn	np	--	np	np	np	np	np	np	np	np	np	--
unchr-1269	scaffold19	1934579	.	G	C	27315.1	<nnxnp>	nn	np	np	np	nn	np	nn	nn	nn	np	nn	nn	nn	np	np	nn	nn	nn	np	np	nn	nn	np	nn	np	nn	nn	np	nn	nn	nn	nn	np	np	nn	np	np	nn	nn	np	nn	nn
unchr-1270	scaffold19	1934627	.	C	A	12307.4	<nnxnp>	nn	np	np	np	nn	--	nn	nn	nn	np	nn	nn	nn	nn	np	nn	nn	nn	np	np	nn	nn	np	nn	nn	nn	nn	nn	nn	nn	nn	nn	nn	np	nn	np	--	nn	nn	nn	nn	nn
unchr-1271	scaffold19	2041201	.	G	A	317212	<nnxnp>	nn	np	np	np	nn	np	nn	nn	nn	np	nn	nn	nn	np	np	nn	nn	nn	np	np	nn	nn	np	nn	np	nn	nn	np	nn	nn	nn	nn	np	np	nn	np	np	nn	nn	np	nn	nn
unchr-1272	scaffold19	2260609	.	C	T	186077	<lmxll>	lm	ll	ll	lm	ll	ll	--	ll	ll	lm	--	ll	ll	ll	lm	ll	ll	ll	ll	ll	ll	ll	lm	ll	ll	ll	--	ll	--	--	--	--	lm	ll	--	lm	ll	ll	--	--	--	--
unchr-1273	scaffold19	2260631	.	T	C	88721.6	<lmxll>	lm	ll	lm	ll	--	lm	ll	--	--	ll	ll	--	--	lm	ll	--	--	--	lm	lm	--	--	ll	--	lm	--	ll	lm	ll	ll	ll	ll	ll	lm	ll	ll	lm	--	ll	ll	ll	ll
unchr-1274	scaffold19	2362586	.	A	T	40973	<nnxnp>	nn	np	nn	nn	np	nn	nn	nn	np	nn	np	np	nn	nn	nn	nn	nn	np	nn	nn	--	np	nn	np	nn	nn	np	nn	np	nn	np	np	nn	nn	nn	nn	nn	np	np	nn	nn	nn
unchr-1275	scaffold19	2362605	.	C	T	44113	<nnxnp>	nn	np	np	np	nn	np	nn	nn	nn	np	nn	nn	nn	np	np	nn	nn	nn	np	np	nn	nn	np	nn	np	nn	nn	np	nn	nn	nn	nn	np	--	nn	np	np	nn	nn	np	nn	nn
unchr-1276	scaffold19	2377604	.	T	TTATGGGTTA	25326.6	<nnxnp>	nn	np	nn	nn	np	nn	np	nn	np	nn	np	np	np	nn	nn	np	np	np	nn	nn	np	nn	nn	np	nn	np	np	nn	np	np	np	np	nn	nn	np	nn	nn	np	np	nn	np	np
unchr-1277	scaffold19	2377609	.	GA	G	27003.3	<nnxnp>	nn	np	nn	nn	np	nn	np	--	np	nn	np	np	np	nn	nn	np	np	np	nn	nn	np	nn	nn	np	nn	np	np	nn	np	np	np	np	nn	nn	np	nn	nn	np	np	nn	np	np
unchr-1278	scaffold19	2377623	.	T	TAC	30236.1	<nnxnp>	nn	np	nn	nn	np	nn	np	nn	np	nn	np	np	np	nn	nn	np	np	np	nn	nn	np	nn	nn	np	nn	np	np	nn	np	np	np	np	nn	nn	np	nn	nn	np	np	nn	np	np
unchr-1279	scaffold19	2377629	.	ACT	A	30109.6	<nnxnp>	nn	np	nn	nn	np	nn	np	nn	np	nn	np	np	np	nn	nn	np	np	np	nn	nn	np	nn	nn	np	nn	np	np	nn	np	np	np	np	nn	nn	np	nn	nn	np	np	nn	np	np
unchr-1280	scaffold19	2377634	.	A	C	32100	<nnxnp>	nn	np	np	np	nn	np	nn	nn	nn	np	nn	nn	nn	np	np	nn	nn	nn	np	np	nn	nn	--	nn	np	nn	nn	np	nn	nn	nn	nn	np	np	nn	np	np	nn	nn	nn	nn	nn
unchr-1281	scaffold19	2377697	.	T	A	31938.4	<nnxnp>	nn	np	np	np	nn	np	nn	nn	nn	np	nn	nn	nn	np	np	nn	nn	nn	np	np	nn	nn	nn	nn	np	nn	nn	np	nn	nn	nn	nn	np	np	nn	np	np	nn	nn	nn	nn	nn
unchr-1282	scaffold26	234227	.	C	T	94665.7	<lmxll>	lm	ll	ll	ll	ll	lm	lm	--	ll	--	--	--	ll	ll	--	lm	--	lm	--	--	--	--	--	--	ll	--	--	ll	lm	--	lm	lm	lm	--	--	--	ll	--	--	--	--	--
unchr-1283	scaffold26	234433	.	G	A	80381.1	<lmxll>	lm	ll	ll	ll	ll	--	--	lm	ll	lm	ll	--	ll	ll	--	--	--	--	--	--	--	--	--	--	ll	--	--	ll	--	ll	--	ll	--	--	--	--	ll	lm	--	--	--	--
unchr-1284	scaffold26	234450	.	C	A	66974.9	<lmxll>	lm	ll	ll	ll	ll	--	--	lm	ll	lm	ll	--	ll	ll	--	--	--	--	--	--	--	--	--	--	ll	--	--	ll	--	ll	--	ll	--	--	--	--	ll	lm	--	--	--	--
unchr-1285	scaffold26	297765	.	T	TTA	9347.26	<nnxnp>	nn	np	nn	nn	nn	nn	np	nn	nn	np	nn	nn	nn	np	np	nn	np	np	nn	nn	nn	nn	nn	np	nn	nn	nn	nn	nn	nn	nn	nn	nn	nn	nn	nn	nn	nn	nn	nn	nn	np
unchr-1286	scaffold26	297779	.	CTTCG	C	40278.8	<lmxll>	lm	ll	--	--	--	ll	ll	ll	lm	ll	ll	ll	--	lm	ll	ll	ll	ll	ll	ll	ll	ll	ll	ll	--	ll	ll	lm	ll	ll	ll	--	ll	ll	ll	ll	lm	ll	ll	ll	ll	ll
unchr-1287	scaffold26	323906	.	G	T	71940.9	<lmxll>	lm	ll	ll	ll	ll	lm	lm	lm	ll	lm	--	lm	ll	ll	lm	lm	lm	lm	lm	--	lm	lm	lm	lm	ll	lm	lm	ll	lm	lm	lm	ll	lm	lm	lm	lm	ll	lm	--	lm	lm	lm
unchr-1288	scaffold26	641069	.	G	A	86233.3	<lmxll>	lm	ll	--	lm	lm	ll	ll	ll	--	ll	ll	ll	--	lm	ll	ll	ll	ll	ll	ll	ll	ll	ll	ll	lm	ll	ll	--	ll	ll	ll	--	ll	ll	ll	ll	--	ll	ll	ll	ll	ll
unchr-1289	scaffold26	641070	.	G	A	89557.3	<lmxll>	lm	ll	--	lm	lm	ll	ll	ll	--	ll	ll	ll	--	lm	ll	ll	ll	ll	ll	ll	ll	ll	ll	ll	lm	ll	ll	--	ll	ll	ll	--	ll	ll	ll	ll	--	ll	ll	ll	ll	ll
unchr-1290	scaffold26	762333	.	G	A	133639	<nnxnp>	nn	np	np	nn	nn	np	nn	np	np	nn	np	np	np	nn	nn	np	--	np	np	np	np	np	np	np	np	np	np	np	np	np	np	np	np	np	np	np	np	np	np	np	np	nn
unchr-1291	scaffold26	762337	.	C	T	127968	<nnxnp>	nn	np	np	nn	nn	np	nn	np	np	nn	np	np	nn	nn	nn	np	nn	nn	np	np	np	np	np	nn	np	np	np	np	np	np	np	np	np	nn	np	np	np	np	np	np	np	nn
unchr-1292	scaffold26	762889	.	C	T	17233.9	<nnxnp>	nn	np	np	nn	nn	nn	nn	np	nn	nn	np	np	nn	nn	nn	np	nn	nn	np	nn	np	np	np	nn	np	np	np	np	--	np	nn	np	nn	nn	np	np	nn	np	np	np	np	nn
unchr-1293	scaffold26	762904	.	C	T	17344.8	<nnxnp>	nn	np	np	nn	nn	nn	nn	np	nn	nn	np	np	nn	nn	nn	np	nn	nn	np	nn	np	np	np	nn	np	np	np	nn	--	np	nn	np	nn	nn	np	np	nn	np	np	np	np	nn
unchr-1294	scaffold26	805043	.	A	G	77414.1	<nnxnp>	nn	np	nn	np	np	nn	np	nn	nn	np	nn	nn	np	np	np	nn	np	np	nn	nn	nn	nn	nn	np	nn	nn	nn	nn	nn	nn	nn	nn	nn	np	nn	nn	nn	nn	nn	nn	nn	np
unchr-1295	scaffold26	805065	.	G	T	15255.7	<nnxnp>	nn	np	np	nn	nn	np	nn	np	np	nn	nn	--	nn	nn	nn	nn	nn	nn	nn	np	np	np	np	nn	np	np	nn	np	np	np	nn	np	np	nn	np	np	np	nn	nn	nn	np	nn
unchr-1296	scaffold26	805101	.	G	T	17440.1	<nnxnp>	nn	np	np	nn	nn	np	nn	np	np	nn	np	nn	nn	nn	nn	nn	nn	nn	nn	np	np	np	np	nn	np	np	nn	np	np	np	np	np	np	nn	np	np	np	nn	nn	nn	np	nn
unchr-1297	scaffold26	805311	.	T	C	19740.8	<nnxnp>	nn	np	nn	np	np	nn	np	nn	nn	np	nn	nn	np	np	np	nn	np	np	nn	nn	nn	nn	nn	np	nn	nn	nn	nn	nn	nn	nn	nn	nn	np	nn	nn	nn	nn	nn	nn	nn	np
unchr-1298	scaffold26	805343	.	T	A	97171.9	<lmxll>	lm	ll	ll	ll	ll	lm	lm	--	ll	lm	lm	lm	ll	ll	lm	lm	lm	lm	lm	--	lm	lm	lm	lm	ll	lm	lm	ll	lm	--	--	ll	--	lm	lm	--	ll	lm	lm	lm	lm	lm
unchr-1299	scaffold26	989567	.	G	A	7067.21	<nnxnp>	nn	np	nn	np	--	nn	np	nn	nn	nn	nn	nn	np	nn	np	nn	np	nn	nn	nn	nn	nn	nn	np	nn	nn	nn	nn	nn	nn	nn	nn	nn	nn	nn	nn	nn	nn	nn	nn	nn	np
unchr-1300	scaffold26	1162880	.	A	AGTCC	38306.2	<lmxll>	lm	ll	lm	--	--	ll	ll	ll	lm	ll	ll	ll	--	--	ll	ll	ll	ll	ll	ll	ll	ll	ll	ll	ll	ll	ll	lm	ll	ll	ll	lm	ll	ll	ll	ll	--	ll	ll	ll	ll	--
unchr-1301	scaffold26	1162898	.	G	T	108301	<lmxll>	lm	ll	ll	ll	ll	lm	--	lm	ll	--	lm	lm	ll	ll	--	lm	--	--	lm	--	--	lm	lm	--	lm	lm	lm	ll	lm	--	--	ll	lm	--	lm	lm	ll	lm	lm	lm	lm	ll
unchr-1302	scaffold26	1220251	.	T	A	96084.8	<lmxll>	lm	ll	lm	lm	lm	ll	ll	ll	--	ll	ll	ll	--	lm	ll	ll	ll	ll	ll	ll	ll	ll	ll	ll	ll	ll	ll	--	ll	ll	ll	lm	ll	ll	ll	ll	lm	ll	ll	ll	ll	--
unchr-1303	scaffold26	1279352	.	T	TTTAA	60684.7	<nnxnp>	nn	np	nn	nn	np	nn	np	nn	nn	nn	nn	nn	np	np	nn	nn	np	nn	nn	nn	nn	nn	nn	np	nn	nn	nn	--	nn	nn	nn	nn	nn	np	nn	nn	nn	nn	nn	nn	nn	np
unchr-1304	scaffold26	1279354	.	TAG	T	60862.8	<nnxnp>	nn	np	nn	nn	np	nn	np	nn	nn	nn	nn	nn	np	np	nn	nn	np	nn	nn	nn	nn	nn	nn	np	nn	nn	nn	--	nn	nn	nn	nn	nn	np	nn	nn	nn	nn	nn	nn	nn	np
unchr-1305	scaffold26	1464933	.	G	A	5655.73	<nnxnp>	nn	np	--	nn	nn	nn	nn	nn	--	nn	nn	nn	nn	nn	nn	--	nn	nn	nn	--	nn	nn	nn	nn	nn	np	nn	--	nn	nn	--	np	nn	nn	nn	nn	np	nn	np	nn	nn	nn
unchr-1306	scaffold26	1465688	.	G	A	10836	<nnxnp>	nn	np	--	nn	nn	np	nn	np	--	nn	np	np	nn	--	nn	--	nn	nn	np	--	np	np	np	nn	np	np	np	--	np	np	np	np	np	nn	np	nn	--	np	np	np	nn	nn
unchr-1307	scaffold26	1465741	.	T	G	25058.9	<nnxnp>	nn	np	nn	np	--	nn	np	nn	nn	np	nn	nn	--	--	np	nn	np	np	nn	nn	nn	nn	nn	np	nn	nn	nn	nn	np	nn	nn	nn	nn	np	nn	nn	nn	nn	nn	nn	nn	--
unchr-1308	scaffold26	1465742	.	T	C	9375.95	<nnxnp>	nn	np	nn	np	--	nn	np	nn	nn	np	nn	nn	--	--	np	nn	np	np	nn	nn	nn	nn	nn	np	nn	nn	nn	nn	nn	nn	nn	nn	nn	np	nn	nn	nn	nn	nn	nn	nn	--
unchr-1309	scaffold26	1465757	.	T	A	8007.61	<nnxnp>	nn	np	nn	np	--	nn	np	nn	nn	np	nn	nn	--	--	np	nn	np	np	nn	--	nn	nn	nn	np	nn	nn	nn	nn	nn	nn	nn	nn	nn	np	nn	nn	nn	nn	nn	nn	nn	--
unchr-1310	scaffold26	1465775	.	C	T	10749.6	<nnxnp>	nn	np	--	nn	nn	np	nn	np	--	nn	np	np	nn	nn	nn	--	nn	nn	np	--	np	np	np	nn	np	np	np	--	np	np	np	--	np	nn	np	nn	--	np	np	np	nn	nn
unchr-1311	scaffold26	1644032	.	G	T	69631.4	<lmxll>	lm	ll	ll	ll	ll	--	--	lm	ll	--	lm	lm	--	ll	ll	ll	--	ll	lm	ll	lm	lm	lm	lm	ll	lm	lm	ll	lm	ll	lm	ll	lm	ll	--	lm	ll	lm	lm	lm	lm	ll
unchr-1312	scaffold26	1662166	.	T	A	243641	<lmxll>	lm	ll	ll	ll	ll	--	--	--	ll	--	--	--	ll	ll	--	--	--	--	--	--	--	--	--	--	--	--	--	ll	--	--	--	ll	--	--	--	--	ll	--	--	--	--	ll
unchr-1313	scaffold26	1662169	.	C	CGATA	153899	<lmxll>	lm	ll	ll	ll	ll	--	--	--	ll	--	--	--	ll	ll	--	--	--	--	--	--	--	--	--	--	--	--	--	ll	--	--	--	ll	--	--	--	--	ll	--	--	--	--	ll
unchr-1314	scaffold26	1662174	.	C	T	242849	<lmxll>	lm	ll	ll	ll	ll	--	--	--	ll	--	--	--	ll	ll	--	--	--	--	--	--	--	--	--	--	--	--	--	ll	--	--	--	ll	--	--	--	--	ll	--	--	--	--	ll
unchr-1315	scaffold26	2009214	.	CA	C	106619	<nnxnp>	nn	np	np	nn	nn	np	nn	np	np	nn	np	np	nn	nn	nn	np	nn	nn	np	np	np	np	np	--	np	np	np	np	np	np	np	np	np	nn	np	np	np	np	np	np	np	nn
unchr-1316	scaffold26	2200628	.	C	T	9445.25	<nnxnp>	nn	np	nn	--	np	nn	np	nn	nn	np	nn	nn	np	np	np	nn	np	np	nn	nn	nn	nn	nn	np	nn	nn	nn	nn	nn	nn	nn	nn	nn	np	nn	nn	nn	nn	nn	nn	nn	np
unchr-1317	scaffold26	2200641	.	T	A	16844.8	<nnxnp>	nn	np	nn	--	np	nn	np	nn	nn	np	nn	nn	np	np	np	nn	np	np	nn	nn	nn	nn	nn	np	nn	nn	nn	nn	nn	nn	nn	nn	nn	np	nn	nn	nn	nn	nn	nn	nn	np
unchr-1318	scaffold31	104178	.	G	A	8303.7	<lmxll>	lm	ll	lm	ll	ll	ll	lm	ll	lm	lm	--	lm	ll	ll	--	--	--	lm	lm	--	lm	--	--	--	ll	ll	lm	ll	--	lm	--	ll	lm	--	lm	ll	ll	--	--	lm	--	--
unchr-1319	scaffold31	201549	.	C	T	65469.5	<lmxll>	lm	ll	ll	--	--	--	ll	ll	ll	ll	ll	ll	--	--	ll	--	ll	ll	ll	ll	ll	ll	ll	ll	--	--	ll	--	ll	ll	ll	--	ll	ll	ll	--	--	ll	ll	ll	ll	ll
unchr-1320	scaffold31	230795	.	T	G	8155.26	<nnxnp>	nn	np	nn	nn	nn	nn	nn	nn	nn	nn	nn	nn	nn	nn	nn	nn	--	nn	np	--	nn	nn	np	nn	nn	nn	np	nn	nn	nn	nn	np	nn	nn	np	--	nn	np	np	nn	nn	nn
unchr-1321	scaffold31	230801	.	G	A	2891.4	<nnxnp>	nn	np	nn	nn	nn	nn	nn	nn	nn	np	nn	nn	np	np	nn	nn	nn	nn	nn	nn	nn	nn	nn	np	nn	nn	nn	nn	nn	np	nn	nn	nn	--	nn	--	nn	nn	nn	nn	nn	nn
unchr-1322	scaffold31	230818	.	T	A	3071.64	<nnxnp>	nn	np	nn	nn	nn	nn	nn	nn	nn	np	nn	nn	np	np	nn	nn	--	nn	nn	nn	nn	nn	nn	np	nn	nn	nn	nn	nn	nn	nn	nn	nn	--	nn	nn	nn	nn	nn	nn	nn	nn
unchr-1323	scaffold31	230838	.	C	A	31614.5	<lmxll>	lm	ll	--	ll	ll	ll	--	--	--	lm	--	--	ll	ll	--	--	--	--	lm	--	--	ll	lm	lm	ll	ll	lm	ll	--	--	--	ll	--	ll	lm	--	ll	lm	lm	--	--	--
unchr-1324	scaffold31	231297	.	G	A	7817.24	<nnxnp>	nn	np	nn	np	np	nn	np	nn	nn	np	nn	nn	np	np	np	nn	nn	np	nn	nn	nn	nn	nn	np	np	nn	nn	np	nn	nn	nn	nn	nn	nn	nn	nn	nn	nn	nn	nn	nn	np
unchr-1325	scaffold31	231866	.	G	T	22751.7	<nnxnp>	nn	np	np	nn	nn	np	nn	np	np	nn	np	np	nn	nn	nn	np	np	nn	np	np	np	np	np	nn	nn	nn	np	nn	np	np	np	np	nn	nn	np	np	np	np	np	np	np	nn
unchr-1326	scaffold31	437824	.	AT	A	21742.8	<nnxnp>	nn	np	nn	--	--	nn	nn	nn	nn	nn	nn	nn	--	--	nn	nn	nn	nn	nn	nn	nn	nn	nn	nn	--	nn	nn	--	nn	nn	nn	nn	nn	--	nn	nn	nn	nn	nn	nn	nn	nn
unchr-1327	scaffold31	437827	.	G	A	21669.7	<nnxnp>	nn	np	nn	--	--	--	nn	nn	nn	nn	nn	nn	--	--	nn	nn	nn	nn	nn	nn	nn	nn	nn	nn	--	nn	nn	--	nn	nn	nn	--	nn	--	nn	--	--	nn	nn	nn	nn	nn
unchr-1328	scaffold31	559903	.	G	A	94406.9	<nnxnp>	nn	np	nn	np	np	nn	np	nn	nn	np	nn	nn	np	np	--	nn	nn	np	nn	nn	nn	nn	nn	np	np	nn	nn	np	nn	nn	nn	nn	nn	np	nn	nn	nn	nn	nn	nn	nn	np
unchr-1329	scaffold31	560356	.	T	C	65024.6	<nnxnp>	nn	np	nn	np	nn	nn	np	nn	nn	--	nn	nn	np	np	np	nn	nn	np	nn	nn	nn	nn	nn	nn	np	nn	nn	nn	nn	nn	nn	nn	nn	np	nn	nn	nn	nn	nn	nn	nn	np
unchr-1330	scaffold31	560386	.	C	T	72260.6	<nnxnp>	nn	np	nn	np	nn	nn	np	nn	nn	--	nn	nn	np	np	np	nn	nn	np	nn	nn	nn	nn	nn	nn	np	nn	nn	nn	nn	nn	nn	nn	nn	np	nn	nn	nn	nn	nn	nn	nn	np
unchr-1331	scaffold31	560389	.	G	A	334824	<lmxll>	lm	ll	ll	lm	--	lm	ll	ll	ll	ll	ll	ll	lm	lm	ll	ll	ll	ll	ll	ll	ll	lm	ll	ll	lm	lm	ll	--	ll	ll	ll	lm	ll	lm	ll	lm	lm	ll	ll	ll	ll	ll
unchr-1332	scaffold31	560410	.	C	A	63996.5	<nnxnp>	nn	np	nn	np	nn	nn	np	nn	nn	--	nn	nn	np	np	np	nn	nn	np	nn	nn	nn	nn	nn	nn	np	nn	nn	nn	nn	nn	nn	nn	nn	np	nn	nn	nn	nn	nn	nn	nn	nn
unchr-1333	scaffold31	576509	.	G	A	30054.6	<nnxnp>	nn	np	nn	np	np	nn	np	nn	nn	np	nn	nn	np	nn	np	nn	nn	nn	nn	nn	nn	nn	nn	np	np	nn	nn	np	nn	nn	nn	nn	nn	np	nn	nn	nn	nn	nn	nn	nn	np
unchr-1334	scaffold31	576518	.	C	T	28421.6	<nnxnp>	nn	np	np	nn	nn	np	nn	np	--	nn	np	nn	nn	nn	nn	np	np	nn	np	np	np	nn	np	nn	nn	nn	nn	nn	np	np	nn	--	np	nn	--	np	--	np	--	np	np	nn
unchr-1335	scaffold31	576525	.	T	C	28469.5	<nnxnp>	nn	np	np	nn	nn	np	nn	np	--	nn	np	nn	nn	nn	nn	np	np	nn	np	np	np	nn	np	nn	nn	nn	nn	nn	np	np	nn	--	np	nn	--	np	--	np	--	np	np	nn
unchr-1336	scaffold31	576526	.	C	A	28513.4	<nnxnp>	nn	np	np	nn	nn	np	nn	np	--	nn	np	nn	nn	nn	nn	np	np	nn	np	np	np	nn	np	nn	nn	nn	nn	nn	np	np	nn	--	np	nn	--	np	--	np	--	np	np	nn
unchr-1337	scaffold31	577211	.	G	A	5902.52	<nnxnp>	nn	np	nn	np	--	nn	--	nn	nn	nn	nn	nn	np	np	np	nn	nn	np	nn	nn	nn	nn	nn	nn	np	nn	nn	--	nn	nn	nn	nn	nn	nn	nn	nn	--	nn	nn	nn	nn	np
unchr-1338	scaffold31	577219	.	A	T	5763.99	<nnxnp>	nn	np	nn	np	nn	nn	np	nn	nn	nn	nn	nn	np	np	np	nn	nn	np	nn	nn	nn	nn	nn	nn	np	nn	nn	nn	nn	nn	nn	nn	nn	nn	nn	nn	--	nn	nn	nn	nn	np
unchr-1339	scaffold31	577220	.	A	ACATG	5460.64	<nnxnp>	nn	np	nn	np	nn	nn	--	nn	nn	nn	nn	nn	np	np	np	nn	nn	np	nn	nn	nn	nn	nn	nn	np	nn	nn	nn	nn	nn	nn	nn	nn	nn	nn	nn	--	nn	nn	nn	nn	np
unchr-1340	scaffold31	577256	.	C	T	47313.4	<lmxll>	lm	ll	ll	lm	--	lm	ll	ll	ll	ll	ll	ll	lm	lm	ll	ll	ll	ll	ll	ll	ll	lm	ll	ll	lm	lm	ll	--	ll	ll	ll	lm	ll	--	ll	ll	--	ll	ll	ll	ll	ll
unchr-1341	scaffold31	662539	.	C	G	25746.5	<nnxnp>	nn	np	np	nn	nn	np	nn	np	np	nn	np	np	nn	nn	nn	np	np	nn	np	np	np	np	np	nn	nn	np	np	nn	--	np	np	np	np	nn	np	np	nn	np	np	np	--	nn
unchr-1342	scaffold31	663082	.	T	A	19593.6	<nnxnp>	nn	np	np	nn	nn	np	nn	np	np	nn	np	np	nn	nn	nn	np	np	nn	np	np	np	np	np	nn	nn	np	np	nn	np	np	np	np	np	nn	np	np	np	np	np	np	np	nn
unchr-1343	scaffold31	663135	.	T	C	9560.82	<nnxnp>	nn	np	nn	nn	nn	nn	np	nn	nn	nn	nn	nn	np	np	np	nn	nn	np	nn	nn	nn	nn	nn	np	--	nn	nn	nn	nn	nn	nn	nn	nn	np	nn	nn	nn	nn	nn	nn	nn	np
unchr-1344	scaffold31	732478	.	C	A	41629.2	<lmxll>	lm	ll	lm	ll	ll	ll	lm	lm	--	lm	lm	lm	ll	ll	lm	--	--	lm	--	lm	--	ll	lm	lm	ll	ll	lm	ll	lm	lm	lm	ll	lm	ll	--	ll	ll	lm	--	--	--	lm
unchr-1345	scaffold31	878525	.	T	C	22583.7	<lmxll>	lm	ll	ll	--	lm	--	ll	ll	ll	ll	ll	ll	ll	ll	ll	ll	ll	ll	ll	ll	ll	--	ll	ll	--	--	ll	--	ll	ll	ll	--	ll	lm	ll	--	--	ll	ll	ll	ll	ll
unchr-1346	scaffold31	878542	.	A	G	22097.4	<lmxll>	lm	ll	ll	--	lm	--	ll	ll	ll	ll	ll	ll	lm	lm	ll	ll	ll	ll	ll	ll	ll	--	ll	ll	--	lm	ll	--	ll	ll	ll	--	ll	lm	ll	--	--	ll	ll	ll	ll	ll
unchr-1347	scaffold31	1022733	.	C	T	57131.9	<lmxll>	lm	ll	ll	--	--	--	ll	ll	ll	ll	ll	ll	--	--	ll	ll	ll	ll	ll	ll	ll	--	ll	ll	--	--	ll	--	ll	ll	ll	--	ll	--	ll	--	--	ll	ll	ll	ll	ll
unchr-1348	scaffold31	1022739	.	C	T	57231.3	<lmxll>	lm	ll	ll	--	--	--	ll	ll	ll	ll	ll	ll	--	--	ll	ll	ll	ll	ll	ll	ll	--	ll	ll	--	--	ll	--	ll	ll	ll	--	ll	--	ll	--	--	ll	ll	ll	ll	ll
unchr-1349	scaffold31	1023067	.	G	A	91110.5	<lmxll>	lm	ll	ll	lm	--	--	ll	ll	ll	ll	ll	ll	--	--	ll	ll	ll	ll	ll	ll	ll	lm	ll	ll	--	--	ll	--	ll	ll	ll	lm	ll	lm	ll	--	lm	ll	ll	ll	ll	ll
unchr-1350	scaffold31	1023106	.	G	A	276516	<lmxll>	lm	ll	--	ll	ll	ll	--	--	--	--	--	--	ll	ll	--	--	--	--	--	--	lm	ll	--	--	ll	ll	--	ll	--	--	lm	ll	--	ll	--	ll	ll	--	--	--	--	--
unchr-1351	scaffold31	1144756	.	C	A	10587.7	<lmxll>	lm	ll	lm	ll	ll	ll	--	--	lm	--	lm	lm	ll	ll	--	lm	lm	--	lm	lm	--	ll	--	--	ll	ll	--	ll	--	--	lm	ll	lm	ll	--	ll	ll	--	lm	--	lm	lm
unchr-1352	scaffold31	1202547	.	G	A	28054.1	<lmxll>	lm	ll	lm	ll	ll	ll	lm	lm	ll	--	lm	lm	ll	ll	lm	lm	ll	lm	lm	lm	lm	ll	lm	lm	ll	ll	lm	ll	ll	lm	ll	ll	lm	ll	lm	ll	ll	lm	lm	lm	ll	--
unchr-1353	scaffold31	1258264	.	A	C	137346	<lmxll>	lm	ll	--	ll	ll	ll	--	--	--	--	--	--	ll	ll	--	--	--	--	--	--	--	ll	--	--	ll	ll	--	ll	--	--	lm	ll	--	ll	--	ll	ll	--	--	--	--	--
unchr-1354	scaffold31	1785674	.	G	A	36517.4	<lmxll>	lm	ll	lm	ll	ll	ll	--	--	--	--	--	lm	ll	ll	--	lm	lm	--	--	lm	lm	ll	--	--	ll	ll	lm	ll	lm	--	--	ll	lm	ll	lm	ll	ll	--	--	--	--	--
unchr-1355	scaffold31	1841391	.	G	T	48001.7	<lmxll>	lm	ll	ll	--	--	lm	ll	ll	ll	ll	ll	ll	--	--	ll	ll	ll	ll	ll	ll	ll	--	ll	ll	--	--	ll	--	ll	ll	ll	--	ll	--	ll	--	--	ll	ll	ll	ll	ll
unchr-1356	scaffold31	1860318	.	T	C	73902.2	<nnxnp>	nn	np	nn	np	np	nn	np	np	nn	np	nn	np	np	np	np	nn	nn	np	nn	nn	nn	nn	nn	--	np	nn	nn	--	nn	nn	nn	np	nn	np	nn	nn	nn	nn	nn	nn	nn	np
unchr-1357	scaffold31	1887342	.	C	T	40762.6	<nnxnp>	nn	np	np	nn	nn	np	nn	nn	np	nn	np	nn	nn	nn	nn	np	np	nn	nn	np	np	np	np	nn	nn	np	np	nn	np	np	np	nn	np	nn	np	nn	np	np	np	np	np	nn
unchr-1358	scaffold31	1887348	.	C	A	40426.8	<nnxnp>	nn	np	np	nn	nn	np	nn	nn	np	nn	np	nn	nn	nn	nn	np	np	nn	nn	np	np	np	np	nn	nn	np	np	nn	np	np	np	nn	np	nn	np	nn	np	np	np	np	np	nn
unchr-1359	scaffold31	1887399	.	T	C	39687.6	<nnxnp>	nn	np	np	nn	nn	np	nn	nn	np	nn	np	nn	nn	nn	nn	np	np	nn	--	np	np	np	np	nn	nn	np	np	nn	np	np	np	nn	np	nn	np	nn	np	np	np	np	nn	nn
unchr-1360	scaffold31	1887400	.	T	C	107893	<nnxnp>	nn	np	nn	np	np	nn	np	np	nn	np	nn	nn	np	np	np	nn	nn	np	nn	nn	nn	nn	nn	np	np	nn	nn	np	nn	nn	nn	np	nn	nn	nn	nn	nn	nn	nn	nn	nn	np
unchr-1361	scaffold31	1887402	.	T	C	39818.6	<nnxnp>	nn	np	np	nn	nn	np	nn	nn	np	nn	np	nn	nn	nn	nn	np	np	nn	--	np	np	np	np	nn	nn	np	np	nn	np	np	np	nn	np	nn	np	nn	np	np	np	np	--	nn
unchr-1362	scaffold31	1887404	.	TTG	T	106602	<nnxnp>	nn	np	nn	np	np	nn	np	np	nn	np	nn	nn	np	np	np	nn	nn	np	nn	nn	nn	nn	nn	np	np	nn	nn	np	nn	nn	nn	np	nn	nn	nn	nn	nn	nn	nn	nn	nn	np
unchr-1363	scaffold31	1887413	.	A	AG	40073.5	<nnxnp>	nn	np	np	nn	nn	np	nn	nn	np	nn	np	--	nn	nn	nn	np	np	nn	--	np	np	np	np	nn	nn	np	np	nn	np	np	np	nn	np	nn	np	nn	np	np	np	np	--	nn
unchr-1364	scaffold5	42945	.	G	A	39356.1	<nnxnp>	nn	np	nn	nn	nn	np	nn	nn	np	nn	np	nn	nn	nn	nn	nn	nn	nn	np	nn	np	nn	--	np	nn	nn	np	nn	nn	np	nn	nn	nn	nn	np	nn	np	nn	np	np	nn	nn
unchr-1365	scaffold5	42957	.	T	A	101543	<lmxll>	lm	ll	lm	lm	--	ll	lm	lm	lm	lm	lm	lm	ll	lm	lm	ll	lm	lm	lm	ll	lm	ll	lm	lm	--	ll	ll	ll	lm	ll	lm	lm	ll	ll	lm	lm	ll	ll	ll	lm	lm	ll
unchr-1366	scaffold5	42977	.	G	A	82936.3	<nnxnp>	nn	np	np	nn	nn	np	nn	nn	np	nn	np	nn	nn	nn	nn	nn	nn	nn	np	nn	np	nn	np	np	nn	nn	np	nn	nn	np	nn	nn	nn	nn	np	nn	np	nn	np	np	nn	np
unchr-1367	scaffold5	71999	.	A	G	48038.3	<lmxll>	lm	ll	ll	ll	ll	--	ll	lm	ll	ll	ll	ll	--	ll	ll	--	ll	ll	ll	--	ll	--	ll	ll	ll	--	--	lm	ll	--	ll	ll	--	lm	ll	ll	--	lm	lm	ll	ll	--
unchr-1368	scaffold5	175758	.	C	G	24480.9	<nnxnp>	nn	np	nn	np	np	nn	np	nn	nn	np	nn	np	np	np	np	np	np	np	nn	np	nn	np	nn	nn	np	np	nn	np	np	nn	np	np	np	np	nn	nn	nn	np	nn	nn	np	nn
unchr-1369	scaffold5	287588	.	C	T	30039.8	<nnxnp>	nn	np	nn	np	np	nn	np	np	nn	np	nn	np	np	np	np	np	np	np	nn	np	nn	np	nn	nn	np	np	nn	np	nn	nn	np	nn	np	np	nn	nn	nn	np	nn	nn	nn	nn
unchr-1370	scaffold5	308096	.	T	C	105973	<lmxll>	lm	ll	ll	--	ll	--	ll	ll	ll	ll	ll	ll	--	ll	ll	--	ll	ll	ll	--	ll	--	ll	ll	ll	lm	--	--	ll	--	ll	ll	--	--	ll	ll	--	--	--	ll	ll	--
unchr-1371	scaffold5	319318	.	A	G	122975	<nnxnp>	nn	np	np	nn	nn	np	nn	nn	np	nn	np	nn	nn	nn	nn	nn	nn	nn	np	nn	np	nn	np	np	nn	nn	np	nn	nn	np	nn	nn	nn	nn	np	nn	np	nn	np	np	nn	np
unchr-1372	scaffold5	430423	.	A	G	81035	<nnxnp>	nn	np	nn	np	np	nn	nn	np	nn	np	nn	np	np	np	np	np	np	np	nn	np	nn	np	nn	nn	np	np	nn	np	np	nn	np	np	np	np	nn	np	nn	np	nn	nn	np	nn
unchr-1373	scaffold5	430722	.	G	C	97338.3	<nnxnp>	nn	np	nn	np	np	nn	np	np	nn	np	nn	np	np	np	np	np	np	np	nn	np	nn	np	nn	nn	np	np	nn	np	np	nn	np	np	np	np	nn	np	nn	np	nn	nn	np	nn
unchr-1374	scaffold5	548629	.	G	A	202898	<lmxll>	lm	ll	lm	ll	--	ll	--	--	lm	--	lm	--	ll	--	--	ll	--	--	lm	ll	lm	ll	lm	lm	--	ll	ll	ll	--	ll	--	--	ll	ll	lm	--	ll	ll	ll	lm	--	ll
unchr-1375	scaffold5	548701	.	G	A	88280.2	<lmxll>	lm	ll	ll	--	ll	lm	ll	ll	ll	ll	ll	ll	--	ll	ll	--	ll	ll	ll	--	ll	--	ll	ll	ll	--	lm	--	ll	lm	ll	ll	--	--	ll	ll	lm	--	lm	ll	ll	lm
unchr-1376	scaffold5	611068	.	C	T	60027	<lmxll>	lm	ll	lm	ll	lm	ll	lm	lm	lm	lm	lm	lm	ll	lm	lm	ll	lm	lm	lm	ll	lm	ll	lm	lm	lm	ll	ll	ll	lm	ll	lm	ll	ll	ll	lm	lm	ll	ll	ll	lm	--	ll
unchr-1377	scaffold5	611210	.	C	T	61411.8	<nnxnp>	nn	np	nn	nn	nn	np	nn	nn	np	nn	np	nn	nn	nn	nn	nn	nn	nn	np	nn	nn	nn	np	np	nn	nn	np	nn	nn	np	nn	nn	nn	nn	np	nn	np	nn	np	np	nn	nn
unchr-1378	scaffold5	611219	.	T	C	42059.4	<nnxnp>	nn	np	nn	np	np	nn	np	np	nn	np	nn	np	np	np	np	np	np	np	nn	np	nn	np	nn	nn	np	np	nn	nn	np	nn	np	np	np	nn	nn	np	nn	np	nn	nn	np	nn
unchr-1379	scaffold5	611243	.	G	T	27472.5	<nnxnp>	nn	np	nn	nn	nn	np	nn	nn	np	nn	np	nn	nn	nn	nn	nn	nn	nn	np	nn	nn	nn	np	np	nn	nn	np	nn	nn	np	nn	nn	nn	nn	np	nn	np	nn	np	np	nn	nn
unchr-1380	scaffold5	611249	.	C	T	27465.9	<nnxnp>	nn	np	nn	nn	nn	np	nn	nn	np	nn	np	nn	nn	nn	nn	nn	nn	nn	np	nn	nn	nn	np	np	nn	nn	np	nn	nn	np	nn	nn	nn	nn	np	nn	np	nn	np	np	nn	nn
unchr-1381	scaffold5	641362	.	C	A	13593.7	<lmxll>	lm	ll	lm	ll	--	ll	--	--	lm	--	--	--	ll	ll	--	ll	--	--	--	ll	--	ll	--	lm	--	ll	ll	ll	ll	ll	--	--	ll	ll	lm	--	ll	ll	ll	lm	--	ll
unchr-1382	scaffold5	698469	.	C	T	102377	<lmxll>	lm	ll	ll	--	ll	--	ll	ll	ll	ll	ll	ll	--	ll	ll	--	ll	ll	ll	lm	ll	--	ll	ll	ll	--	--	--	ll	--	ll	ll	lm	--	ll	ll	--	--	--	ll	ll	--
unchr-1383	scaffold5	772412	.	T	C	60661.7	<lmxll>	lm	ll	ll	--	ll	--	ll	ll	ll	ll	ll	ll	ll	ll	ll	--	ll	ll	ll	ll	ll	--	ll	ll	ll	--	--	lm	ll	--	ll	ll	--	lm	ll	ll	lm	lm	--	ll	ll	--
unchr-1384	scaffold5	772876	.	A	T	80095.7	<lmxll>	lm	ll	--	ll	--	ll	--	--	--	--	lm	--	ll	lm	--	ll	--	--	lm	ll	--	ll	lm	lm	--	ll	ll	ll	--	ll	--	--	ll	ll	--	--	ll	ll	ll	--	--	ll
unchr-1385	scaffold5	772906	.	A	G	155309	<lmxll>	lm	ll	ll	--	ll	--	ll	ll	ll	ll	ll	ll	lm	ll	ll	--	ll	ll	ll	lm	ll	lm	ll	ll	ll	--	--	lm	ll	--	ll	ll	lm	lm	ll	ll	lm	lm	--	ll	ll	--
unchr-1386	scaffold5	1050493	.	T	TTA	118706	<lmxll>	lm	ll	--	ll	--	ll	--	--	--	--	--	--	ll	--	--	ll	--	--	--	ll	--	ll	--	--	--	ll	ll	ll	--	ll	--	--	ll	ll	--	--	ll	ll	ll	--	--	ll
unchr-1387	scaffold5	1050652	.	T	A	21263.7	<lmxll>	lm	ll	ll	--	ll	--	ll	ll	ll	ll	ll	ll	--	ll	ll	lm	ll	ll	ll	--	ll	--	ll	ll	ll	--	--	--	ll	lm	ll	ll	lm	lm	ll	ll	--	lm	--	ll	ll	lm
unchr-1388	scaffold5	1051260	.	T	A	13021.5	<nnxnp>	nn	np	np	nn	nn	np	nn	nn	nn	nn	nn	nn	nn	nn	nn	nn	nn	nn	nn	nn	nn	nn	np	nn	nn	nn	np	nn	nn	np	nn	nn	nn	nn	np	nn	np	nn	np	np	nn	np
unchr-1389	scaffold5	1051320	.	C	T	14026.7	<nnxnp>	nn	np	np	nn	nn	np	nn	nn	nn	nn	nn	nn	nn	nn	nn	nn	nn	nn	nn	nn	nn	nn	np	nn	nn	nn	np	nn	nn	np	nn	nn	nn	nn	np	nn	np	nn	np	np	nn	np
unchr-1390	scaffold5	1051336	.	T	C	13276.2	<nnxnp>	nn	np	nn	np	np	nn	np	nn	nn	np	nn	np	np	np	nn	np	np	np	nn	np	nn	np	nn	nn	np	np	nn	nn	nn	nn	np	nn	np	nn	nn	np	nn	np	nn	nn	np	nn
unchr-1391	scaffold5	1055187	.	G	A	60539.6	<lmxll>	lm	ll	ll	--	ll	--	ll	ll	ll	ll	ll	ll	--	ll	ll	--	ll	ll	ll	--	ll	--	ll	ll	ll	--	--	--	ll	--	ll	ll	--	--	ll	ll	--	--	--	ll	ll	--
unchr-1392	scaffold5	1055630	.	A	C	54937.7	<lmxll>	lm	ll	ll	lm	ll	--	ll	ll	ll	ll	ll	ll	lm	ll	ll	lm	ll	ll	ll	lm	ll	lm	ll	ll	ll	--	--	--	ll	--	ll	ll	--	lm	ll	ll	--	--	--	ll	ll	--
unchr-1393	scaffold5	1320466	.	A	AG	17625.1	<nnxnp>	nn	np	np	nn	nn	np	nn	nn	nn	nn	np	nn	nn	nn	nn	nn	nn	nn	--	nn	--	nn	np	nn	nn	nn	np	nn	nn	np	nn	nn	nn	nn	np	nn	np	nn	np	--	nn	np
unchr-1394	scaffold5	1320484	.	T	C	21973	<lmxll>	lm	ll	lm	ll	lm	ll	lm	ll	lm	ll	lm	lm	ll	lm	ll	ll	--	lm	ll	ll	ll	ll	lm	lm	ll	ll	ll	ll	lm	ll	lm	lm	ll	ll	lm	lm	ll	ll	ll	--	lm	ll
unchr-1395	scaffold5	1320531	.	G	A	68914.2	<hkxhk>	hk	hk	kk	hk	kk	hk	kk	kk	kk	kk	kk	kk	hk	hk	kk	hk	kk	kk	kk	hh	kk	hk	kk	kk	kk	hk	hk	hk	kk	hk	kk	hk	hk	hk	kk	kk	hh	hk	hk	--	kk	hk
unchr-1396	scaffold5	1320536	.	C	T	20961.1	<lmxll>	lm	ll	lm	ll	lm	ll	ll	ll	lm	ll	lm	ll	ll	lm	ll	ll	lm	lm	ll	ll	ll	ll	lm	lm	ll	ll	ll	ll	lm	ll	lm	lm	ll	ll	lm	lm	ll	ll	ll	ll	lm	ll
unchr-1397	scaffold5	1391155	.	C	T	65091.1	<nnxnp>	nn	np	nn	np	np	nn	np	np	nn	np	nn	nn	np	np	nn	np	nn	np	nn	np	nn	np	nn	nn	nn	np	nn	np	nn	nn	np	--	--	np	nn	np	nn	np	nn	nn	np	nn
unchr-1398	scaffold5	1415401	.	A	G	19399.2	<lmxll>	lm	ll	--	ll	ll	--	lm	--	lm	lm	--	--	--	lm	lm	ll	--	lm	lm	ll	lm	ll	lm	--	lm	ll	--	ll	--	ll	lm	lm	ll	ll	lm	--	ll	ll	ll	lm	lm	ll
unchr-1399	scaffold5	1415434	.	T	C	13127.1	<lmxll>	lm	ll	--	lm	ll	--	ll	ll	ll	ll	ll	--	--	ll	ll	--	--	ll	ll	lm	ll	lm	ll	ll	ll	--	ll	lm	ll	lm	ll	ll	ll	lm	ll	ll	lm	lm	--	ll	ll	lm
unchr-1400	scaffold5	1415442	.	A	G	13131.1	<lmxll>	lm	ll	--	lm	ll	--	ll	ll	ll	ll	ll	--	--	ll	ll	--	--	ll	ll	lm	ll	lm	ll	ll	ll	--	ll	lm	ll	lm	ll	ll	ll	lm	ll	ll	lm	lm	--	ll	ll	lm
unchr-1401	scaffold5	1415480	.	A	G	10373.1	<lmxll>	lm	ll	--	ll	ll	--	lm	--	lm	lm	--	--	--	lm	lm	--	--	lm	--	ll	lm	ll	--	--	lm	ll	--	ll	--	ll	lm	lm	ll	ll	lm	--	ll	ll	ll	lm	--	ll
unchr-1402	scaffold5	1422544	.	A	G	61383.1	<nnxnp>	nn	np	nn	nn	nn	np	nn	nn	nn	nn	np	nn	nn	nn	nn	nn	nn	nn	np	nn	np	nn	np	np	nn	nn	np	nn	nn	np	nn	nn	nn	nn	np	nn	np	nn	nn	np	nn	np
unchr-1403	scaffold5	1676499	.	G	C	88491.6	<lmxll>	lm	ll	ll	--	ll	lm	ll	ll	ll	ll	ll	ll	--	ll	ll	--	ll	ll	ll	--	ll	--	ll	ll	ll	--	lm	--	ll	ll	ll	ll	--	--	ll	ll	lm	--	lm	ll	ll	lm
unchr-1404	scaffold5	1676500	.	G	C	87999.1	<lmxll>	lm	ll	ll	--	ll	lm	ll	ll	ll	ll	ll	ll	--	ll	ll	--	ll	ll	ll	--	ll	--	ll	ll	ll	--	lm	--	ll	ll	ll	ll	--	--	ll	ll	lm	--	lm	ll	ll	lm
unchr-1405	scaffold5	1751985	.	G	A	15857.2	<lmxll>	lm	ll	ll	--	--	lm	ll	ll	ll	ll	ll	ll	--	--	ll	--	ll	ll	ll	--	ll	--	ll	ll	ll	--	lm	--	ll	lm	ll	ll	--	--	ll	ll	lm	--	lm	ll	ll	lm
unchr-1406	scaffold5	1760512	.	C	T	361644	<lmxll>	lm	ll	lm	ll	--	ll	--	--	lm	--	lm	--	ll	--	--	ll	--	--	lm	ll	lm	ll	lm	lm	--	ll	ll	ll	--	ll	--	--	ll	ll	lm	--	ll	ll	ll	lm	--	ll
unchr-1407	scaffold5	1767052	.	G	C	95053.6	<nnxnp>	nn	np	nn	np	np	nn	np	np	nn	nn	--	nn	nn	nn	nn	nn	nn	np	--	np	--	nn	nn	nn	nn	nn	np	--	np	np	np	--	np	np	np	nn	np	np	np	np	np	np
unchr-1408	scaffold5	2107384	.	C	T	21786.7	<lmxll>	lm	ll	ll	lm	ll	--	ll	lm	ll	ll	ll	ll	lm	ll	ll	--	ll	ll	ll	lm	ll	lm	ll	ll	ll	lm	--	lm	ll	--	ll	ll	lm	lm	ll	ll	--	lm	--	ll	ll	--
unchr-1409	scaffold5	2182139	.	C	T	15219.7	<nnxnp>	nn	np	np	nn	nn	np	nn	nn	np	nn	np	nn	nn	nn	nn	nn	nn	nn	np	nn	np	nn	np	np	nn	nn	np	nn	nn	np	nn	nn	nn	nn	np	nn	np	nn	np	np	nn	np
unchr-1410	scaffold5	2182145	.	G	A	25417.9	<nnxnp>	nn	np	nn	np	np	nn	np	--	nn	nn	nn	np	np	--	nn	nn	--	np	nn	np	nn	np	nn	nn	--	np	nn	np	np	nn	np	np	np	nn	nn	np	nn	np	nn	nn	np	nn
unchr-1411	scaffold5	2271760	.	C	G	15744.1	<lmxll>	lm	ll	ll	--	ll	--	ll	ll	ll	ll	ll	ll	--	ll	ll	--	ll	ll	ll	--	ll	--	ll	ll	ll	--	--	--	ll	--	ll	ll	--	ll	ll	ll	--	ll	--	ll	ll	--
unchr-1412	scaffold5	2271763	.	A	G	2447.79	<nnxnp>	nn	np	nn	nn	nn	nn	nn	nn	nn	nn	nn	nn	nn	nn	nn	np	nn	np	nn	nn	nn	nn	nn	nn	nn	nn	nn	nn	nn	nn	np	np	nn	--	nn	nn	nn	--	nn	nn	--	nn
unchr-1413	scaffold5	2271801	.	T	C	25923.4	<lmxll>	lm	ll	ll	--	ll	--	ll	ll	ll	ll	ll	ll	--	ll	ll	lm	ll	ll	--	--	ll	--	ll	ll	ll	--	--	--	ll	--	ll	ll	--	--	--	ll	--	--	--	--	--	--
unchr-1414	scaffold5	2271826	.	C	G	30168.7	<lmxll>	lm	ll	lm	ll	--	ll	--	--	--	--	lm	--	ll	--	--	ll	--	lm	--	ll	--	ll	--	--	--	ll	ll	ll	--	ll	lm	--	ll	ll	lm	--	ll	ll	ll	lm	--	ll
unchr-1415	scaffold5	2276328	.	T	A	5205.13	<nnxnp>	nn	np	np	nn	nn	np	nn	nn	np	nn	np	nn	nn	nn	nn	nn	nn	nn	nn	nn	np	nn	nn	np	nn	nn	np	nn	nn	np	nn	nn	nn	nn	np	nn	np	nn	np	np	nn	nn
unchr-1416	scaffold5	2276373	.	G	A	4534.86	<nnxnp>	nn	np	np	nn	nn	np	nn	nn	np	nn	np	nn	nn	nn	nn	nn	nn	nn	nn	nn	np	nn	nn	np	nn	nn	np	nn	nn	np	nn	nn	nn	nn	nn	nn	np	nn	np	np	nn	nn
unchr-1417	scaffold5	2293756	.	G	A	78456.8	<lmxll>	lm	ll	lm	ll	--	ll	--	--	ll	--	lm	--	ll	--	--	ll	lm	--	lm	ll	lm	ll	--	--	--	ll	ll	ll	ll	ll	--	--	ll	ll	lm	ll	ll	ll	ll	lm	--	ll
unchr-1418	scaffold5	2319326	.	T	A	30823.3	<lmxll>	lm	ll	ll	lm	ll	lm	ll	ll	ll	ll	ll	ll	lm	ll	ll	lm	ll	ll	ll	lm	ll	lm	ll	ll	ll	lm	lm	lm	ll	lm	ll	ll	lm	lm	ll	ll	lm	lm	lm	ll	ll	lm
unchr-1419	scaffold5	2378861	.	A	G	18683.4	<lmxll>	lm	ll	--	ll	--	ll	--	--	--	--	--	--	ll	--	--	ll	--	--	--	ll	--	ll	--	--	--	ll	ll	ll	--	ll	--	--	ll	ll	--	--	ll	ll	ll	--	--	ll
unchr-1420	scaffold5	2473881	.	C	T	32922.5	<nnxnp>	nn	np	nn	--	np	nn	np	np	nn	np	nn	nn	np	np	nn	nn	np	np	nn	np	nn	--	nn	nn	np	np	nn	--	np	nn	--	np	np	np	nn	np	nn	np	nn	nn	nn	nn
unchr-1421	scaffold5	2473902	.	T	A	25434.5	<nnxnp>	nn	np	np	nn	nn	np	nn	nn	np	nn	np	nn	nn	nn	nn	nn	nn	nn	np	nn	np	nn	np	nn	nn	nn	np	nn	nn	np	nn	nn	nn	nn	np	nn	np	nn	np	np	nn	np
unchr-1422	scaffold5	2474050	.	C	T	35208.1	<lmxll>	lm	ll	ll	--	ll	--	ll	ll	ll	ll	ll	ll	--	ll	ll	--	ll	ll	ll	lm	ll	--	ll	ll	ll	--	--	lm	ll	--	ll	ll	--	--	ll	ll	--	--	--	ll	ll	--
unchr-1423	scaffold5	2513249	.	A	G	64609.6	<lmxll>	lm	ll	ll	--	ll	--	ll	ll	ll	ll	ll	ll	--	ll	ll	--	ll	ll	ll	--	ll	--	ll	ll	ll	--	--	--	ll	lm	ll	ll	--	lm	ll	ll	lm	--	--	ll	ll	--
unchr-1424	scaffold5	2625868	.	C	T	122193	<lmxll>	lm	ll	lm	ll	--	ll	--	--	--	--	--	lm	ll	--	--	ll	--	lm	--	ll	--	ll	--	--	lm	ll	ll	ll	lm	ll	lm	--	ll	ll	lm	lm	ll	ll	ll	lm	lm	ll
unchr-1425	scaffold5	2707773	.	AT	A	126475	<lmxll>	lm	ll	--	ll	--	ll	--	--	--	--	--	--	ll	--	--	ll	--	--	--	ll	--	ll	--	--	--	ll	ll	ll	--	ll	--	--	ll	ll	--	--	ll	ll	ll	--	--	ll
unchr-1426	scaffold5	2709497	.	G	A	24536.2	<nnxnp>	nn	np	nn	np	np	nn	--	np	nn	np	nn	np	np	np	np	--	np	np	nn	nn	nn	np	nn	nn	np	np	nn	np	np	nn	np	--	--	np	nn	np	nn	np	nn	nn	np	nn
unchr-1427	scaffold5	2709525	.	A	T	30168.6	<nnxnp>	nn	np	np	nn	nn	np	nn	nn	np	nn	np	nn	nn	nn	nn	nn	nn	nn	np	nn	np	nn	np	np	nn	nn	np	nn	nn	np	nn	nn	nn	nn	np	nn	np	nn	np	np	nn	np
unchr-1428	scaffold5	2709544	.	A	G	34905.4	<nnxnp>	nn	np	np	nn	nn	np	nn	nn	np	nn	np	nn	nn	nn	nn	nn	nn	nn	np	nn	np	nn	np	np	nn	nn	np	nn	nn	np	nn	nn	nn	nn	np	nn	np	nn	np	np	nn	np
unchr-1429	scaffold5	2709569	.	C	T	31861.3	<nnxnp>	nn	np	np	nn	nn	np	nn	nn	np	nn	np	nn	nn	nn	nn	nn	nn	nn	np	nn	np	nn	np	np	nn	nn	np	nn	nn	np	nn	nn	nn	nn	np	nn	np	nn	np	np	nn	np
unchr-1430	scaffold5	2709570	.	T	C	24332.2	<nnxnp>	nn	np	nn	np	np	nn	nn	np	nn	np	nn	np	np	np	np	np	np	np	nn	np	nn	np	nn	nn	np	np	nn	np	np	nn	np	nn	np	np	nn	np	nn	np	nn	np	np	nn
unchr-1431	scaffold5	2714660	.	C	T	26087.6	<lmxll>	lm	ll	ll	--	ll	--	ll	ll	ll	ll	ll	ll	--	ll	lm	--	ll	ll	ll	--	ll	--	ll	ll	ll	--	lm	--	ll	--	ll	ll	--	--	ll	ll	--	--	--	ll	ll	--
unchr-1432	scaffold5	2714770	.	G	A	26471.9	<lmxll>	lm	ll	ll	--	ll	--	ll	ll	ll	ll	ll	ll	lm	ll	ll	lm	ll	ll	ll	lm	ll	lm	ll	ll	ll	--	lm	--	ll	--	ll	ll	--	lm	ll	ll	--	lm	--	ll	ll	lm
unchr-1433	scaffold5	2714775	.	A	G	26734.3	<lmxll>	lm	ll	ll	--	ll	--	ll	ll	ll	ll	ll	ll	lm	ll	ll	lm	ll	ll	ll	lm	ll	lm	ll	ll	ll	--	lm	--	ll	--	ll	ll	--	lm	ll	ll	--	lm	--	ll	ll	--
unchr-1434	scaffold5	2785539	.	C	T	118979	<lmxll>	lm	ll	--	ll	--	ll	--	--	--	--	--	--	ll	--	--	ll	--	--	--	ll	--	ll	--	--	--	ll	ll	ll	lm	ll	--	--	ll	ll	--	--	ll	ll	ll	--	--	ll
unchr-1435	scaffold5	2785542	.	G	A	191383	<lmxll>	lm	ll	--	ll	--	ll	--	--	--	--	--	--	ll	--	--	ll	--	--	--	ll	--	ll	--	--	--	ll	ll	ll	--	ll	--	--	ll	ll	--	--	ll	ll	ll	--	--	ll
unchr-1436	scaffold5	2794114	.	G	A	73700.1	<nnxnp>	nn	np	nn	np	np	nn	--	np	nn	np	nn	np	np	np	np	np	--	np	nn	--	nn	nn	nn	nn	np	np	nn	np	nn	nn	np	np	np	np	nn	np	nn	np	nn	nn	np	nn
unchr-1437	scaffold5	2794116	.	A	G	112658	<nnxnp>	nn	np	np	nn	nn	np	nn	nn	np	nn	np	nn	nn	nn	nn	nn	nn	nn	np	nn	np	nn	np	np	nn	nn	np	nn	nn	np	nn	nn	nn	nn	np	nn	np	nn	np	np	nn	np
unchr-1438	scaffold5	2794136	.	A	C	116340	<nnxnp>	nn	np	np	nn	nn	np	nn	nn	np	nn	np	nn	nn	nn	nn	nn	nn	nn	np	nn	np	nn	np	np	nn	nn	np	nn	nn	np	nn	nn	nn	nn	np	nn	np	nn	np	np	nn	np
unchr-1439	scaffold5	2794142	.	T	C	115994	<nnxnp>	nn	np	np	nn	nn	np	nn	nn	np	nn	np	nn	nn	nn	nn	nn	nn	nn	np	nn	np	nn	np	np	nn	nn	np	nn	nn	np	nn	nn	nn	nn	np	nn	np	nn	np	np	nn	np
unchr-1440	scaffold5	2794205	.	G	A	77345.9	<nnxnp>	nn	np	nn	np	np	nn	--	np	nn	np	nn	np	np	np	np	np	--	np	nn	--	nn	nn	nn	nn	np	np	nn	np	nn	nn	np	np	np	np	nn	np	nn	np	nn	nn	np	nn
unchr-1441	scaffold5	2810837	.	A	T	96696.9	<lmxll>	lm	ll	ll	ll	ll	ll	lm	lm	lm	lm	ll	lm	ll	lm	lm	ll	lm	lm	lm	ll	lm	ll	lm	lm	ll	ll	ll	ll	ll	ll	ll	lm	ll	ll	lm	lm	ll	ll	ll	lm	ll	ll
unchr-1442	scaffold5	2810841	.	C	T	90960	<lmxll>	lm	ll	ll	ll	ll	ll	lm	lm	lm	lm	ll	lm	ll	lm	lm	ll	lm	lm	lm	ll	lm	ll	lm	lm	ll	ll	ll	ll	ll	ll	ll	lm	ll	ll	lm	lm	ll	ll	ll	lm	ll	ll
unchr-1443	scaffold5	2810927	.	A	G	69898	<nnxnp>	nn	np	nn	np	--	nn	np	np	nn	np	nn	np	np	np	np	np	np	np	nn	np	nn	np	nn	nn	--	--	nn	nn	--	nn	--	np	np	np	nn	np	nn	np	nn	nn	--	nn
unchr-1444	scaffold5	2944261	.	A	C	98351.2	<lmxll>	lm	ll	--	ll	--	ll	--	--	lm	--	lm	--	ll	--	--	ll	--	--	--	ll	lm	ll	--	lm	--	lm	ll	ll	--	ll	--	--	ll	ll	lm	--	ll	ll	ll	lm	--	ll
unchr-1445	scaffold5	2944740	.	C	T	39250	<nnxnp>	nn	np	np	nn	nn	--	nn	nn	nn	nn	np	nn	nn	nn	nn	nn	nn	nn	np	nn	nn	nn	np	np	nn	nn	--	nn	nn	--	nn	nn	nn	nn	np	nn	np	nn	np	nn	nn	--
unchr-1446	scaffold5	2944742	.	A	C	41167.9	<nnxnp>	nn	np	np	nn	nn	--	nn	nn	nn	nn	np	nn	nn	nn	nn	nn	nn	nn	np	nn	nn	nn	np	np	nn	nn	--	nn	nn	--	nn	nn	nn	nn	np	nn	np	nn	np	--	nn	--
unchr-1447	scaffold5	2944776	.	C	A	43858.6	<nnxnp>	nn	np	np	nn	nn	--	nn	nn	nn	nn	np	nn	nn	nn	nn	nn	nn	nn	np	nn	nn	nn	np	np	nn	nn	--	nn	nn	--	nn	nn	nn	nn	np	nn	np	nn	np	nn	nn	--
unchr-1448	scaffold5	2944777	.	T	C	43922.9	<nnxnp>	nn	np	np	nn	nn	--	nn	nn	nn	nn	np	nn	nn	nn	nn	nn	nn	nn	np	nn	nn	nn	np	np	nn	nn	--	nn	nn	--	nn	nn	nn	nn	np	nn	np	nn	np	nn	nn	--
unchr-1449	scaffold5	2944787	.	C	T	43236.5	<nnxnp>	nn	np	np	nn	nn	--	nn	nn	nn	nn	np	nn	nn	nn	nn	nn	nn	nn	np	nn	nn	nn	np	np	nn	nn	--	nn	nn	--	nn	nn	nn	nn	np	nn	np	nn	np	nn	nn	--
unchr-1450	scaffold5	2944807	.	ACAAGCACCCTACTGTGACATACCTGGGTGATAGTTTTC	A	43483.9	<nnxnp>	nn	np	np	nn	nn	--	nn	nn	nn	nn	np	nn	nn	nn	nn	nn	nn	nn	np	nn	nn	nn	np	np	nn	nn	--	nn	nn	--	nn	nn	nn	nn	np	nn	np	nn	np	nn	nn	--
unchr-1451	scaffold5	2952969	.	T	G	102987	<lmxll>	lm	ll	--	ll	--	ll	--	--	--	--	--	--	ll	--	--	ll	--	--	lm	ll	--	ll	--	--	--	ll	ll	ll	--	ll	--	--	ll	ll	--	--	ll	ll	ll	--	--	ll
unchr-1452	scaffold5	2953332	.	AT	A	130631	<lmxll>	lm	ll	--	ll	--	ll	--	--	--	--	--	--	ll	--	--	ll	--	--	--	ll	--	ll	--	--	--	ll	ll	ll	--	ll	--	--	ll	ll	--	--	ll	ll	ll	--	--	ll
unchr-1453	scaffold5	2953820	.	C	A	69160.6	<nnxnp>	nn	np	np	nn	nn	np	nn	nn	np	nn	nn	nn	nn	nn	nn	nn	nn	nn	np	nn	--	nn	np	np	nn	nn	np	nn	nn	np	nn	nn	nn	nn	np	nn	nn	nn	np	np	nn	np
unchr-1454	scaffold5	2976267	.	C	A	30633.3	<lmxll>	lm	ll	ll	--	ll	ll	ll	ll	ll	ll	ll	ll	--	ll	ll	--	ll	ll	ll	--	ll	ll	ll	ll	ll	--	ll	--	ll	--	ll	ll	--	--	ll	ll	--	--	ll	ll	ll	--
unchr-1455	scaffold5	2990571	.	T	A	140610	<lmxll>	lm	ll	ll	--	ll	--	ll	ll	ll	ll	ll	ll	--	ll	ll	--	ll	ll	ll	--	ll	--	ll	ll	ll	--	--	--	ll	--	ll	ll	--	--	ll	ll	--	--	lm	ll	ll	lm
unchr-1456	scaffold5	2990754	.	C	CT	41063.5	<lmxll>	lm	ll	lm	ll	--	ll	--	lm	lm	lm	lm	lm	ll	lm	--	ll	--	--	lm	ll	--	ll	lm	--	--	ll	ll	ll	lm	ll	--	--	ll	ll	lm	lm	ll	ll	ll	--	lm	ll
unchr-1457	scaffold5	3162749	.	TGAA	T	137698	<lmxll>	lm	ll	ll	--	ll	--	ll	ll	ll	ll	ll	ll	--	ll	ll	--	ll	ll	ll	lm	ll	--	ll	ll	ll	--	--	--	ll	--	ll	ll	--	--	ll	ll	--	--	--	ll	ll	--
unchr-1458	scaffold5	3162753	.	T	TGG	138430	<lmxll>	lm	ll	ll	--	ll	--	ll	ll	ll	ll	ll	ll	--	ll	ll	--	ll	ll	ll	lm	ll	--	ll	ll	ll	--	--	--	ll	--	ll	ll	--	--	ll	ll	--	--	--	ll	ll	--
unchr-1459	scaffold5	3323590	.	G	A	19330.8	<nnxnp>	nn	np	nn	np	nn	nn	--	nn	nn	nn	nn	nn	nn	nn	nn	nn	nn	nn	nn	np	nn	nn	nn	nn	nn	np	nn	nn	--	nn	nn	nn	np	np	nn	nn	nn	nn	nn	nn	nn	nn
unchr-1460	scaffold5	3326773	.	C	T	52567.2	<lmxll>	lm	ll	--	ll	--	ll	--	--	--	--	--	--	ll	--	--	ll	--	--	--	ll	--	ll	--	--	--	ll	ll	ll	--	ll	--	--	ll	ll	--	--	ll	ll	ll	--	--	ll
unchr-1461	scaffold5	3336332	.	A	C	54581.9	<nnxnp>	nn	np	nn	np	np	nn	np	np	nn	np	nn	np	np	np	np	np	np	np	nn	np	nn	np	nn	nn	np	np	nn	np	np	nn	np	np	np	np	nn	np	nn	np	nn	nn	np	nn
unchr-1462	scaffold5	3336352	.	G	A	49150.5	<nnxnp>	nn	np	np	nn	nn	np	nn	nn	np	nn	np	nn	nn	nn	nn	nn	nn	nn	np	nn	np	nn	np	np	nn	nn	np	nn	nn	np	nn	nn	nn	nn	np	nn	np	nn	np	np	nn	np
unchr-1463	scaffold5	3336392	.	A	G	55459.7	<nnxnp>	nn	np	nn	np	np	nn	np	np	nn	np	nn	np	np	np	np	np	np	np	nn	np	nn	np	nn	nn	np	np	nn	np	np	nn	np	np	np	np	nn	np	nn	np	nn	nn	np	nn
unchr-1464	scaffold5	3336398	.	T	C	55441.7	<nnxnp>	nn	np	nn	np	np	nn	np	np	nn	np	nn	np	np	np	np	np	np	np	nn	np	nn	np	nn	nn	np	np	nn	np	np	nn	np	np	np	np	nn	np	nn	np	nn	nn	np	nn
unchr-1465	scaffold5	3354999	.	A	C	163686	<lmxll>	lm	ll	ll	--	ll	lm	ll	ll	ll	ll	ll	ll	--	ll	ll	--	ll	ll	ll	--	ll	--	ll	ll	ll	--	lm	--	ll	lm	ll	ll	--	--	ll	ll	lm	--	lm	ll	ll	--
unchr-1466	scaffold5	3355036	.	G	T	154209	<lmxll>	lm	ll	ll	--	ll	lm	ll	ll	ll	ll	ll	ll	--	ll	ll	--	ll	ll	ll	--	ll	--	ll	ll	ll	--	lm	--	ll	lm	ll	ll	--	--	ll	ll	lm	--	lm	ll	ll	--
unchr-1467	scaffold5	3363301	.	C	T	64477.3	<nnxnp>	nn	np	nn	np	np	nn	np	np	nn	np	nn	np	np	np	np	np	np	np	nn	np	nn	np	nn	nn	np	np	nn	np	np	nn	np	np	np	np	nn	np	nn	np	nn	nn	np	nn
unchr-1468	scaffold5	3363317	.	A	G	63831.8	<nnxnp>	nn	np	np	nn	nn	np	nn	nn	np	nn	np	nn	nn	nn	nn	nn	nn	nn	np	nn	np	nn	np	np	nn	nn	np	nn	nn	np	nn	nn	nn	nn	np	nn	np	nn	np	np	nn	np
unchr-1469	scaffold57	180353	.	A	G	5157.87	<nnxnp>	nn	np	nn	nn	nn	nn	nn	nn	nn	nn	--	nn	np	np	nn	nn	nn	nn	nn	np	nn	nn	np	np	nn	nn	nn	nn	nn	nn	nn	nn	--	np	nn	nn	np	--	nn	nn	nn	nn
unchr-1470	scaffold57	180359	.	T	G	15597.9	<nnxnp>	nn	np	nn	nn	nn	nn	nn	nn	nn	nn	--	nn	np	np	nn	nn	nn	nn	nn	np	nn	nn	np	np	nn	nn	nn	nn	nn	nn	nn	nn	--	np	nn	nn	np	--	nn	nn	nn	nn
unchr-1471	scaffold57	180361	.	T	A	15282.4	<nnxnp>	nn	np	np	np	np	np	np	np	np	np	nn	np	nn	nn	np	np	np	np	np	nn	np	nn	nn	nn	np	np	np	nn	nn	np	np	np	nn	nn	np	np	nn	nn	np	np	np	np
unchr-1472	scaffold57	180392	.	A	C	17108.2	<nnxnp>	nn	np	nn	nn	nn	nn	nn	nn	nn	nn	np	nn	np	np	nn	nn	nn	nn	nn	np	nn	nn	np	np	nn	nn	nn	np	nn	nn	nn	nn	--	np	nn	nn	np	nn	nn	nn	nn	nn
unchr-1473	scaffold57	180395	.	G	A	5954.52	<nnxnp>	nn	np	nn	nn	nn	nn	nn	nn	nn	nn	np	nn	np	np	nn	nn	nn	nn	nn	np	nn	nn	np	np	nn	nn	nn	np	nn	nn	nn	nn	--	np	nn	nn	np	nn	nn	nn	nn	nn
unchr-1474	scaffold57	180398	.	G	A	16807.8	<nnxnp>	nn	np	np	np	np	np	np	np	np	np	nn	np	nn	nn	np	np	np	np	np	nn	np	nn	nn	nn	np	np	np	nn	nn	np	np	np	nn	nn	np	np	nn	nn	np	np	np	np
unchr-1475	scaffold57	180404	.	C	A	16942.7	<nnxnp>	nn	np	np	np	np	np	np	np	np	np	nn	np	nn	nn	np	np	np	np	np	nn	np	nn	nn	nn	np	np	np	nn	nn	np	np	np	nn	nn	np	np	nn	nn	np	np	np	np
unchr-1476	scaffold57	276449	.	T	A	182978	<lmxll>	lm	ll	ll	--	--	--	ll	--	ll	--	--	--	ll	ll	--	--	ll	--	--	ll	ll	--	--	--	--	--	--	--	--	--	--	--	--	ll	--	--	ll	ll	--	--	ll	--
unchr-1477	scaffold57	305875	.	C	T	22253.7	<nnxnp>	nn	np	np	np	nn	np	np	np	np	np	nn	np	nn	nn	np	np	np	np	nn	nn	np	nn	nn	nn	np	np	np	nn	np	np	np	np	nn	nn	np	np	nn	nn	np	--	np	np
unchr-1478	scaffold57	305910	.	T	C	19653.3	<lmxll>	lm	ll	ll	lm	--	lm	ll	lm	ll	lm	--	lm	ll	ll	lm	lm	ll	lm	--	ll	ll	--	--	--	lm	lm	lm	lm	lm	lm	--	lm	lm	ll	lm	lm	ll	ll	lm	--	ll	lm
unchr-1479	scaffold57	309387	.	G	A	16958.8	<lmxll>	lm	ll	--	ll	ll	ll	--	ll	--	ll	ll	ll	--	--	ll	ll	--	ll	ll	--	--	ll	ll	ll	ll	ll	ll	ll	ll	--	ll	ll	ll	--	ll	ll	--	--	ll	ll	--	ll
unchr-1480	scaffold57	309488	.	A	G	42094.7	<lmxll>	lm	ll	ll	--	--	--	ll	--	ll	--	--	--	ll	ll	--	--	ll	--	--	ll	ll	--	--	--	--	--	--	--	--	--	--	--	--	ll	--	--	ll	ll	--	--	ll	--
unchr-1481	scaffold57	369665	.	C	A	23261.1	<lmxll>	lm	ll	ll	--	--	--	ll	lm	ll	ll	ll	ll	ll	ll	ll	--	ll	--	--	ll	ll	--	--	--	--	ll	--	--	--	--	--	ll	--	ll	--	--	ll	ll	--	--	ll	ll
unchr-1482	scaffold57	934495	.	C	A	18213.1	<lmxll>	lm	ll	--	ll	ll	ll	--	ll	--	ll	ll	ll	--	--	ll	ll	--	ll	ll	--	lm	ll	ll	ll	ll	ll	ll	ll	ll	ll	ll	ll	ll	--	ll	ll	--	--	ll	ll	--	ll
unchr-1483	scaffold57	934527	.	C	T	18716	<lmxll>	lm	ll	--	ll	ll	ll	--	ll	--	ll	ll	ll	--	--	ll	ll	--	ll	ll	--	lm	ll	ll	ll	ll	ll	ll	ll	ll	ll	ll	ll	ll	--	ll	ll	--	--	ll	ll	--	ll
unchr-1484	scaffold57	986002	.	A	T	13907	<lmxll>	lm	ll	lm	ll	ll	ll	lm	ll	lm	ll	ll	ll	--	--	ll	ll	lm	ll	ll	--	lm	ll	ll	--	ll	ll	ll	--	ll	ll	ll	ll	ll	--	ll	ll	--	--	ll	ll	lm	ll
unchr-1485	scaffold57	986004	.	G	A	32713.9	<lmxll>	lm	ll	ll	lm	--	--	ll	--	ll	lm	--	lm	ll	--	lm	lm	ll	lm	lm	ll	ll	--	--	--	lm	lm	ll	--	--	lm	lm	lm	--	ll	lm	lm	ll	ll	lm	lm	ll	lm
unchr-1486	scaffold57	986941	.	A	G	23443.1	<lmxll>	lm	ll	ll	lm	lm	--	ll	--	ll	lm	--	--	ll	ll	lm	lm	ll	lm	--	ll	ll	lm	lm	--	lm	lm	lm	lm	lm	lm	--	lm	--	ll	--	--	ll	ll	lm	--	ll	lm
unchr-1487	scaffold57	987138	.	C	T	11626.3	<lmxll>	lm	ll	ll	--	lm	--	ll	--	ll	--	--	ll	ll	ll	--	--	ll	--	--	ll	ll	--	--	--	--	lm	ll	--	--	--	--	--	--	ll	--	--	ll	ll	--	--	ll	--
unchr-1488	scaffold57	987180	.	G	A	12939.5	<nnxnp>	nn	np	nn	np	np	nn	--	nn	nn	nn	nn	--	nn	nn	nn	nn	np	nn	--	nn	np	nn	nn	nn	np	np	--	nn	nn	nn	nn	nn	nn	nn	nn	--	nn	nn	nn	nn	np	nn
unchr-1489	scaffold57	987207	.	C	A	13016.2	<nnxnp>	nn	np	nn	np	np	nn	--	nn	nn	nn	nn	--	nn	nn	nn	nn	np	nn	--	nn	np	nn	nn	nn	np	np	--	nn	nn	nn	nn	nn	nn	nn	nn	--	nn	nn	nn	nn	np	nn
unchr-1490	scaffold57	1037913	.	T	A	86499	<lmxll>	lm	ll	ll	--	--	--	ll	--	lm	--	--	--	ll	ll	--	--	ll	--	--	ll	ll	--	--	--	--	--	--	--	--	--	--	--	--	ll	--	--	ll	ll	--	--	ll	--
unchr-1491	scaffold57	1181500	.	T	A	84534.5	<nnxnp>	nn	np	nn	nn	nn	np	np	nn	nn	np	nn	nn	np	--	nn	nn	nn	nn	nn	nn	nn	np	--	nn	nn	np	nn	nn	nn	nn	nn	nn	nn	np	nn	nn	nn	--	np	np	--	nn
unchr-1492	scaffold57	1181586	.	G	T	14688.9	<lmxll>	lm	ll	ll	ll	ll	ll	lm	ll	ll	ll	ll	ll	lm	ll	ll	ll	--	ll	ll	--	--	ll	ll	ll	ll	ll	ll	ll	ll	ll	ll	ll	ll	ll	ll	ll	ll	ll	ll	ll	ll	ll
unchr-1493	scaffold57	1251432	.	G	A	816802	<lmxll>	lm	ll	--	--	--	lm	--	--	--	--	--	--	--	--	--	--	--	lm	lm	lm	lm	--	--	lm	--	--	--	--	--	lm	--	--	lm	--	--	--	lm	--	lm	lm	lm	lm
unchr-1494	scaffold57	1251440	.	G	A	301166	<lmxll>	lm	ll	lm	lm	lm	lm	ll	lm	lm	lm	ll	lm	lm	lm	lm	lm	lm	lm	lm	lm	lm	lm	lm	lm	lm	lm	lm	lm	lm	ll	lm	lm	lm	lm	lm	ll	ll	lm	lm	lm	ll	lm
unchr-1495	scaffold57	1360856	.	TAA	T	3601.35	<nnxnp>	nn	np	nn	nn	np	np	nn	nn	nn	np	--	np	np	np	nn	nn	nn	np	nn	np	nn	nn	nn	np	np	nn	nn	nn	np	nn	np	nn	nn	np	np	nn	nn	nn	np	--	nn	nn
unchr-1496	scaffold57	1360862	.	TTTTAATCAAAAG	T	3715.94	<nnxnp>	nn	np	nn	nn	np	np	nn	nn	nn	np	--	np	np	np	nn	nn	nn	np	nn	np	nn	nn	nn	np	np	nn	nn	nn	np	nn	np	nn	nn	np	np	nn	nn	nn	np	--	nn	nn
unchr-1497	scaffold8	38369	.	A	G	82383.7	<nnxnp>	nn	np	nn	nn	nn	nn	nn	nn	np	nn	nn	nn	nn	np	np	nn	nn	nn	np	np	np	np	np	np	np	nn	nn	nn	np	nn	nn	np	np	np	np	nn	np	nn	np	nn	nn	np
unchr-1498	scaffold8	38381	.	A	G	138646	<lmxll>	lm	ll	lm	lm	lm	lm	lm	ll	ll	lm	ll	lm	ll	lm	lm	ll	lm	lm	lm	lm	lm	ll	ll	ll	ll	lm	ll	lm	lm	lm	lm	ll	lm	ll	lm	ll	lm	ll	lm	lm	ll	ll
unchr-1499	scaffold8	38906	.	C	T	33822.8	<lmxll>	lm	ll	ll	ll	ll	ll	ll	lm	lm	ll	lm	ll	lm	ll	ll	lm	ll	ll	ll	ll	ll	lm	lm	lm	lm	ll	lm	ll	ll	ll	ll	lm	ll	lm	ll	lm	ll	lm	ll	ll	lm	lm
unchr-1500	scaffold8	38912	.	A	G	33636.7	<nnxnp>	nn	np	np	np	--	nn	--	np	nn	np	np	np	np	nn	nn	np	np	np	nn	nn	nn	nn	nn	nn	nn	np	np	--	nn	nn	np	nn	nn	nn	nn	np	nn	np	nn	np	np	nn
unchr-1501	scaffold8	55240	.	G	A	7663.28	<nnxnp>	nn	np	np	np	np	np	--	np	nn	np	--	np	--	nn	nn	--	np	np	nn	nn	nn	nn	nn	nn	nn	np	np	nn	--	np	np	nn	--	nn	nn	np	nn	np	nn	np	np	nn
unchr-1502	scaffold8	55243	.	A	C	14643.2	<nnxnp>	nn	np	nn	nn	nn	nn	--	nn	np	nn	--	nn	nn	np	np	nn	nn	nn	np	np	np	np	np	nn	np	nn	nn	nn	--	nn	nn	np	--	np	np	nn	np	nn	np	nn	nn	np
unchr-1503	scaffold8	55309	.	C	T	9316.37	<nnxnp>	nn	np	nn	nn	nn	nn	--	nn	np	nn	--	nn	nn	np	np	--	nn	nn	np	np	np	np	np	nn	np	nn	nn	nn	nn	nn	nn	np	--	np	np	nn	np	nn	np	nn	nn	np
unchr-1504	scaffold8	83300	.	A	C	2234.7	<lmxll>	lm	ll	ll	ll	ll	ll	ll	ll	--	ll	--	ll	--	ll	ll	ll	ll	ll	ll	ll	ll	ll	--	ll	--	ll	ll	ll	ll	ll	ll	ll	ll	--	ll	ll	ll	ll	ll	ll	--	--
unchr-1505	scaffold8	177000	.	T	A	29762.1	<nnxnp>	nn	np	nn	nn	nn	nn	nn	nn	nn	nn	nn	nn	nn	np	np	nn	nn	nn	np	nn	np	np	np	np	np	nn	nn	nn	np	nn	nn	nn	nn	np	np	nn	np	nn	nn	nn	nn	nn
unchr-1506	scaffold8	177368	.	C	T	98643.9	<nnxnp>	nn	np	nn	nn	nn	nn	nn	nn	np	nn	nn	nn	nn	np	np	nn	nn	nn	np	np	np	np	np	np	np	nn	nn	nn	np	nn	nn	np	np	np	np	nn	np	nn	np	nn	nn	np
unchr-1507	scaffold8	352876	.	A	G	394553	<lmxll>	lm	ll	ll	ll	ll	ll	ll	lm	lm	ll	lm	ll	--	ll	ll	lm	ll	ll	ll	ll	ll	lm	lm	--	lm	ll	lm	ll	ll	ll	ll	lm	ll	lm	ll	lm	ll	lm	ll	ll	lm	--
unchr-1508	scaffold8	352920	.	A	T	87102.4	<nnxnp>	nn	np	nn	nn	nn	nn	nn	nn	np	nn	nn	nn	nn	nn	np	nn	nn	nn	np	np	nn	np	np	nn	np	nn	nn	nn	np	nn	nn	np	--	np	np	nn	np	nn	nn	nn	nn	nn
unchr-1509	scaffold8	352934	.	G	C	114115	<nnxnp>	nn	np	np	np	np	np	np	np	nn	np	np	np	--	nn	nn	np	np	np	nn	nn	nn	nn	nn	nn	nn	np	np	np	nn	np	nn	nn	nn	nn	nn	np	nn	np	nn	np	np	nn
unchr-1510	scaffold8	950917	.	C	T	25798.3	<nnxnp>	nn	np	nn	nn	nn	nn	nn	nn	np	nn	nn	nn	nn	nn	nn	nn	nn	nn	np	np	np	np	np	np	np	nn	nn	nn	np	nn	nn	--	np	np	np	nn	np	nn	np	nn	nn	np
unchr-1511	scaffold8	950928	.	T	C	24187.2	<nnxnp>	nn	np	nn	nn	nn	nn	nn	nn	np	nn	nn	nn	nn	nn	nn	nn	nn	nn	np	np	np	np	np	np	np	nn	nn	nn	np	nn	nn	nn	np	np	np	nn	np	nn	np	nn	nn	np
unchr-1512	scaffold8	950936	.	G	A	34038.4	<nnxnp>	nn	np	np	np	--	np	np	np	nn	np	np	np	np	nn	nn	np	--	np	nn	nn	nn	nn	nn	nn	nn	np	np	nn	nn	np	np	nn	nn	nn	nn	np	nn	np	nn	np	np	nn
unchr-1513	scaffold8	950982	.	A	T	25963.9	<nnxnp>	nn	np	np	np	--	np	np	np	nn	np	np	np	np	nn	nn	np	nn	np	nn	nn	nn	nn	nn	nn	nn	np	np	nn	nn	np	np	nn	nn	nn	nn	np	nn	np	nn	np	np	nn
unchr-1514	scaffold8	979523	.	G	A	139390	<nnxnp>	nn	np	np	np	np	np	np	np	nn	np	np	np	np	nn	nn	np	np	np	nn	nn	nn	nn	nn	nn	nn	np	np	np	nn	np	np	nn	nn	nn	nn	np	nn	np	nn	np	np	nn
unchr-1515	scaffold8	979859	.	T	C	10598.7	<nnxnp>	nn	np	nn	nn	nn	nn	nn	nn	np	nn	nn	nn	nn	np	np	nn	nn	nn	np	np	np	np	np	np	np	nn	nn	--	np	nn	nn	np	np	np	np	nn	np	nn	np	nn	nn	np
unchr-1516	scaffold8	979895	.	G	C	21086.7	<nnxnp>	nn	np	np	np	np	np	np	np	nn	np	np	np	np	nn	nn	np	np	np	nn	nn	nn	nn	nn	nn	nn	np	np	np	np	np	np	nn	nn	nn	nn	np	nn	np	nn	np	np	nn
unchr-1517	scaffold8	1340491	.	C	A	17204	<nnxnp>	nn	np	np	np	nn	np	np	np	nn	np	np	np	np	nn	nn	np	nn	np	nn	nn	nn	nn	nn	nn	nn	nn	np	nn	nn	np	np	nn	nn	nn	nn	np	nn	nn	nn	nn	np	nn
unchr-1518	scaffold8	1340524	.	C	T	24626.3	<nnxnp>	nn	np	np	np	np	np	np	np	nn	np	np	np	np	nn	nn	np	nn	np	nn	nn	nn	nn	nn	nn	nn	np	np	np	nn	np	np	nn	nn	nn	nn	np	nn	nn	nn	np	np	nn
unchr-1519	scaffold8	1340529	.	G	A	24663.5	<nnxnp>	nn	np	np	np	np	np	np	np	nn	np	np	np	np	nn	nn	np	nn	np	nn	nn	nn	nn	nn	nn	nn	np	np	np	nn	np	np	nn	nn	nn	nn	np	nn	nn	nn	np	np	nn
unchr-1520	scaffold8	1340538	.	A	G	24683.2	<nnxnp>	nn	np	np	np	np	np	np	np	nn	np	np	np	np	nn	nn	np	nn	np	nn	nn	nn	nn	nn	nn	nn	np	np	np	nn	np	np	nn	nn	nn	nn	np	nn	nn	nn	np	np	nn
unchr-1521	scaffold8	1340546	.	T	C	50005.3	<nnxnp>	nn	np	np	np	np	np	np	np	nn	np	np	np	np	nn	nn	np	np	np	nn	nn	nn	nn	nn	nn	nn	np	np	np	nn	np	np	nn	nn	nn	nn	np	nn	np	nn	np	np	nn
unchr-1522	scaffold8	1340549	.	A	T	51963.6	<nnxnp>	nn	np	np	np	np	np	np	np	nn	np	np	np	np	nn	nn	np	np	np	nn	nn	nn	nn	nn	nn	nn	np	np	np	nn	np	np	nn	nn	nn	nn	np	nn	np	nn	np	np	nn
unchr-1523	scaffold8	1340550	.	G	T	50739.6	<nnxnp>	nn	np	np	np	np	np	np	np	nn	np	np	np	np	nn	nn	np	np	np	nn	nn	nn	nn	nn	nn	nn	np	np	np	nn	np	np	nn	nn	nn	nn	np	nn	np	nn	np	np	nn
unchr-1524	scaffold8	1340552	.	G	A	50316.6	<nnxnp>	nn	np	np	np	np	np	np	np	nn	np	np	np	np	nn	nn	np	np	np	nn	nn	nn	nn	nn	nn	nn	np	np	np	nn	np	np	nn	nn	nn	nn	np	nn	np	nn	np	np	nn
unchr-1525	scaffold8	1340676	.	C	T	16858	<nnxnp>	nn	np	nn	nn	nn	nn	nn	nn	np	nn	nn	nn	nn	nn	np	nn	nn	nn	np	--	nn	np	--	np	np	nn	nn	nn	np	nn	nn	np	np	np	np	nn	nn	nn	np	nn	nn	np
unchr-1526	scaffold8	1514359	.	C	T	152799	<nnxnp>	nn	np	np	np	np	np	np	np	nn	np	np	np	np	nn	nn	np	np	np	nn	nn	nn	nn	nn	nn	nn	np	np	np	nn	np	np	nn	nn	nn	nn	np	nn	np	nn	np	np	nn
unchr-1527	scaffold8	1514428	.	C	T	171420	<nnxnp>	nn	np	np	np	np	np	np	np	nn	np	np	np	np	nn	nn	np	np	np	nn	nn	nn	nn	nn	nn	nn	np	np	np	nn	np	np	nn	nn	nn	nn	np	nn	np	nn	np	np	nn
unchr-1528	scaffold8	1514435	.	C	T	169951	<nnxnp>	nn	np	np	np	np	np	np	np	nn	np	np	np	np	nn	nn	np	np	np	nn	nn	nn	nn	nn	nn	nn	np	np	np	nn	np	np	nn	nn	nn	nn	np	nn	np	nn	np	np	nn
unchr-1529	scaffold8	1796247	.	A	T	280301	<lmxll>	lm	ll	--	--	--	--	--	ll	ll	lm	ll	ll	ll	--	--	ll	--	--	--	--	--	ll	ll	ll	ll	ll	ll	--	lm	--	--	ll	--	ll	--	ll	--	ll	--	--	ll	ll
unchr-1530	scaffold8	1975507	.	G	T	37737	<nnxnp>	nn	np	nn	nn	nn	nn	nn	nn	nn	nn	nn	nn	nn	--	--	nn	nn	nn	--	np	--	--	np	nn	nn	nn	nn	nn	nn	nn	nn	--	nn	np	np	nn	np	nn	nn	nn	nn	--
unchr-1531	scaffold8	1975559	.	G	A	73312.9	<nnxnp>	nn	np	nn	nn	nn	nn	nn	nn	np	nn	nn	nn	nn	--	np	nn	nn	nn	--	np	np	np	np	np	np	nn	nn	nn	np	nn	nn	np	np	np	np	nn	--	nn	np	nn	nn	np
unchr-1532	scaffold8	2005721	.	G	A	12219.4	<nnxnp>	nn	np	nn	nn	nn	nn	nn	nn	np	nn	nn	nn	nn	np	np	nn	nn	nn	np	np	np	np	np	np	np	nn	nn	nn	np	nn	nn	np	np	np	np	nn	np	nn	np	nn	nn	np
unchr-1533	scaffold8	2005723	.	C	T	12179	<nnxnp>	nn	np	nn	nn	nn	nn	nn	nn	np	nn	nn	nn	nn	np	np	nn	nn	nn	np	np	np	np	np	np	np	nn	nn	nn	np	nn	nn	np	np	np	np	nn	np	nn	np	nn	nn	np
unchr-1534	scaffold8	2005734	.	T	C	11497.3	<nnxnp>	nn	np	np	np	--	nn	np	nn	nn	np	np	np	np	nn	nn	np	np	np	nn	nn	nn	nn	nn	nn	nn	np	np	np	nn	np	nn	nn	nn	nn	nn	np	nn	np	nn	nn	np	nn
unchr-1535	scaffold8	2059305	.	G	A	62612.6	<lmxll>	lm	ll	ll	ll	ll	ll	ll	--	--	ll	--	--	--	ll	ll	--	ll	ll	ll	ll	ll	--	--	--	--	--	--	ll	ll	ll	ll	--	ll	--	ll	--	ll	lm	ll	ll	--	--
unchr-1536	scaffold8	2109967	.	C	T	158385	<nnxnp>	nn	np	--	--	--	--	--	--	nn	--	--	--	--	nn	nn	--	--	--	nn	nn	nn	--	nn	nn	--	--	--	--	nn	--	--	nn	nn	nn	nn	--	nn	np	nn	--	np	nn
unchr-1537	scaffold8	2109971	.	T	G	14022.9	<nnxnp>	nn	np	nn	nn	nn	nn	nn	nn	np	nn	nn	nn	nn	--	np	nn	nn	nn	np	np	--	--	np	np	--	nn	nn	nn	np	nn	nn	np	np	np	np	nn	np	nn	np	nn	nn	np
unchr-1538	scaffold8	2110042	.	C	A	16565.2	<nnxnp>	nn	np	nn	nn	nn	nn	nn	nn	np	nn	nn	nn	nn	--	np	nn	nn	nn	np	np	--	--	np	np	--	nn	nn	nn	np	nn	nn	np	np	np	np	nn	np	nn	np	nn	nn	np
unchr-1539	scaffold8	2289125	.	TC	T	22255.2	<lmxll>	lm	ll	--	--	--	--	--	ll	ll	--	ll	ll	ll	--	--	ll	--	--	--	lm	lm	ll	ll	ll	ll	ll	ll	lm	lm	--	--	ll	lm	ll	lm	ll	lm	ll	lm	--	ll	ll
unchr-1540	scaffold8	2802038	.	T	A	60341.6	<lmxll>	lm	ll	ll	ll	ll	ll	ll	--	lm	ll	--	--	--	ll	ll	--	ll	ll	ll	ll	ll	lm	lm	lm	lm	--	--	ll	ll	ll	ll	lm	ll	lm	ll	--	ll	--	ll	ll	--	lm
unchr-1541	scaffold8	2802106	.	CTAAATATAGT	C	79351.6	<lmxll>	lm	ll	--	--	--	--	--	ll	ll	--	ll	ll	ll	lm	lm	ll	--	--	ll	lm	--	ll	ll	ll	ll	ll	ll	--	lm	--	--	ll	lm	ll	lm	ll	lm	ll	--	--	ll	ll
unchr-1542	scaffold8	2849592	.	C	G	25762.1	<lmxll>	lm	ll	ll	ll	ll	ll	ll	lm	--	ll	lm	ll	lm	ll	ll	lm	ll	ll	ll	ll	ll	--	--	--	--	lm	lm	ll	ll	ll	ll	--	ll	--	ll	lm	ll	lm	ll	ll	lm	--
unchr-1543	scaffold8	2849709	.	A	T	29776.1	<lmxll>	lm	ll	ll	ll	ll	ll	ll	lm	lm	ll	lm	lm	lm	ll	ll	lm	ll	ll	ll	ll	ll	lm	lm	lm	lm	lm	lm	ll	ll	ll	ll	lm	ll	lm	ll	lm	ll	lm	ll	ll	lm	lm
unchr-1544	scaffold8	3017589	.	T	C	85225.2	<nnxnp>	nn	np	nn	nn	nn	nn	nn	nn	np	nn	nn	nn	nn	np	np	nn	nn	nn	np	np	np	--	--	--	--	nn	nn	nn	np	nn	nn	np	np	np	np	nn	np	nn	np	nn	nn	np
unchr-1545	scaffold8	3017647	.	A	T	120423	<nnxnp>	nn	np	np	np	np	np	np	np	nn	np	np	np	np	nn	nn	--	np	np	nn	nn	nn	nn	nn	nn	nn	np	--	--	nn	--	np	nn	nn	nn	nn	np	nn	np	nn	np	np	nn
unchr-1546	scaffold8	3017650	.	C	A	82021.9	<nnxnp>	nn	np	nn	nn	nn	nn	nn	nn	np	nn	nn	nn	nn	np	np	nn	nn	nn	np	np	np	--	--	--	--	nn	nn	nn	np	nn	nn	np	np	np	np	nn	np	nn	np	nn	nn	np
unchr-1547	scaffold8	3017654	.	T	TAA	81247	<nnxnp>	nn	np	nn	nn	nn	nn	nn	nn	np	nn	nn	nn	nn	np	np	nn	nn	nn	np	np	np	nn	nn	--	nn	nn	nn	nn	np	nn	nn	np	np	np	np	nn	np	nn	np	nn	nn	np
unchr-1548	scaffold8	3017657	.	ATGG	A	82019	<nnxnp>	nn	np	nn	nn	nn	nn	nn	nn	np	nn	nn	nn	nn	np	np	nn	nn	nn	np	np	np	nn	nn	--	nn	nn	nn	nn	np	nn	nn	np	np	np	np	nn	np	nn	np	nn	nn	np
unchr-1549	scaffold8	3045438	.	A	G	24583.2	<lmxll>	lm	ll	ll	ll	ll	ll	ll	--	--	ll	--	--	--	ll	ll	--	ll	ll	ll	ll	ll	--	--	--	--	--	--	ll	ll	ll	ll	--	ll	--	ll	--	ll	--	ll	ll	--	--
unchr-1550	scaffold8	3046005	.	A	G	20054.6	<lmxll>	lm	ll	ll	ll	ll	ll	ll	--	--	ll	--	--	--	ll	ll	--	ll	ll	ll	ll	ll	--	--	--	--	--	--	ll	ll	ll	ll	--	ll	--	ll	--	ll	--	ll	ll	--	--
unchr-1551	scaffold8	3090815	.	C	A	9165.08	<nnxnp>	nn	np	nn	nn	nn	nn	nn	nn	nn	nn	nn	nn	nn	nn	nn	nn	nn	nn	np	--	--	--	--	nn	--	nn	nn	nn	np	nn	nn	np	--	np	nn	nn	np	nn	nn	nn	nn	--
unchr-1552	scaffold8	3090826	.	G	A	94075.7	<nnxnp>	nn	np	nn	nn	nn	nn	nn	nn	nn	nn	nn	nn	nn	nn	nn	nn	nn	nn	np	--	nn	nn	nn	nn	nn	nn	nn	nn	np	nn	nn	np	nn	np	nn	nn	np	nn	nn	nn	nn	--
unchr-1553	scaffold22	211735	.	CAGACA	C	57475.3	<lmxll>	lm	ll	ll	--	--	ll	lm	ll	--	ll	lm	ll	ll	lm	ll	ll	--	lm	--	lm	lm	--	--	--	ll	lm	--	--	--	ll	--	--	--	lm	--	--	--	--	--	--	--	--
unchr-1554	scaffold22	212183	.	C	G	19855	<lmxll>	lm	ll	--	ll	ll	--	ll	--	ll	--	ll	--	--	ll	--	--	ll	ll	ll	ll	ll	ll	ll	ll	--	ll	ll	ll	ll	--	ll	ll	ll	ll	ll	ll	ll	ll	ll	ll	ll	ll
unchr-1555	scaffold22	274412	.	A	G	22369.9	<hkxhk>	hk	hk	hk	hk	hk	hk	hk	hk	hk	hk	hk	hk	hk	hk	hk	hk	hk	hk	hk	hk	hk	hk	hk	hk	hk	hk	hk	hk	hk	hk	hk	hk	hk	--	hk	hk	hk	hk	hk	hk	hk	hk
unchr-1556	scaffold22	274413	.	A	ACT	22544.7	<lmxll>	lm	ll	lm	lm	lm	lm	lm	lm	lm	lm	lm	lm	lm	lm	lm	lm	lm	lm	lm	lm	lm	lm	lm	lm	lm	lm	lm	lm	lm	lm	lm	lm	lm	--	lm	lm	lm	lm	lm	lm	lm	lm
unchr-1557	scaffold22	604807	.	A	G	183956	<lmxll>	lm	ll	lm	ll	ll	--	ll	lm	ll	--	ll	--	--	ll	lm	--	ll	ll	ll	ll	ll	ll	ll	ll	--	ll	ll	ll	ll	--	ll	ll	ll	ll	ll	ll	ll	ll	ll	ll	ll	ll
unchr-1558	scaffold22	822840	.	G	A	13586.4	<lmxll>	lm	ll	lm	ll	ll	lm	ll	lm	ll	lm	ll	lm	--	ll	lm	lm	ll	ll	ll	ll	ll	ll	ll	ll	--	ll	ll	--	ll	--	ll	ll	ll	ll	ll	ll	ll	ll	ll	ll	ll	ll
unchr-1559	scaffold22	822854	.	ATT	A	7772.8	<lmxll>	lm	ll	lm	ll	ll	lm	ll	lm	ll	lm	ll	lm	lm	ll	lm	lm	ll	ll	ll	ll	ll	ll	ll	ll	--	ll	ll	--	ll	--	ll	ll	ll	ll	ll	ll	ll	ll	ll	ll	ll	ll
unchr-1560	scaffold22	822915	.	C	T	35000.8	<lmxll>	lm	ll	ll	lm	--	ll	lm	ll	--	ll	--	ll	ll	lm	ll	ll	lm	lm	lm	--	lm	lm	lm	lm	ll	lm	lm	--	lm	ll	lm	lm	lm	lm	lm	lm	--	lm	--	lm	lm	lm
unchr-1561	scaffold22	830228	.	A	G	181158	<nnxnp>	nn	np	np	nn	nn	nn	np	np	np	nn	nn	nn	nn	--	np	nn	nn	np	nn	np	nn	np	np	nn	nn	nn	np	nn	nn	nn	nn	--	np	nn	np	nn	np	np	nn	np	nn	nn
unchr-1562	scaffold22	830331	.	G	A	190271	<nnxnp>	nn	np	nn	np	np	np	nn	nn	nn	np	np	np	np	nn	nn	np	np	nn	np	nn	np	nn	nn	nn	np	np	nn	np	np	np	np	nn	nn	np	nn	np	nn	nn	np	nn	np	np
unchr-1563	scaffold22	830864	.	G	T	7841.51	<lmxll>	lm	ll	--	ll	ll	--	ll	--	ll	--	ll	lm	--	ll	--	--	ll	ll	ll	ll	ll	ll	ll	ll	--	ll	ll	ll	ll	--	ll	ll	ll	ll	ll	ll	ll	ll	ll	ll	ll	ll
unchr-1564	scaffold22	987492	.	T	C	153099	<lmxll>	lm	ll	ll	lm	lm	ll	--	ll	lm	ll	lm	ll	ll	lm	ll	ll	--	lm	lm	lm	lm	lm	lm	lm	ll	lm	lm	lm	lm	ll	lm	lm	lm	lm	lm	lm	lm	--	lm	lm	lm	lm
unchr-1565	scaffold22	1214363	.	G	C	14179.2	<lmxll>	lm	ll	lm	ll	ll	--	ll	lm	ll	--	ll	lm	--	ll	--	--	ll	ll	ll	ll	ll	ll	ll	ll	--	ll	ll	ll	ll	--	ll	ll	ll	ll	ll	ll	ll	ll	ll	ll	ll	ll
unchr-1566	scaffold22	1233567	.	G	A	25529.7	<lmxll>	lm	ll	ll	--	--	ll	lm	ll	--	ll	--	--	ll	lm	ll	ll	--	--	--	--	lm	--	--	--	ll	--	--	--	--	--	--	--	--	--	--	--	lm	--	--	--	--	--
unchr-1567	scaffold22	1332872	.	G	C	244704	<lmxll>	lm	ll	ll	--	--	ll	--	ll	--	ll	--	ll	ll	--	ll	ll	--	--	--	--	--	--	--	--	ll	--	--	--	--	ll	--	--	--	--	--	--	--	--	--	--	--	--
unchr-1568	scaffold22	1340834	.	G	T	20709.5	<lmxll>	lm	ll	ll	lm	--	ll	--	ll	lm	ll	lm	ll	ll	lm	ll	ll	--	--	--	--	--	lm	lm	--	ll	--	--	--	--	ll	--	--	--	--	lm	--	--	--	--	lm	--	--
unchr-1569	scaffold22	1340857	.	G	A	17356.6	<lmxll>	lm	ll	--	ll	ll	--	ll	--	ll	--	ll	--	--	ll	--	--	ll	ll	ll	ll	ll	ll	ll	ll	--	ll	ll	ll	ll	lm	ll	ll	ll	ll	ll	ll	ll	ll	ll	ll	ll	ll
unchr-1570	scaffold22	1340874	.	A	G	16418	<lmxll>	lm	ll	--	ll	ll	--	ll	--	ll	--	ll	--	--	ll	--	--	ll	ll	ll	ll	ll	ll	ll	ll	--	ll	ll	ll	ll	lm	ll	ll	ll	ll	ll	ll	ll	ll	ll	ll	ll	ll
unchr-1571	scaffold22	1340980	.	A	T	23912.2	<lmxll>	lm	ll	ll	--	--	ll	lm	ll	--	ll	--	ll	ll	--	ll	ll	--	--	--	--	--	lm	lm	--	ll	--	lm	lm	--	ll	lm	lm	--	--	--	--	lm	--	lm	--	--	lm
unchr-1572	scaffold22	1346771	.	G	T	318805	<lmxll>	lm	ll	--	ll	ll	--	ll	--	ll	--	ll	--	--	ll	--	--	ll	ll	ll	--	ll	ll	ll	ll	--	ll	ll	ll	ll	--	ll	ll	ll	ll	ll	ll	ll	ll	ll	ll	ll	ll
unchr-1573	scaffold22	1435615	.	T	A	33810.6	<nnxnp>	nn	np	nn	np	np	np	nn	nn	nn	np	np	np	np	nn	nn	np	np	nn	np	nn	np	nn	nn	nn	np	np	nn	np	np	np	np	nn	nn	np	nn	np	nn	nn	np	nn	np	np
unchr-1574	scaffold22	1435673	.	A	ATAGGCC	26657.6	<nnxnp>	nn	np	np	nn	nn	nn	np	np	np	nn	nn	nn	nn	np	np	nn	nn	np	nn	np	nn	np	np	np	nn	nn	np	nn	nn	nn	nn	np	np	nn	np	nn	np	np	nn	np	nn	nn
unchr-1575	scaffold22	1435677	.	T	A	41500.6	<nnxnp>	nn	np	nn	np	np	np	nn	nn	nn	np	np	np	np	nn	nn	np	np	nn	np	nn	np	nn	nn	nn	np	np	nn	np	np	np	np	nn	nn	np	nn	np	nn	nn	np	nn	np	np
unchr-1576	scaffold22	1466278	.	A	T	156229	<lmxll>	lm	ll	lm	ll	ll	--	ll	lm	ll	--	ll	--	--	ll	lm	--	ll	ll	ll	lm	ll	ll	ll	ll	--	ll	ll	ll	ll	--	ll	ll	ll	ll	ll	ll	ll	ll	ll	ll	ll	ll
unchr-1577	scaffold22	1466369	.	C	T	158882	<lmxll>	lm	ll	lm	ll	ll	--	ll	lm	ll	--	ll	--	--	ll	lm	--	ll	ll	ll	lm	ll	ll	ll	ll	--	ll	ll	ll	ll	--	ll	ll	ll	ll	ll	ll	ll	ll	ll	ll	ll	ll
unchr-1578	scaffold22	1469876	.	C	T	119378	<nnxnp>	nn	np	np	nn	nn	nn	np	np	np	nn	nn	nn	nn	np	np	nn	nn	np	nn	np	nn	np	np	np	nn	nn	np	nn	nn	nn	nn	np	np	nn	np	nn	np	np	nn	np	nn	nn
unchr-1579	scaffold22	1469894	.	G	A	122092	<nnxnp>	nn	np	np	nn	nn	nn	np	np	np	nn	nn	nn	nn	np	np	nn	nn	np	nn	np	nn	np	np	np	nn	nn	np	nn	nn	nn	nn	np	np	nn	np	nn	np	np	nn	np	nn	nn
unchr-1580	scaffold22	1470119	.	G	A	131223	<nnxnp>	nn	np	nn	np	np	np	nn	nn	nn	np	np	np	--	nn	nn	nn	--	nn	np	nn	np	nn	nn	nn	np	np	nn	nn	np	np	nn	nn	nn	np	nn	np	nn	nn	np	nn	np	np
unchr-1581	scaffold22	1470143	.	A	G	525436	<lmxll>	lm	ll	lm	ll	ll	lm	ll	--	ll	lm	ll	lm	--	ll	--	--	ll	ll	ll	--	ll	ll	ll	ll	lm	ll	ll	ll	ll	lm	ll	ll	ll	ll	ll	ll	ll	ll	ll	ll	ll	ll
unchr-1582	scaffold22	1721581	.	C	T	13355	<nnxnp>	nn	np	nn	--	np	np	nn	nn	--	np	np	np	np	nn	nn	np	np	nn	np	nn	np	nn	nn	--	np	np	--	--	--	np	np	nn	nn	np	nn	np	nn	nn	np	nn	np	np
unchr-1583	scaffold22	1721583	.	A	G	13470.2	<nnxnp>	nn	np	nn	--	np	np	nn	nn	--	np	np	np	np	nn	nn	np	np	nn	np	nn	np	nn	nn	--	np	np	--	--	--	np	np	nn	nn	np	nn	np	nn	nn	np	nn	np	np
unchr-1584	scaffold22	1721631	.	T	C	13639.7	<nnxnp>	nn	np	nn	--	np	np	nn	nn	--	nn	np	np	np	nn	nn	np	np	nn	np	nn	np	nn	nn	--	np	np	--	--	--	np	np	nn	nn	np	nn	np	nn	nn	np	nn	np	np
unchr-1585	scaffold22	1721632	.	A	C	13358.2	<nnxnp>	nn	np	nn	--	np	np	nn	nn	--	nn	np	np	np	nn	nn	np	np	nn	np	nn	np	nn	nn	--	np	np	--	--	--	np	np	nn	nn	np	nn	np	nn	nn	np	nn	np	np
unchr-1586	scaffold22	1721637	.	C	G	25336.6	<nnxnp>	nn	np	nn	--	np	np	nn	nn	nn	nn	np	np	np	nn	nn	np	np	nn	np	nn	np	nn	nn	--	np	np	nn	--	nn	np	np	nn	nn	np	nn	np	nn	nn	np	nn	np	np
unchr-1587	scaffold22	1721655	.	C	T	26211.8	<nnxnp>	nn	np	nn	--	np	np	nn	nn	nn	nn	np	np	np	nn	nn	np	np	nn	np	nn	np	nn	nn	--	np	np	nn	--	nn	np	np	nn	nn	np	nn	np	nn	nn	np	nn	np	np
unchr-1588	scaffold22	1721656	.	C	T	26206.3	<nnxnp>	nn	np	nn	--	np	np	nn	nn	nn	nn	np	np	np	nn	nn	np	np	nn	np	nn	np	nn	nn	--	np	np	nn	--	nn	np	np	nn	nn	np	nn	np	nn	nn	np	nn	np	np
unchr-1589	scaffold22	1721664	.	G	A	26247	<nnxnp>	nn	np	nn	--	np	np	nn	nn	nn	nn	np	np	np	nn	nn	np	np	nn	np	nn	np	nn	nn	--	np	np	nn	--	nn	np	np	nn	nn	np	nn	np	nn	nn	np	nn	np	np
unchr-1590	scaffold22	1721667	.	A	T	26248.9	<nnxnp>	nn	np	nn	--	np	np	nn	nn	nn	nn	np	np	np	nn	nn	np	np	nn	np	nn	np	nn	nn	--	np	np	--	--	nn	np	np	nn	nn	np	nn	np	nn	nn	np	nn	np	np
unchr-1591	scaffold22	1721731	.	G	A	32486.4	<lmxll>	lm	ll	--	ll	ll	lm	ll	--	--	--	ll	lm	lm	ll	--	lm	ll	ll	ll	--	ll	ll	ll	--	lm	ll	--	ll	--	lm	ll	ll	ll	ll	ll	ll	ll	ll	ll	ll	ll	ll
unchr-1592	scaffold22	1721740	.	T	C	32489.3	<lmxll>	lm	ll	--	ll	ll	lm	ll	--	--	--	ll	lm	lm	ll	--	lm	ll	ll	ll	--	ll	ll	ll	--	lm	ll	--	ll	--	lm	ll	ll	ll	ll	ll	ll	ll	ll	ll	ll	ll	ll
unchr-1593	scaffold22	1902496	.	C	G	230163	<lmxll>	lm	ll	lm	lm	lm	lm	lm	lm	lm	lm	lm	lm	lm	lm	lm	lm	lm	lm	lm	lm	lm	lm	lm	lm	lm	lm	lm	lm	lm	lm	lm	lm	lm	lm	lm	lm	lm	--	lm	lm	lm	lm
unchr-1594	scaffold22	1903049	.	TAG	T	44890.8	<lmxll>	lm	ll	ll	ll	lm	lm	ll	lm	ll	ll	lm	lm	ll	ll	ll	ll	ll	ll	lm	ll	ll	lm	lm	lm	lm	ll	lm	lm	lm	lm	lm	lm	ll	ll	lm	lm	ll	ll	lm	lm	ll	lm
unchr-1595	scaffold22	1903061	.	G	A	178616	<lmxll>	lm	ll	lm	--	lm	lm	--	lm	--	--	lm	lm	lm	lm	lm	lm	--	lm	lm	lm	lm	lm	lm	lm	lm	lm	lm	lm	lm	lm	lm	lm	--	lm	lm	lm	lm	--	lm	lm	--	lm
unchr-1596	scaffold22	2250906	.	T	C	28433.5	<lmxll>	lm	ll	--	ll	ll	--	ll	--	ll	lm	ll	lm	lm	ll	--	lm	ll	ll	ll	--	ll	ll	ll	ll	lm	ll	ll	ll	ll	lm	ll	ll	ll	ll	ll	ll	ll	ll	ll	ll	ll	ll
unchr-1597	scaffold22	2395071	.	T	A	8070.21	<lmxll>	lm	ll	--	ll	ll	lm	ll	--	ll	lm	ll	lm	lm	ll	--	lm	ll	ll	ll	--	ll	ll	ll	ll	lm	ll	ll	ll	ll	lm	ll	ll	ll	ll	ll	ll	ll	ll	ll	ll	ll	ll
unchr-1598	scaffold22	2397103	.	C	T	41898.1	<lmxll>	lm	ll	ll	--	--	ll	--	ll	--	ll	--	ll	ll	--	ll	ll	--	--	--	ll	--	--	lm	--	ll	--	--	--	--	ll	--	--	--	--	--	--	--	--	--	--	--	--
unchr-1599	scaffold53	78150	.	C	T	59001.1	<nnxnp>	nn	np	np	nn	np	--	np	np	np	np	nn	nn	np	np	nn	--	np	np	nn	np	nn	np	np	nn	np	nn	nn	nn	nn	nn	np	nn	--	nn	np	nn	np	nn	np	np	nn	np
unchr-1600	scaffold53	78173	.	C	T	59263.2	<nnxnp>	nn	np	np	nn	np	--	np	np	np	np	nn	nn	np	np	nn	--	np	np	nn	np	nn	np	np	nn	np	nn	nn	nn	nn	nn	np	nn	--	nn	np	nn	np	nn	np	np	nn	np
unchr-1601	scaffold53	78206	.	C	A	59037.3	<nnxnp>	nn	np	np	nn	np	nn	np	np	np	np	nn	nn	np	np	nn	--	np	np	nn	np	nn	np	np	nn	np	nn	nn	nn	nn	nn	np	nn	--	nn	np	nn	np	nn	np	np	nn	np
unchr-1602	scaffold53	78679	.	A	T	86993.1	<lmxll>	lm	ll	--	--	--	ll	--	--	--	--	--	--	--	--	--	--	--	ll	ll	ll	ll	--	--	ll	--	--	--	--	--	ll	--	--	ll	--	--	--	ll	--	ll	ll	ll	ll
unchr-1603	scaffold53	78687	.	A	G	73176.6	<lmxll>	lm	ll	ll	ll	ll	--	ll	ll	ll	ll	ll	ll	ll	ll	ll	ll	ll	--	--	--	--	ll	ll	--	ll	ll	ll	ll	ll	--	ll	ll	--	ll	ll	ll	--	ll	--	--	--	--
unchr-1604	scaffold53	84405	.	G	A	52797.7	<lmxll>	lm	ll	ll	ll	ll	--	ll	ll	ll	ll	ll	ll	ll	ll	ll	ll	ll	--	lm	--	--	ll	ll	--	ll	ll	ll	ll	ll	--	ll	ll	--	ll	ll	ll	--	ll	--	--	ll	--
unchr-1605	scaffold53	93402	.	C	T	17465.3	<nnxnp>	nn	np	np	np	--	nn	np	nn	nn	nn	nn	nn	np	np	np	np	np	nn	np	nn	np	nn	np	np	np	np	np	--	--	np	np	np	np	nn	np	np	nn	np	nn	np	np	nn
unchr-1606	scaffold53	93407	.	A	T	4235.94	<nnxnp>	nn	np	nn	nn	nn	nn	nn	--	nn	nn	nn	nn	nn	np	nn	nn	nn	nn	nn	nn	nn	nn	np	nn	np	nn	nn	nn	--	nn	np	nn	np	nn	np	nn	nn	nn	nn	nn	nn	--
unchr-1607	scaffold53	93412	.	G	C	4220.43	<nnxnp>	nn	np	nn	nn	nn	nn	nn	nn	nn	nn	nn	nn	nn	np	nn	nn	nn	nn	nn	nn	nn	nn	np	nn	np	nn	nn	nn	--	nn	np	nn	np	nn	np	nn	nn	nn	nn	nn	nn	nn
unchr-1608	scaffold53	93417	.	TG	T	5695.99	<nnxnp>	nn	np	nn	np	nn	nn	nn	nn	nn	nn	nn	nn	nn	nn	np	nn	nn	nn	nn	nn	np	nn	nn	np	nn	np	np	--	--	np	nn	np	nn	nn	nn	np	nn	np	nn	nn	np	nn
unchr-1609	scaffold53	93431	.	G	A	3005.77	<nnxnp>	nn	np	nn	nn	nn	nn	nn	nn	nn	nn	nn	nn	nn	np	nn	nn	nn	nn	nn	nn	nn	nn	nn	nn	np	nn	nn	nn	--	nn	np	nn	np	nn	nn	nn	nn	nn	nn	nn	nn	nn
unchr-1610	scaffold53	93433	.	T	C	2989.43	<nnxnp>	nn	np	nn	nn	nn	nn	nn	nn	nn	nn	nn	nn	nn	np	nn	np	nn	nn	nn	nn	nn	nn	nn	nn	np	nn	nn	nn	--	nn	np	nn	nn	nn	nn	nn	nn	nn	nn	nn	nn	nn
unchr-1611	scaffold53	93463	.	A	G	5619.1	<nnxnp>	nn	np	nn	nn	--	nn	nn	nn	nn	nn	nn	nn	nn	np	nn	nn	nn	nn	nn	nn	nn	np	nn	nn	np	nn	nn	nn	--	nn	np	nn	nn	nn	nn	nn	np	nn	nn	nn	nn	nn
unchr-1612	scaffold53	93464	.	T	C	30925.5	<nnxnp>	nn	np	np	np	--	np	np	np	nn	nn	np	np	np	np	np	np	np	np	np	np	np	np	np	np	np	np	np	np	np	np	np	np	np	np	np	np	np	np	nn	np	np	np
unchr-1613	scaffold53	93471	.	T	G	30925.5	<nnxnp>	nn	np	np	np	--	np	np	np	nn	nn	np	np	np	np	np	np	np	np	np	np	np	np	np	np	np	np	np	np	np	np	np	np	np	np	np	np	np	np	nn	np	np	np
unchr-1614	scaffold53	93484	.	C	T	10268.7	<nnxnp>	nn	np	nn	nn	--	np	nn	nn	nn	nn	nn	nn	nn	np	nn	nn	nn	nn	np	nn	nn	np	np	nn	np	nn	nn	nn	nn	nn	np	nn	nn	np	np	nn	np	nn	np	np	nn	nn
unchr-1615	scaffold53	93488	.	A	AT	37735	<nnxnp>	nn	np	np	np	--	np	np	np	np	nn	np	np	np	np	np	np	np	np	np	np	np	np	np	np	np	np	np	np	np	np	np	np	np	np	np	np	np	np	nn	np	np	np
unchr-1616	scaffold53	93494	.	C	T	10273.2	<nnxnp>	nn	np	nn	nn	nn	np	nn	nn	nn	nn	nn	nn	nn	np	nn	nn	nn	nn	np	nn	nn	np	np	nn	np	nn	nn	nn	nn	nn	np	nn	nn	np	np	nn	np	nn	np	np	nn	nn
unchr-1617	scaffold53	93495	.	G	T	37546.8	<nnxnp>	nn	np	np	np	--	np	np	np	np	nn	np	np	np	np	np	np	np	np	np	np	np	np	np	np	np	np	np	np	np	np	np	np	np	np	np	np	np	np	nn	np	np	np
unchr-1618	scaffold53	93497	.	G	A	10273.2	<nnxnp>	nn	np	nn	nn	nn	np	nn	nn	nn	nn	nn	nn	nn	np	nn	nn	nn	nn	np	nn	nn	np	np	nn	np	nn	nn	nn	nn	nn	np	nn	nn	np	np	nn	np	nn	np	np	nn	nn
unchr-1619	scaffold53	93502	.	T	A	10389.2	<nnxnp>	nn	np	nn	nn	nn	np	nn	nn	nn	nn	nn	nn	nn	np	nn	nn	nn	nn	np	nn	nn	np	np	nn	np	nn	nn	nn	nn	nn	np	nn	nn	np	np	nn	np	nn	np	np	nn	nn
unchr-1620	scaffold53	93505	.	G	A	10374.2	<nnxnp>	nn	np	nn	nn	nn	np	nn	nn	nn	nn	nn	nn	nn	np	nn	nn	nn	nn	np	nn	nn	np	np	nn	np	nn	nn	nn	nn	nn	np	nn	nn	np	np	nn	np	nn	np	np	nn	nn
unchr-1621	scaffold53	93524	.	G	A	34057.5	<nnxnp>	nn	np	np	np	--	np	np	np	np	nn	np	np	np	np	np	np	np	np	np	np	np	np	np	np	np	np	np	np	np	np	np	np	np	np	np	np	np	np	nn	nn	np	np
unchr-1622	scaffold53	93535	.	AT	A	8268.69	<nnxnp>	nn	np	nn	nn	nn	np	nn	nn	nn	nn	nn	nn	nn	nn	nn	nn	nn	nn	np	nn	nn	np	np	nn	np	nn	nn	nn	--	nn	np	nn	nn	np	np	nn	np	nn	np	np	nn	np
unchr-1623	scaffold53	93545	.	T	C	8517.29	<nnxnp>	nn	np	nn	nn	nn	np	nn	nn	nn	nn	nn	nn	nn	nn	nn	nn	nn	nn	np	nn	nn	np	np	nn	np	nn	nn	nn	--	nn	np	nn	nn	np	np	nn	np	nn	np	np	nn	np
unchr-1624	scaffold53	93548	.	T	G	21851.7	<nnxnp>	nn	np	np	np	--	np	np	np	np	nn	np	np	np	np	np	np	np	np	np	np	np	np	np	np	np	nn	np	np	--	np	np	np	np	np	np	np	np	nn	np	np	nn	np
unchr-1625	scaffold53	93551	.	T	A	21849.8	<nnxnp>	nn	np	np	np	--	np	np	np	np	nn	np	np	np	np	np	np	np	np	np	np	np	np	np	np	np	nn	np	np	--	np	np	np	np	np	np	np	np	nn	np	np	nn	np
unchr-1626	scaffold53	93558	.	CAT	C	8071.67	<nnxnp>	nn	np	nn	np	nn	nn	nn	nn	nn	nn	np	np	nn	nn	np	nn	nn	nn	nn	nn	np	nn	nn	np	nn	nn	np	np	--	np	nn	np	nn	np	nn	np	nn	nn	nn	nn	nn	nn
unchr-1627	scaffold53	93576	.	A	C	8351.4	<nnxnp>	nn	np	nn	nn	nn	np	nn	nn	nn	nn	nn	nn	nn	nn	nn	nn	nn	nn	np	nn	nn	np	np	nn	np	nn	nn	nn	--	nn	np	nn	nn	np	np	nn	np	nn	np	np	nn	nn
unchr-1628	scaffold53	93578	.	A	G	10500.9	<nnxnp>	nn	np	np	nn	--	np	np	np	np	nn	nn	nn	np	np	nn	np	np	np	np	np	nn	np	np	nn	np	nn	nn	nn	--	nn	np	nn	np	nn	np	nn	np	nn	np	np	nn	np
unchr-1629	scaffold53	93580	.	A	G	21861.4	<nnxnp>	nn	np	np	np	--	np	np	np	np	nn	np	np	np	np	np	np	np	np	np	np	np	np	np	np	np	nn	np	np	--	np	np	np	np	np	np	np	np	--	np	np	nn	np
unchr-1630	scaffold53	353636	.	C	CAA	7510.88	<nnxnp>	nn	np	nn	np	--	nn	--	nn	nn	nn	--	--	nn	--	np	nn	nn	nn	nn	--	--	nn	nn	--	nn	np	np	--	--	--	nn	np	nn	nn	nn	np	nn	np	nn	np	np	nn
unchr-1631	scaffold53	353638	.	A	AAT	7534.95	<nnxnp>	nn	np	nn	np	--	nn	--	nn	nn	nn	--	--	nn	--	np	nn	nn	nn	nn	--	--	nn	nn	--	nn	np	np	--	--	--	nn	np	--	nn	nn	np	nn	np	nn	np	np	nn
unchr-1632	scaffold53	353660	.	T	G	7515.09	<nnxnp>	nn	np	nn	np	--	nn	--	nn	nn	nn	--	--	nn	--	np	nn	nn	nn	nn	--	--	nn	nn	--	nn	np	np	--	--	--	nn	np	nn	nn	nn	np	nn	np	nn	np	np	nn
unchr-1633	scaffold53	353664	.	GT	G	13784	<nnxnp>	nn	np	nn	np	--	nn	--	nn	nn	nn	--	--	nn	--	np	nn	nn	nn	nn	--	--	nn	nn	--	nn	np	np	--	--	--	nn	np	nn	nn	nn	np	nn	np	nn	np	np	nn
unchr-1634	scaffold53	506126	.	G	A	4997.08	<nnxnp>	nn	np	nn	np	nn	nn	nn	nn	nn	nn	np	np	nn	nn	np	nn	nn	nn	nn	nn	np	nn	nn	nn	nn	np	--	np	np	nn	nn	np	nn	np	nn	np	nn	np	nn	nn	np	nn
unchr-1635	scaffold53	555992	.	A	G	72176.5	<nnxnp>	nn	np	nn	nn	nn	nn	nn	nn	nn	nn	np	np	nn	nn	np	nn	nn	nn	nn	nn	np	nn	nn	np	nn	np	np	np	np	np	nn	np	nn	np	nn	np	nn	np	nn	nn	np	nn
unchr-1636	scaffold53	582621	.	C	A	29264.7	<lmxll>	lm	ll	ll	ll	ll	--	ll	ll	ll	ll	ll	ll	ll	ll	ll	ll	ll	--	--	--	lm	ll	ll	lm	ll	ll	ll	ll	ll	lm	ll	ll	--	ll	ll	ll	--	ll	--	--	lm	--
unchr-1637	scaffold53	655389	.	TATA	T	92611.9	<nnxnp>	nn	np	np	nn	np	np	nn	np	nn	np	nn	nn	np	np	nn	np	nn	np	np	np	nn	np	np	nn	np	nn	nn	nn	nn	nn	np	nn	np	np	np	nn	np	nn	np	np	nn	np
unchr-1638	scaffold53	655407	.	T	C	66022.4	<nnxnp>	nn	np	nn	np	nn	nn	np	nn	np	nn	np	np	nn	nn	np	nn	np	nn	nn	nn	np	nn	nn	np	nn	np	np	np	np	np	nn	np	nn	nn	nn	np	nn	np	nn	nn	np	nn
unchr-1639	scaffold53	655418	.	CT	C	95252.9	<nnxnp>	nn	np	np	nn	np	np	nn	np	nn	np	nn	nn	np	np	nn	np	nn	np	np	np	nn	np	np	nn	np	nn	nn	nn	nn	nn	np	nn	np	np	np	nn	np	nn	np	np	nn	np
unchr-1640	scaffold53	655421	.	A	G	95457.9	<nnxnp>	nn	np	np	nn	np	np	nn	np	nn	np	nn	nn	np	np	nn	np	nn	np	np	np	nn	np	np	nn	np	nn	nn	nn	nn	nn	np	nn	np	np	np	nn	np	nn	np	np	nn	np
unchr-1641	scaffold53	655442	.	T	C	65867.4	<nnxnp>	nn	np	nn	np	nn	nn	np	nn	np	nn	np	np	nn	nn	np	nn	np	nn	nn	nn	np	nn	nn	np	nn	np	np	np	np	np	nn	np	nn	nn	nn	np	nn	np	nn	nn	np	nn
unchr-1642	scaffold53	655732	.	T	G	88895.6	<lmxll>	lm	ll	ll	ll	ll	--	ll	ll	ll	ll	ll	ll	ll	ll	ll	ll	ll	lm	lm	lm	--	ll	ll	--	ll	ll	ll	ll	ll	--	ll	ll	--	ll	ll	ll	lm	ll	--	lm	--	--
unchr-1643	scaffold53	741836	.	G	GGTCT	27328.2	<nnxnp>	nn	np	nn	nn	nn	nn	nn	nn	np	nn	np	np	nn	nn	np	nn	np	nn	nn	nn	np	nn	nn	nn	nn	np	np	np	np	nn	nn	np	nn	nn	nn	np	nn	np	nn	nn	np	nn
unchr-1644	scaffold53	741848	.	T	A	27043.7	<nnxnp>	nn	np	np	nn	np	np	nn	np	nn	nn	nn	nn	np	np	nn	np	nn	np	np	nn	nn	np	np	nn	np	nn	nn	nn	nn	nn	np	nn	np	np	np	nn	--	nn	np	np	nn	np
unchr-1645	scaffold53	741863	.	CTTAT	C	41630.1	<nnxnp>	nn	np	nn	nn	nn	nn	nn	nn	np	nn	np	np	nn	nn	np	nn	np	nn	nn	nn	np	nn	nn	nn	nn	np	np	np	np	nn	nn	np	nn	nn	nn	np	nn	np	nn	nn	np	nn
unchr-1646	scaffold53	741870	.	AT	A	28523.8	<nnxnp>	nn	np	np	nn	np	np	nn	np	nn	nn	nn	nn	np	np	nn	np	nn	np	np	nn	nn	np	np	--	np	nn	nn	--	nn	--	np	nn	np	np	np	nn	--	nn	np	np	nn	np
unchr-1647	scaffold53	741880	.	T	C	15214.9	<nnxnp>	nn	np	nn	nn	nn	nn	nn	nn	np	nn	np	np	nn	nn	np	nn	np	nn	nn	nn	np	nn	nn	nn	nn	np	np	np	np	nn	nn	np	nn	nn	nn	np	nn	np	nn	nn	np	nn
unchr-1648	scaffold53	800978	.	G	A	19996.5	<nnxnp>	nn	np	np	nn	np	--	nn	np	nn	np	nn	nn	np	np	nn	np	nn	--	np	--	nn	np	np	nn	np	nn	nn	nn	nn	nn	np	nn	np	np	np	nn	np	nn	--	np	nn	--
unchr-1649	scaffold53	801143	.	G	A	126703	<lmxll>	lm	ll	--	--	--	ll	lm	--	lm	--	--	--	--	--	lm	--	ll	ll	ll	ll	ll	--	--	ll	--	lm	lm	lm	lm	ll	--	lm	ll	--	--	--	ll	--	ll	ll	ll	ll
unchr-1650	scaffold53	801692	.	G	A	39723.4	<lmxll>	lm	ll	ll	ll	ll	--	ll	ll	ll	lm	ll	ll	ll	ll	ll	ll	--	--	--	--	--	ll	ll	--	ll	ll	ll	ll	ll	--	lm	ll	--	ll	lm	ll	--	ll	--	--	lm	--
unchr-1651	scaffold53	994667	.	A	C	97321.7	<lmxll>	lm	ll	ll	ll	ll	lm	ll	ll	ll	ll	ll	ll	ll	ll	ll	ll	--	lm	lm	lm	lm	ll	ll	lm	ll	ll	ll	ll	ll	lm	ll	ll	--	ll	ll	ll	lm	ll	--	lm	lm	--
unchr-1652	scaffold53	1109885	.	C	T	53706.4	<lmxll>	lm	ll	lm	lm	lm	ll	lm	lm	lm	lm	lm	lm	lm	lm	--	lm	ll	ll	ll	ll	ll	lm	lm	ll	lm	lm	lm	lm	--	ll	lm	lm	ll	lm	--	lm	ll	lm	ll	ll	ll	ll
unchr-1653	scaffold53	1121902	.	A	G	63753.2	<nnxnp>	nn	np	nn	np	nn	nn	np	nn	np	nn	np	np	nn	nn	np	nn	np	nn	nn	nn	np	nn	nn	np	nn	np	np	np	np	--	nn	np	nn	nn	nn	np	nn	np	nn	nn	--	nn
unchr-1654	scaffold53	1122021	.	G	GTTT	2355.75	<nnxnp>	nn	np	nn	nn	nn	np	nn	nn	nn	nn	nn	nn	nn	nn	nn	nn	nn	nn	nn	nn	nn	nn	nn	nn	nn	nn	nn	--	nn	nn	nn	nn	nn	nn	np	nn	np	nn	nn	nn	nn	nn
unchr-1655	scaffold53	1122043	.	T	TC	2809.5	<nnxnp>	nn	np	nn	nn	nn	np	nn	nn	nn	nn	nn	nn	nn	nn	nn	nn	nn	nn	nn	nn	nn	nn	nn	nn	nn	nn	nn	--	nn	nn	nn	nn	nn	nn	np	nn	np	nn	nn	nn	nn	nn
unchr-1656	scaffold53	1150928	.	A	T	226125	<lmxll>	lm	ll	--	--	--	lm	--	--	--	--	--	--	--	--	--	--	ll	ll	ll	ll	ll	--	--	ll	--	--	--	--	--	ll	--	lm	ll	--	--	--	ll	--	ll	ll	ll	ll
unchr-1657	scaffold53	1150947	.	TCAAGGCTA	T	217994	<lmxll>	lm	ll	--	--	--	lm	--	--	--	--	--	--	--	--	--	--	ll	ll	ll	ll	ll	--	--	ll	--	--	--	--	--	ll	--	lm	ll	--	--	--	ll	--	ll	ll	ll	ll
unchr-1658	scaffold53	1165810	.	C	T	226648	<lmxll>	lm	ll	ll	ll	ll	--	ll	ll	ll	ll	ll	ll	ll	ll	ll	ll	--	--	--	--	--	ll	ll	--	ll	ll	ll	ll	ll	--	ll	ll	--	ll	ll	ll	--	ll	--	--	--	--
unchr-1659	scaffold53	1166263	.	G	A	71734.6	<nnxnp>	nn	np	nn	--	nn	nn	--	nn	--	nn	--	--	nn	nn	np	nn	np	nn	nn	nn	np	nn	nn	np	nn	--	--	np	--	np	nn	--	nn	nn	nn	np	nn	np	nn	nn	np	nn
unchr-1660	scaffold53	1234000	.	A	G	17327.1	<lmxll>	lm	ll	ll	ll	ll	--	ll	ll	ll	ll	ll	ll	ll	ll	ll	ll	--	--	--	--	lm	ll	ll	--	ll	ll	ll	ll	ll	lm	ll	ll	--	ll	ll	ll	--	lm	--	--	--	--
unchr-1661	scaffold53	1289162	.	T	G	77906	<nnxnp>	nn	np	--	nn	np	np	nn	np	nn	nn	nn	nn	np	np	nn	--	nn	np	np	np	nn	np	--	nn	np	nn	nn	nn	nn	nn	np	nn	nn	np	np	nn	np	nn	nn	np	nn	np
unchr-1662	scaffold53	1486326	.	GAT	G	106135	<nnxnp>	nn	np	nn	np	np	nn	nn	nn	nn	nn	nn	np	nn	np	nn	nn	nn	nn	--	nn	np	np	nn	np	nn	np	--	np	--	--	nn	--	nn	np	nn	np	nn	np	--	nn	--	nn
unchr-1663	scaffold58	169393	.	C	A	114142	<lmxll>	lm	ll	--	ll	ll	ll	--	--	--	--	ll	--	ll	ll	--	--	--	--	--	--	--	ll	--	--	ll	ll	--	ll	--	--	--	ll	--	ll	--	ll	ll	--	--	--	--	--
unchr-1664	scaffold58	201409	.	TA	T	207130	<lmxll>	lm	ll	--	ll	ll	ll	--	--	--	--	ll	--	ll	ll	--	--	--	--	--	--	--	ll	--	--	ll	ll	--	ll	--	--	--	ll	--	ll	--	ll	ll	--	--	--	--	--
unchr-1665	scaffold58	201518	.	T	A	115772	<lmxll>	lm	ll	ll	--	lm	--	ll	ll	ll	ll	lm	ll	lm	--	ll	ll	ll	ll	ll	ll	ll	--	ll	ll	--	--	ll	--	ll	ll	ll	--	ll	--	ll	--	--	ll	ll	ll	ll	ll
unchr-1666	scaffold58	201836	.	A	C	200431	<lmxll>	lm	ll	--	ll	ll	ll	--	--	--	--	ll	--	ll	ll	--	--	lm	--	--	--	--	ll	--	--	ll	ll	--	ll	--	--	--	ll	--	ll	--	ll	ll	--	--	--	--	--
unchr-1667	scaffold58	309462	.	G	T	9500.06	<lmxll>	lm	ll	ll	--	--	--	ll	ll	ll	ll	--	ll	--	--	ll	ll	ll	ll	ll	ll	ll	--	ll	ll	--	--	ll	--	ll	ll	ll	--	ll	--	ll	--	--	ll	ll	ll	ll	ll
unchr-1668	scaffold58	517313	.	A	C	135101	<lmxll>	lm	ll	lm	--	--	--	lm	lm	lm	lm	--	lm	--	--	lm	lm	lm	lm	lm	lm	lm	--	lm	lm	--	--	lm	--	lm	lm	lm	--	lm	--	lm	--	--	lm	lm	lm	lm	lm
unchr-1669	scaffold58	656274	.	G	A	52310.7	<lmxll>	lm	ll	ll	lm	lm	lm	ll	ll	ll	ll	lm	ll	ll	lm	ll	ll	ll	ll	ll	ll	ll	lm	ll	ll	lm	lm	ll	lm	ll	ll	ll	lm	ll	lm	ll	lm	lm	ll	ll	ll	ll	ll
unchr-1670	scaffold58	691704	.	T	G	43750.6	<nnxnp>	nn	np	nn	nn	nn	nn	nn	--	nn	--	nn	nn	np	nn	nn	nn	nn	nn	nn	nn	nn	np	nn	--	np	nn	nn	nn	nn	--	nn	nn	nn	nn	nn	nn	nn	nn	nn	nn	--	nn
unchr-1671	scaffold58	703026	.	A	T	28739.5	<lmxll>	lm	ll	lm	ll	ll	ll	--	--	--	--	ll	lm	ll	ll	--	lm	lm	lm	--	lm	lm	ll	lm	--	ll	ll	--	ll	lm	--	lm	--	lm	--	--	ll	ll	lm	--	lm	--	lm
unchr-1672	scaffold58	854543	.	GATATA	G	124626	<lmxll>	lm	ll	--	ll	ll	ll	--	--	--	--	ll	--	ll	ll	--	--	--	--	lm	--	lm	ll	--	lm	ll	ll	--	ll	--	--	--	ll	--	ll	--	ll	ll	--	--	--	--	--
unchr-1673	scaffold58	862391	.	T	C	20611.3	<nnxnp>	nn	np	nn	np	np	nn	nn	np	nn	np	nn	nn	np	np	nn	nn	nn	nn	nn	nn	nn	np	nn	np	np	nn	nn	np	nn	np	nn	np	nn	np	nn	nn	nn	nn	np	nn	np	nn
unchr-1674	scaffold58	895971	.	T	A	27700.1	<nnxnp>	nn	np	np	nn	nn	np	np	nn	np	nn	np	nn	nn	nn	np	np	--	np	np	np	np	nn	--	nn	nn	np	np	nn	np	nn	np	nn	np	nn	nn	np	np	np	nn	np	nn	np
unchr-1675	scaffold58	896361	.	T	A	167501	<lmxll>	lm	ll	lm	ll	ll	ll	--	lm	--	lm	ll	--	ll	ll	--	--	--	--	--	--	--	ll	lm	--	ll	ll	lm	ll	--	lm	--	ll	--	ll	--	ll	ll	--	lm	--	lm	--
unchr-1676	scaffold58	1327988	.	A	G	167874	<lmxll>	lm	ll	ll	--	--	--	ll	ll	ll	ll	--	ll	--	--	ll	ll	ll	ll	ll	ll	ll	--	ll	ll	--	--	ll	--	ll	ll	ll	--	ll	--	ll	--	lm	ll	ll	ll	ll	ll
unchr-1677	scaffold58	1328039	.	C	A	45118.7	<lmxll>	lm	ll	--	ll	ll	ll	--	--	--	--	ll	lm	ll	ll	--	--	--	--	--	--	--	ll	--	--	ll	ll	--	ll	--	lm	lm	ll	--	ll	--	ll	ll	--	--	lm	--	--
unchr-1678	scaffold58	1487709	.	G	A	176967	<lmxll>	lm	ll	ll	lm	ll	ll	--	--	lm	--	ll	--	--	ll	ll	--	ll	ll	--	ll	--	ll	--	--	--	--	lm	ll	--	--	--	ll	ll	ll	ll	--	--	ll	ll	--	ll	ll
unchr-1679	scaffold58	1487716	.	G	A	174665	<lmxll>	lm	ll	ll	lm	ll	ll	--	--	lm	--	ll	--	--	ll	ll	--	ll	ll	--	ll	--	ll	--	--	--	--	lm	ll	--	--	--	ll	ll	ll	ll	--	--	ll	ll	--	ll	ll
unchr-1680	scaffold55	31721	.	T	A	6348.31	<nnxnp>	nn	np	nn	nn	nn	--	nn	nn	nn	nn	nn	--	nn	--	nn	nn	nn	nn	np	nn	np	nn	nn	np	nn	nn	np	nn	nn	nn	nn	nn	nn	nn	np	nn	np	nn	np	nn	nn	np
unchr-1681	scaffold55	31743	.	C	T	6239.12	<nnxnp>	nn	np	nn	nn	nn	--	nn	nn	nn	nn	nn	--	nn	--	nn	nn	nn	nn	np	nn	np	nn	nn	np	nn	nn	np	nn	nn	nn	nn	nn	nn	nn	np	nn	np	nn	np	nn	nn	np
unchr-1682	scaffold55	31777	.	ATTATAC	A	12786.6	<nnxnp>	nn	np	nn	nn	nn	np	np	nn	nn	nn	--	--	nn	nn	nn	nn	nn	nn	np	nn	np	nn	nn	np	nn	nn	np	nn	nn	nn	nn	nn	nn	nn	np	nn	np	nn	np	nn	nn	np
unchr-1683	scaffold55	31784	.	CT	C	11909.2	<nnxnp>	nn	np	nn	np	np	nn	np	np	nn	nn	--	--	np	nn	np	np	np	nn	nn	np	nn	np	nn	nn	np	np	nn	nn	np	nn	np	np	nn	np	nn	np	nn	np	nn	nn	np	nn
unchr-1684	scaffold55	31822	.	C	T	25229.7	<lmxll>	lm	ll	--	lm	lm	lm	lm	lm	--	--	--	ll	lm	--	lm	lm	lm	--	lm	lm	lm	lm	--	lm	--	lm	lm	--	lm	--	lm	--	lm	lm	lm	lm	lm	lm	lm	--	lm	lm
unchr-1685	scaffold55	31850	.	C	T	5600.6	<nnxnp>	nn	np	nn	np	np	--	np	np	nn	nn	nn	--	--	--	np	np	np	nn	nn	np	nn	np	nn	nn	nn	np	nn	--	np	nn	np	nn	np	np	nn	np	nn	np	nn	nn	np	nn
unchr-1686	scaffold55	31867	.	ATTTT	A	5722.44	<nnxnp>	nn	np	nn	np	np	nn	np	np	nn	nn	nn	--	--	--	np	np	np	nn	nn	np	nn	np	nn	nn	nn	np	nn	--	np	nn	np	nn	np	np	nn	np	nn	np	nn	nn	np	nn
unchr-1687	scaffold55	31871	.	T	TAA	5684.68	<nnxnp>	nn	np	nn	np	np	nn	np	np	nn	nn	nn	--	--	--	np	np	np	nn	nn	np	nn	np	nn	nn	nn	np	nn	--	np	nn	np	nn	np	np	nn	np	nn	np	nn	nn	np	nn
unchr-1688	scaffold55	31874	.	C	G	5785.48	<nnxnp>	nn	np	nn	nn	nn	np	nn	nn	nn	nn	nn	--	--	--	nn	nn	nn	nn	np	nn	np	nn	nn	np	nn	nn	np	nn	nn	nn	nn	nn	nn	nn	np	nn	np	nn	np	nn	nn	np
unchr-1689	scaffold55	109211	.	A	G	182357	<lmxll>	lm	ll	ll	--	--	ll	--	--	lm	lm	--	--	ll	lm	--	ll	lm	lm	--	ll	--	ll	lm	--	lm	--	ll	ll	--	ll	--	lm	ll	ll	lm	--	ll	ll	ll	--	--	ll
unchr-1690	scaffold55	212879	.	TC	T	135956	<nnxnp>	nn	np	nn	np	np	nn	np	np	nn	nn	nn	np	np	np	np	--	np	--	nn	np	nn	np	nn	nn	np	np	nn	np	np	nn	np	np	np	np	nn	np	nn	np	nn	nn	np	nn
unchr-1691	scaffold55	228355	.	C	T	42439.2	<nnxnp>	nn	np	np	np	np	np	np	np	np	np	np	nn	np	np	np	np	np	np	np	np	np	np	np	np	np	np	np	np	np	np	np	np	np	np	np	np	np	np	np	np	np	np
unchr-1692	scaffold55	228916	.	C	G	16073.9	<nnxnp>	nn	np	np	nn	nn	np	nn	nn	np	nn	np	--	nn	--	nn	nn	nn	--	np	nn	np	nn	np	np	nn	nn	np	nn	nn	--	nn	nn	nn	--	np	nn	np	--	--	np	--	np
unchr-1693	scaffold55	228925	.	A	G	15710.1	<nnxnp>	nn	np	np	nn	nn	np	nn	nn	np	nn	np	--	nn	--	nn	nn	nn	--	np	nn	np	nn	np	np	nn	nn	np	nn	nn	--	nn	nn	nn	--	np	nn	np	--	--	np	--	np
unchr-1694	scaffold55	228940	.	A	G	15285.8	<nnxnp>	nn	np	np	nn	nn	np	nn	nn	np	nn	np	--	nn	--	nn	nn	nn	--	np	nn	np	nn	np	np	nn	nn	np	nn	nn	--	nn	nn	nn	--	np	nn	np	--	--	np	--	np
unchr-1695	scaffold55	228951	.	A	T	14908.2	<nnxnp>	nn	np	np	nn	nn	np	nn	nn	np	nn	np	nn	nn	--	nn	nn	nn	--	np	nn	np	nn	np	np	nn	nn	np	nn	nn	--	nn	nn	nn	--	np	nn	np	--	--	np	--	np
unchr-1696	scaffold55	298519	.	G	A	128394	<lmxll>	lm	ll	ll	--	lm	ll	lm	--	--	lm	--	--	ll	--	--	ll	--	lm	--	ll	--	ll	--	--	lm	--	ll	ll	--	ll	--	--	ll	ll	--	--	ll	ll	ll	--	--	ll
unchr-1697	scaffold55	298565	.	G	A	89893.5	<lmxll>	lm	ll	--	ll	ll	--	ll	ll	ll	ll	ll	ll	lm	ll	ll	lm	ll	ll	ll	lm	ll	--	ll	ll	ll	ll	--	lm	ll	--	ll	ll	lm	--	ll	ll	--	lm	--	ll	ll	--
unchr-1698	scaffold55	394042	.	A	G	47899.1	<lmxll>	lm	ll	--	ll	ll	--	ll	ll	ll	ll	ll	ll	--	ll	ll	--	ll	ll	ll	--	ll	--	ll	ll	ll	ll	--	--	ll	--	ll	ll	--	--	ll	ll	--	--	--	ll	ll	--
unchr-1699	scaffold55	672211	.	T	A	62069.7	<lmxll>	lm	ll	--	--	--	ll	--	--	--	--	lm	--	ll	--	--	ll	--	--	lm	ll	lm	ll	lm	lm	--	--	ll	ll	--	ll	--	--	ll	ll	--	--	ll	ll	ll	--	--	ll
unchr-1700	scaffold55	673801	.	A	G	76957.9	<nnxnp>	nn	np	nn	np	--	nn	--	--	nn	np	nn	--	--	np	np	np	--	np	nn	np	nn	np	nn	nn	np	--	nn	np	np	nn	np	--	np	np	nn	np	nn	np	nn	nn	np	nn
unchr-1701	scaffold55	673813	.	C	T	75902.8	<nnxnp>	nn	np	nn	np	--	nn	--	--	nn	np	nn	--	--	np	np	np	--	np	nn	np	nn	np	nn	nn	np	--	nn	np	np	nn	np	np	np	np	nn	np	nn	np	nn	nn	np	nn
unchr-1702	scaffold55	673831	.	G	A	76533.9	<nnxnp>	nn	np	nn	np	--	nn	--	--	nn	np	nn	--	--	np	np	np	--	np	nn	np	nn	np	nn	nn	np	--	nn	np	np	nn	np	--	np	np	nn	np	nn	np	nn	nn	np	nn
unchr-1703	scaffold55	674779	.	A	G	21406.8	<lmxll>	lm	ll	ll	--	--	ll	--	--	--	--	--	--	ll	--	--	ll	--	--	--	ll	--	ll	--	--	--	--	ll	ll	--	ll	--	--	ll	ll	--	--	ll	ll	ll	--	--	ll
unchr-1704	scaffold55	674933	.	T	G	220241	<lmxll>	lm	ll	ll	--	--	ll	--	--	--	--	--	--	ll	--	--	ll	--	lm	--	ll	--	ll	--	--	--	--	ll	ll	--	ll	lm	--	ll	ll	--	--	ll	ll	ll	--	--	ll
unchr-1705	scaffold55	675216	.	A	G	201750	<lmxll>	lm	ll	ll	lm	lm	ll	lm	lm	--	lm	--	lm	ll	lm	lm	ll	lm	lm	--	ll	--	ll	--	--	lm	lm	ll	ll	lm	ll	lm	lm	ll	ll	--	lm	ll	ll	ll	--	--	ll
unchr-1706	scaffold55	712181	.	A	G	23917	<lmxll>	lm	ll	ll	lm	lm	ll	--	--	lm	lm	lm	--	ll	--	--	ll	lm	lm	lm	ll	lm	ll	lm	lm	lm	--	ll	ll	lm	ll	lm	lm	ll	ll	lm	--	ll	ll	ll	lm	lm	ll
unchr-1707	scaffold55	712184	.	G	A	23868.1	<lmxll>	lm	ll	ll	lm	lm	ll	--	--	lm	lm	lm	--	ll	--	--	ll	lm	lm	lm	ll	lm	ll	lm	lm	lm	--	ll	ll	lm	ll	lm	lm	ll	ll	lm	--	ll	ll	ll	lm	lm	ll
unchr-1708	scaffold55	712187	.	C	T	67883.4	<lmxll>	lm	ll	ll	ll	ll	ll	ll	ll	lm	ll	ll	ll	ll	ll	--	--	ll	ll	ll	--	ll	--	ll	ll	ll	ll	lm	--	lm	lm	ll	ll	lm	lm	ll	ll	ll	--	ll	ll	ll	ll
unchr-1709	scaffold55	712193	.	C	T	60594.9	<lmxll>	lm	ll	ll	lm	lm	ll	ll	ll	ll	lm	ll	ll	--	ll	--	--	lm	lm	ll	--	ll	--	ll	ll	lm	ll	lm	--	lm	lm	lm	lm	--	--	ll	ll	ll	--	ll	ll	lm	ll
unchr-1710	scaffold55	716029	.	AATAACTGC	A	84940	<lmxll>	lm	ll	ll	--	--	ll	--	--	--	--	--	--	ll	--	--	ll	--	--	--	ll	--	ll	--	--	--	--	ll	ll	--	ll	--	--	ll	ll	--	--	ll	ll	ll	--	--	ll
unchr-1711	scaffold55	801380	.	G	T	210573	<nnxnp>	nn	np	np	nn	nn	np	nn	nn	np	nn	np	nn	nn	nn	nn	nn	nn	nn	np	nn	np	nn	np	np	nn	nn	np	nn	nn	np	nn	nn	nn	nn	np	nn	np	nn	np	np	nn	np
unchr-1712	scaffold55	801677	.	A	T	108958	<nnxnp>	nn	np	np	nn	nn	np	nn	nn	nn	nn	--	nn	nn	nn	nn	nn	nn	nn	np	nn	np	nn	nn	np	nn	nn	np	nn	nn	np	nn	nn	nn	nn	np	nn	np	nn	np	np	nn	np
unchr-1713	scaffold55	801696	.	A	ATGTTC	95346.2	<nnxnp>	nn	np	nn	np	np	nn	np	nn	nn	np	nn	nn	np	np	np	np	nn	np	nn	np	nn	nn	nn	nn	np	np	nn	np	nn	nn	nn	np	np	np	nn	np	nn	np	nn	nn	nn	nn
unchr-1714	scaffold55	801700	.	T	TC	95675.2	<nnxnp>	nn	np	nn	np	np	nn	np	nn	nn	np	nn	nn	np	np	np	np	nn	np	nn	np	nn	nn	nn	nn	np	np	nn	np	nn	nn	nn	np	np	np	nn	np	nn	np	nn	nn	nn	nn
unchr-1715	scaffold55	801706	.	CTA	C	100022	<nnxnp>	nn	np	nn	np	np	nn	np	nn	nn	np	nn	nn	np	np	np	np	nn	np	nn	np	nn	nn	nn	nn	np	np	nn	np	nn	nn	nn	np	np	np	nn	np	nn	np	nn	nn	nn	nn
unchr-1716	scaffold55	801710	.	C	T	241796	<nnxnp>	nn	np	np	nn	nn	np	nn	nn	nn	--	nn	nn	--	--	nn	nn	--	nn	np	--	np	--	nn	np	nn	nn	np	nn	nn	np	nn	nn	nn	--	np	--	np	nn	np	np	nn	np
unchr-1717	scaffold55	801713	.	ATT	A	101555	<nnxnp>	nn	np	nn	np	np	nn	np	nn	nn	np	nn	nn	np	np	np	np	nn	np	nn	np	nn	nn	nn	nn	np	np	nn	np	nn	nn	nn	np	np	np	nn	np	nn	np	nn	nn	nn	nn
unchr-1718	scaffold55	801718	.	GTA	G	103986	<nnxnp>	nn	np	nn	np	np	nn	np	nn	nn	np	nn	nn	np	np	np	np	nn	np	nn	np	nn	nn	nn	nn	np	np	nn	np	nn	nn	nn	np	np	np	nn	np	nn	np	nn	nn	nn	nn
unchr-1719	scaffold55	832056	.	T	A	74794.7	<nnxnp>	nn	np	np	nn	nn	--	nn	nn	np	nn	np	nn	nn	nn	nn	nn	nn	nn	np	nn	np	nn	np	np	nn	nn	np	nn	nn	np	nn	nn	nn	nn	np	nn	nn	nn	np	np	nn	np
unchr-1720	scaffold55	985701	.	C	G	15355.7	<lmxll>	lm	ll	--	ll	ll	--	ll	ll	ll	ll	ll	ll	--	ll	ll	--	ll	ll	ll	--	ll	--	ll	ll	ll	ll	--	--	ll	--	ll	ll	--	--	ll	ll	--	--	--	ll	ll	--
unchr-1721	scaffold55	985744	.	A	T	15053.1	<lmxll>	lm	ll	--	--	ll	--	ll	ll	ll	ll	ll	ll	--	--	ll	--	ll	--	ll	--	ll	--	ll	ll	ll	ll	--	--	ll	--	ll	ll	--	--	ll	ll	--	--	lm	ll	ll	--
unchr-1722	scaffold55	986217	.	C	CT	15762.1	<lmxll>	lm	ll	lm	ll	ll	lm	ll	ll	ll	ll	ll	ll	lm	ll	ll	lm	ll	ll	ll	lm	ll	lm	ll	ll	ll	ll	lm	lm	ll	--	ll	ll	lm	lm	ll	ll	lm	lm	lm	ll	ll	lm
unchr-1723	scaffold55	986226	.	C	G	24683.9	<lmxll>	lm	ll	lm	ll	ll	lm	ll	ll	ll	ll	ll	ll	lm	ll	ll	lm	ll	ll	ll	lm	ll	lm	ll	ll	ll	ll	lm	lm	ll	lm	ll	ll	lm	lm	ll	ll	lm	lm	lm	ll	ll	lm
unchr-1724	scaffold55	986290	.	C	T	41169.3	<nnxnp>	nn	np	np	nn	np	nn	np	np	np	np	np	np	np	np	np	np	np	np	np	nn	np	np	np	np	np	np	nn	nn	np	np	np	np	nn	np	np	np	np	np	np	np	np	np
unchr-1725	scaffold55	986382	.	A	T	92321.9	<lmxll>	lm	ll	ll	--	--	ll	--	--	--	--	--	--	ll	--	--	ll	--	--	--	ll	--	ll	--	--	--	--	ll	ll	--	ll	--	--	ll	ll	--	--	ll	ll	ll	--	--	ll
unchr-1726	scaffold55	1066552	.	C	T	59884.1	<lmxll>	lm	ll	ll	--	--	ll	--	--	--	--	--	--	ll	--	--	ll	--	--	--	ll	--	ll	--	--	--	--	ll	ll	--	ll	lm	--	ll	ll	--	--	ll	ll	ll	--	--	ll
unchr-1727	scaffold55	1067245	.	C	CT	33764.1	<lmxll>	lm	ll	--	ll	ll	--	ll	ll	ll	ll	ll	ll	--	ll	ll	--	ll	ll	ll	--	ll	--	ll	ll	ll	ll	--	--	ll	--	ll	ll	--	--	ll	ll	--	--	--	ll	ll	--
unchr-1728	scaffold55	1179320	.	C	A	273.27	<lmxll>	lm	ll	ll	ll	ll	ll	ll	ll	ll	ll	ll	ll	ll	lm	ll	ll	lm	ll	--	ll	ll	ll	--	ll	lm	lm	ll	ll	--	ll	lm	ll	ll	ll	lm	ll	ll	ll	--	lm	ll	ll
unchr-1729	scaffold55	1179321	.	C	A	313.36	<lmxll>	lm	ll	ll	ll	ll	ll	ll	ll	ll	ll	ll	ll	ll	ll	ll	ll	ll	ll	--	ll	ll	ll	--	lm	ll	lm	ll	ll	--	ll	lm	ll	ll	ll	ll	ll	ll	ll	--	lm	ll	ll
unchr-1730	scaffold55	1179339	.	C	A	818.2	<lmxll>	lm	ll	--	ll	ll	ll	ll	ll	lm	ll	ll	ll	ll	lm	ll	ll	ll	ll	--	ll	ll	ll	--	ll	lm	lm	ll	ll	ll	ll	ll	ll	ll	ll	lm	ll	ll	ll	--	lm	ll	ll
unchr-1731	scaffold55	1179340	.	G	T	335.04	<lmxll>	lm	ll	ll	ll	ll	ll	ll	ll	lm	ll	ll	ll	ll	ll	ll	ll	lm	ll	--	ll	ll	ll	--	lm	ll	ll	ll	ll	--	ll	ll	ll	ll	ll	lm	ll	ll	ll	--	ll	ll	ll
unchr-1732	scaffold55	1179343	.	G	T	238.62	<lmxll>	lm	ll	ll	ll	ll	ll	ll	ll	lm	ll	ll	ll	ll	ll	ll	ll	lm	ll	--	ll	ll	ll	ll	ll	ll	lm	ll	ll	--	ll	lm	ll	ll	ll	lm	ll	ll	ll	--	ll	ll	ll
unchr-1733	scaffold55	1179350	.	G	T	270.91	<lmxll>	lm	ll	--	ll	ll	ll	ll	ll	ll	ll	ll	ll	ll	lm	ll	ll	ll	ll	ll	ll	ll	ll	ll	lm	lm	lm	ll	ll	--	ll	ll	ll	ll	ll	ll	ll	ll	ll	--	lm	ll	ll
unchr-1734	scaffold55	1179352	.	G	T	620.13	<lmxll>	lm	ll	ll	ll	ll	ll	ll	ll	lm	ll	ll	ll	ll	lm	ll	ll	lm	ll	ll	ll	ll	ll	ll	lm	ll	ll	ll	ll	--	ll	ll	--	ll	ll	lm	ll	ll	ll	--	lm	ll	ll
unchr-1735	scaffold55	1256971	.	T	G	25377.2	<hkxhk>	hk	hk	kk	hh	hh	hk	hh	hh	kk	hh	hk	hh	hh	hh	hh	hh	hh	hh	kk	hh	kk	hh	hk	kk	hh	hh	kk	hh	hh	--	hh	hh	hh	hh	hk	hh	hk	hh	kk	hk	hh	hk
unchr-1736	scaffold55	1256972	.	GATATTT	G	25439.4	<hkxhk>	hk	hk	kk	hh	hh	hk	hh	hh	kk	hh	hk	hh	hh	hh	hh	hh	hh	hh	kk	hh	kk	hh	hk	kk	hh	hh	kk	hh	hh	--	hh	hh	hh	hh	hk	hh	hk	hh	kk	hk	hh	hk
unchr-1737	scaffold55	1256987	.	A	T	125809	<lmxll>	lm	ll	ll	ll	ll	lm	ll	lm	ll	lm	lm	ll	ll	lm	ll	ll	ll	ll	ll	ll	ll	ll	lm	ll	ll	ll	ll	ll	ll	--	ll	ll	ll	lm	lm	lm	lm	lm	ll	lm	lm	lm
unchr-1738	scaffold55	1256988	.	C	A	25372.1	<hkxhk>	hk	hk	kk	hh	hh	hk	hh	hh	kk	hh	hk	hh	hh	hh	hh	hh	hh	hh	kk	hh	kk	hh	hk	kk	hh	hh	kk	hh	hh	--	hh	hh	hh	hh	hk	hh	hk	hh	kk	hk	hh	hk
unchr-1739	scaffold55	1256992	.	G	C	126112	<lmxll>	lm	ll	ll	ll	ll	lm	ll	lm	ll	lm	lm	ll	ll	lm	ll	ll	ll	ll	ll	ll	ll	ll	lm	ll	ll	ll	ll	ll	ll	--	ll	ll	ll	lm	lm	lm	lm	lm	ll	lm	lm	lm
unchr-1740	scaffold55	1257003	.	T	C	125684	<lmxll>	lm	ll	ll	ll	ll	lm	ll	lm	ll	lm	lm	ll	ll	lm	ll	ll	ll	ll	ll	ll	ll	ll	lm	ll	ll	ll	ll	ll	ll	--	ll	ll	ll	lm	lm	lm	lm	lm	ll	lm	lm	ll
unchr-1741	scaffold55	1257006	.	A	G	125845	<lmxll>	lm	ll	ll	ll	ll	lm	ll	lm	ll	lm	lm	ll	ll	lm	ll	ll	ll	ll	ll	ll	ll	ll	lm	ll	ll	ll	ll	ll	ll	--	ll	ll	ll	lm	lm	lm	lm	lm	ll	lm	lm	ll
unchr-1742	scaffold55	1257015	.	A	T	125449	<lmxll>	lm	ll	ll	ll	ll	lm	ll	lm	ll	lm	lm	ll	ll	lm	ll	ll	ll	ll	ll	ll	ll	ll	lm	ll	ll	ll	ll	ll	ll	--	ll	ll	ll	lm	lm	lm	lm	lm	ll	lm	lm	ll
unchr-1743	scaffold55	1257020	.	CGGACCAT	C	97213.9	<nnxnp>	nn	np	nn	--	--	nn	--	np	nn	np	nn	--	--	np	--	--	--	--	nn	--	nn	--	nn	nn	--	--	nn	--	--	nn	--	--	--	np	nn	np	nn	np	nn	nn	np	np
unchr-1744	scaffold55	1340779	.	G	GAGAATATAATA	66177.3	<lmxll>	lm	ll	ll	--	--	ll	--	--	--	--	--	--	ll	--	--	lm	lm	--	--	ll	--	lm	--	--	--	--	ll	ll	--	ll	--	--	ll	ll	--	--	ll	ll	ll	--	--	ll
unchr-1745	scaffold55	1367144	.	C	T	68035.7	<lmxll>	lm	ll	--	ll	ll	--	ll	ll	ll	ll	ll	ll	lm	ll	ll	--	ll	ll	ll	--	ll	--	ll	ll	ll	ll	--	--	ll	--	ll	ll	--	--	ll	ll	--	--	--	ll	ll	--
unchr-1746	scaffold55	1464652	.	T	C	101284	<nnxnp>	nn	np	np	nn	nn	np	nn	nn	np	nn	np	nn	nn	nn	nn	nn	nn	nn	np	nn	np	nn	np	np	nn	nn	np	nn	nn	np	nn	nn	nn	nn	np	nn	np	nn	np	np	nn	np
unchr-1747	scaffold55	1464691	.	G	T	154783	<nnxnp>	nn	np	nn	np	np	nn	np	np	nn	nn	nn	np	np	np	np	np	nn	np	nn	np	nn	np	nn	nn	np	nn	nn	np	np	nn	np	np	np	np	nn	np	nn	np	nn	nn	np	nn
unchr-1748	scaffold50	527915	.	G	A	86288.7	<lmxll>	lm	ll	ll	ll	ll	ll	ll	ll	--	ll	--	ll	ll	ll	ll	--	ll	ll	ll	ll	ll	--	--	ll	--	ll	ll	ll	ll	--	ll	--	ll	--	--	--	ll	--	ll	ll	--	--
unchr-1749	scaffold50	667121	.	T	A	85980.9	<lmxll>	lm	ll	lm	lm	lm	--	lm	lm	ll	lm	ll	lm	--	--	--	--	lm	--	lm	lm	--	--	lm	lm	ll	lm	--	--	--	ll	--	ll	--	ll	ll	ll	--	ll	lm	lm	ll	ll
unchr-1750	scaffold50	667138	.	G	GATGTGTGA	83864.2	<lmxll>	lm	ll	lm	lm	lm	--	lm	lm	ll	lm	ll	lm	--	lm	--	--	lm	--	lm	lm	--	--	lm	lm	ll	lm	--	--	--	ll	--	ll	--	ll	ll	ll	--	ll	lm	lm	ll	ll
unchr-1751	scaffold50	667142	.	T	G	34044.3	<nnxnp>	nn	np	np	np	np	nn	np	np	np	np	np	np	nn	nn	nn	nn	np	--	nn	np	nn	nn	np	np	nn	np	nn	nn	nn	nn	nn	nn	nn	--	nn	np	--	nn	np	np	--	nn
unchr-1752	scaffold50	667143	.	G	T	34091.2	<nnxnp>	nn	np	np	np	np	nn	np	np	np	np	np	np	nn	nn	nn	nn	np	--	nn	np	nn	nn	np	np	nn	np	nn	nn	nn	nn	nn	nn	nn	--	nn	np	--	nn	np	np	--	nn
unchr-1753	scaffold50	667145	.	G	C	34137.7	<nnxnp>	nn	np	np	np	np	nn	np	np	np	np	np	np	nn	nn	nn	nn	np	--	nn	np	nn	nn	np	np	nn	np	nn	nn	nn	nn	nn	nn	nn	--	nn	np	--	nn	np	np	--	nn
unchr-1754	scaffold50	732763	.	G	A	10364.6	<nnxnp>	nn	np	np	np	np	np	np	np	--	np	--	--	np	nn	nn	np	np	np	nn	nn	nn	nn	nn	--	nn	np	nn	np	nn	--	np	nn	nn	nn	nn	--	nn	--	nn	np	--	nn
unchr-1755	scaffold50	732793	.	C	T	10424.6	<nnxnp>	nn	np	np	np	np	np	np	np	--	np	--	--	np	nn	nn	np	np	np	nn	nn	nn	nn	nn	--	nn	np	nn	np	nn	--	np	nn	nn	nn	nn	--	nn	--	nn	np	--	nn
unchr-1756	scaffold50	738499	.	A	T	4384.01	<nnxnp>	nn	np	nn	np	np	--	--	nn	nn	nn	nn	nn	--	nn	nn	nn	np	np	nn	nn	nn	nn	nn	nn	nn	np	np	np	nn	nn	np	nn	nn	nn	nn	np	nn	np	nn	nn	nn	nn
unchr-1757	scaffold50	738527	.	CT	C	19653.8	<nnxnp>	nn	np	nn	nn	nn	nn	nn	nn	np	nn	nn	nn	nn	np	np	nn	nn	nn	np	np	np	np	np	np	np	nn	nn	nn	np	nn	nn	np	np	np	np	nn	np	nn	np	nn	nn	np
unchr-1758	scaffold50	738587	.	TTA	T	26665.2	<nnxnp>	nn	np	np	np	np	np	np	nn	np	nn	np	np	np	np	np	np	np	np	np	np	np	np	np	np	np	np	np	np	np	np	np	np	np	np	np	np	np	np	np	np	np	np
unchr-1759	scaffold50	750656	.	A	T	327129	<lmxll>	lm	ll	lm	lm	lm	lm	lm	lm	ll	lm	ll	lm	lm	lm	lm	lm	lm	--	--	--	lm	lm	lm	lm	ll	lm	lm	lm	--	ll	lm	ll	--	ll	ll	ll	--	ll	--	lm	ll	ll
unchr-1760	scaffold50	750723	.	A	G	49260.1	<nnxnp>	nn	np	nn	nn	nn	nn	nn	nn	--	nn	nn	nn	nn	np	np	nn	nn	nn	nn	nn	np	np	np	np	np	nn	nn	nn	nn	nn	nn	np	nn	np	np	nn	nn	nn	nn	nn	nn	np
unchr-1761	scaffold50	910148	.	A	T	88923	<lmxll>	lm	ll	--	--	--	--	--	--	ll	--	ll	--	--	--	--	--	--	--	lm	lm	lm	lm	--	--	ll	--	--	--	lm	ll	--	ll	--	ll	ll	ll	--	ll	lm	--	--	ll
unchr-1762	scaffold50	910185	.	T	C	95784.8	<lmxll>	lm	ll	--	--	--	--	--	--	ll	--	ll	--	--	--	--	--	--	--	lm	lm	lm	lm	--	--	ll	--	--	--	lm	ll	--	ll	--	ll	ll	ll	--	ll	lm	--	--	ll
unchr-1763	scaffold50	950051	.	G	A	85708.9	<nnxnp>	nn	np	nn	nn	nn	nn	nn	nn	np	nn	nn	nn	nn	np	np	nn	nn	nn	np	np	np	np	np	np	np	nn	nn	nn	nn	nn	nn	np	np	np	np	nn	np	nn	np	nn	nn	nn
unchr-1764	scaffold50	950121	.	C	T	111554	<nnxnp>	nn	np	np	--	np	np	np	np	nn	np	--	np	np	nn	nn	--	np	np	nn	nn	nn	nn	nn	nn	nn	np	np	np	nn	np	np	nn	nn	nn	nn	np	nn	np	nn	--	np	nn
unchr-1765	scaffold50	1093559	.	G	T	64628.5	<nnxnp>	nn	np	np	nn	np	np	np	np	nn	np	np	np	np	nn	nn	np	np	--	nn	nn	nn	nn	nn	nn	nn	np	np	nn	nn	np	np	nn	nn	nn	nn	np	nn	np	nn	--	np	nn
unchr-1766	scaffold50	1142181	.	G	C	8483.49	<nnxnp>	nn	np	nn	np	nn	nn	nn	nn	--	nn	--	nn	nn	nn	nn	nn	nn	nn	nn	nn	nn	nn	nn	nn	nn	np	--	nn	np	--	nn	np	nn	np	nn	--	nn	--	nn	nn	--	nn
unchr-1767	scaffold50	1142222	.	G	A	8736.6	<nnxnp>	nn	np	nn	np	nn	nn	nn	nn	--	nn	--	nn	nn	nn	nn	nn	nn	nn	nn	nn	nn	nn	nn	nn	nn	np	nn	nn	np	np	nn	np	nn	np	nn	--	nn	--	nn	nn	--	nn
unchr-1768	scaffold50	1142233	.	T	C	8659.2	<nnxnp>	nn	np	nn	np	nn	nn	nn	nn	--	nn	--	nn	nn	nn	nn	nn	nn	nn	nn	nn	nn	nn	nn	nn	nn	np	nn	nn	np	np	nn	np	nn	np	nn	--	nn	--	nn	nn	--	nn
unchr-1769	scaffold50	1401762	.	C	G	67810.7	<lmxll>	lm	ll	--	--	--	--	--	--	ll	--	ll	--	--	--	--	--	--	--	--	--	--	--	--	--	ll	--	--	--	--	ll	--	ll	--	ll	ll	ll	--	ll	--	--	ll	ll
unchr-1770	scaffold50	1450391	.	A	G	59740	<nnxnp>	nn	np	nn	nn	nn	nn	nn	nn	np	nn	nn	nn	nn	--	--	nn	nn	nn	nn	nn	--	nn	--	--	np	nn	nn	nn	nn	nn	nn	np	--	np	np	nn	--	nn	--	nn	nn	nn
unchr-1771	scaffold15	135256	.	G	A	566891	<nnxnp>	nn	np	np	np	--	np	--	np	np	np	nn	--	nn	nn	--	np	np	np	np	nn	--	nn	nn	nn	--	np	--	nn	np	np	np	np	nn	nn	--	--	nn	nn	np	--	np	--
unchr-1772	scaffold15	777949	.	G	A	11145.5	<lmxll>	lm	ll	--	ll	ll	--	ll	ll	ll	ll	ll	ll	lm	ll	ll	lm	ll	lm	ll	--	ll	lm	ll	lm	ll	ll	--	--	ll	lm	ll	ll	lm	lm	ll	ll	lm	--	lm	ll	ll	--
unchr-1773	scaffold15	960987	.	C	T	12429.5	<lmxll>	lm	ll	--	ll	ll	--	ll	ll	ll	ll	ll	ll	ll	ll	ll	--	ll	--	ll	--	ll	ll	ll	ll	ll	ll	--	--	ll	--	ll	ll	ll	--	ll	ll	ll	ll	--	ll	ll	ll
unchr-1774	scaffold15	961297	.	A	G	20993	<lmxll>	lm	ll	ll	--	--	ll	lm	ll	--	--	ll	ll	ll	--	--	ll	--	ll	ll	ll	ll	ll	--	ll	--	--	ll	ll	ll	ll	ll	ll	ll	ll	ll	ll	ll	ll	ll	ll	--	ll
unchr-1775	scaffold15	961316	.	T	C	20870.3	<lmxll>	lm	ll	ll	--	--	ll	lm	ll	--	--	ll	ll	ll	--	--	ll	--	ll	ll	ll	ll	ll	--	ll	--	--	ll	ll	ll	ll	ll	ll	ll	ll	ll	ll	ll	ll	ll	ll	--	ll
unchr-1776	scaffold15	1036967	.	C	T	14035.3	<nnxnp>	nn	np	np	np	nn	np	--	nn	--	nn	np	nn	nn	nn	--	np	nn	nn	nn	nn	nn	nn	np	nn	nn	nn	np	nn	nn	nn	nn	nn	nn	np	nn	nn	nn	nn	nn	np	np	nn
unchr-1777	scaffold15	1365969	.	T	C	32319.6	<lmxll>	lm	ll	--	ll	ll	--	ll	ll	ll	ll	ll	ll	--	ll	ll	--	ll	--	ll	--	ll	--	ll	--	ll	ll	--	--	ll	--	ll	ll	--	--	ll	ll	--	--	--	ll	ll	--
unchr-1778	scaffold15	1453095	.	C	G	38881.7	<nnxnp>	nn	np	nn	np	nn	nn	np	nn	nn	nn	np	nn	nn	nn	np	nn	nn	nn	nn	nn	nn	nn	np	np	nn	nn	np	nn	nn	nn	nn	nn	nn	np	nn	nn	np	nn	nn	np	np	nn
unchr-1779	scaffold15	1453103	.	G	C	46601.6	<nnxnp>	nn	np	nn	nn	np	nn	nn	np	nn	--	nn	nn	nn	np	nn	nn	np	--	nn	np	nn	np	nn	nn	np	np	nn	nn	np	np	np	np	np	nn	np	nn	nn	np	nn	nn	nn	np
unchr-1780	scaffold15	1453172	.	AC	A	38826.6	<nnxnp>	nn	np	nn	np	nn	nn	np	nn	nn	nn	np	nn	nn	nn	np	nn	nn	nn	nn	nn	nn	nn	np	np	nn	nn	np	nn	nn	nn	nn	nn	nn	np	nn	nn	np	nn	nn	np	np	nn
unchr-1781	scaffold15	1453177	.	C	T	39720.9	<nnxnp>	nn	np	nn	np	nn	nn	np	nn	nn	--	np	nn	nn	--	np	nn	nn	--	nn	nn	nn	nn	np	np	--	nn	np	nn	nn	nn	nn	nn	nn	np	--	nn	np	nn	nn	np	np	--
unchr-1782	scaffold15	1453179	.	T	C	102114	<lmxll>	lm	ll	--	ll	ll	--	ll	ll	ll	ll	ll	ll	--	ll	ll	--	ll	--	ll	lm	ll	lm	ll	lm	ll	ll	lm	--	ll	lm	ll	ll	lm	lm	ll	ll	lm	lm	--	ll	ll	lm
unchr-1783	scaffold15	1522199	.	A	C	54103	<lmxll>	lm	ll	ll	--	--	ll	--	--	--	--	--	--	ll	--	--	ll	--	ll	--	ll	--	ll	--	ll	--	--	ll	ll	--	ll	--	--	ll	ll	--	--	ll	ll	ll	--	--	ll
unchr-1784	scaffold15	1600300	.	C	A	32966.1	<nnxnp>	nn	np	nn	nn	nn	nn	nn	np	nn	np	nn	nn	nn	np	nn	nn	np	nn	nn	np	nn	np	nn	nn	nn	np	nn	np	np	np	np	nn	nn	nn	nn	np	nn	np	nn	nn	nn	np
unchr-1785	scaffold15	1600334	.	T	TTA	26470.1	<nnxnp>	nn	np	nn	nn	nn	np	np	nn	np	--	nn	nn	--	nn	np	np	nn	nn	nn	nn	nn	nn	np	np	nn	nn	np	nn	--	nn	--	nn	--	np	nn	nn	nn	nn	np	nn	np	--
unchr-1786	scaffold15	1600337	.	C	T	33924.9	<nnxnp>	nn	np	nn	nn	nn	nn	nn	np	nn	np	nn	nn	nn	np	nn	nn	np	nn	nn	np	nn	np	nn	nn	nn	np	nn	np	np	np	np	nn	nn	nn	nn	np	nn	np	nn	nn	nn	np
unchr-1787	scaffold15	1600341	.	C	A	27257.7	<nnxnp>	nn	np	nn	nn	nn	np	np	nn	np	--	nn	nn	--	nn	np	np	nn	nn	nn	nn	nn	nn	np	np	nn	nn	np	nn	--	nn	--	nn	--	np	nn	nn	nn	nn	np	nn	np	--
unchr-1788	scaffold15	1600346	.	T	TA	33115.9	<nnxnp>	nn	np	nn	nn	nn	nn	nn	np	nn	np	nn	nn	nn	np	nn	nn	np	nn	nn	np	nn	np	nn	nn	nn	np	nn	np	np	np	np	nn	nn	nn	nn	np	nn	np	nn	nn	nn	np
unchr-1789	scaffold15	1621634	.	C	T	3772.32	<nnxnp>	nn	np	nn	nn	nn	nn	nn	nn	nn	nn	nn	nn	nn	nn	nn	nn	nn	nn	nn	nn	--	nn	nn	nn	nn	nn	nn	nn	np	nn	nn	nn	nn	nn	nn	nn	np	nn	nn	np	np	nn
unchr-1790	scaffold15	1621670	.	T	C	2986.72	<nnxnp>	nn	np	nn	nn	nn	--	nn	--	nn	nn	np	nn	nn	np	nn	nn	nn	nn	nn	nn	nn	nn	np	nn	nn	nn	np	nn	np	nn	nn	nn	nn	nn	nn	nn	np	nn	nn	nn	nn	nn
unchr-1791	scaffold15	1753090	.	T	C	25678.9	<nnxnp>	nn	np	np	np	nn	np	np	nn	np	nn	np	nn	nn	nn	np	np	nn	nn	np	nn	np	nn	np	np	nn	nn	np	nn	nn	nn	nn	nn	nn	np	nn	nn	np	nn	np	np	np	nn
unchr-1792	scaffold15	1945219	.	C	T	175464	<lmxll>	lm	ll	ll	--	--	ll	--	--	--	--	--	--	ll	--	--	ll	--	ll	--	ll	--	ll	--	ll	--	--	ll	ll	--	ll	--	--	ll	ll	--	--	ll	ll	ll	--	--	ll
unchr-1793	scaffold15	2030088	.	T	G	51096.3	<lmxll>	lm	ll	ll	--	--	ll	--	--	lm	--	--	--	ll	--	--	ll	--	lm	--	ll	--	ll	--	ll	--	--	ll	ll	--	ll	--	--	ll	ll	--	--	ll	ll	ll	--	--	ll
unchr-1794	scaffold15	2136038	.	G	T	180789	<lmxll>	lm	ll	ll	lm	--	ll	lm	--	--	--	lm	lm	ll	lm	lm	ll	lm	ll	lm	ll	--	ll	lm	ll	lm	--	ll	ll	lm	ll	lm	--	ll	ll	lm	lm	ll	ll	ll	lm	--	ll
unchr-1795	scaffold15	2136245	.	G	A	248555	<lmxll>	lm	ll	ll	lm	lm	ll	--	lm	--	lm	lm	--	ll	--	--	ll	lm	ll	--	ll	--	ll	--	ll	lm	--	ll	ll	lm	ll	lm	--	ll	ll	--	--	ll	ll	ll	lm	--	ll
unchr-1796	scaffold15	2153082	.	A	G	49326.8	<nnxnp>	nn	np	np	np	nn	np	np	nn	np	nn	np	nn	nn	nn	np	np	nn	nn	np	nn	np	nn	np	np	nn	nn	np	nn	nn	nn	nn	nn	nn	np	nn	nn	np	nn	np	np	np	nn
unchr-1797	scaffold15	2153091	.	G	A	41887.7	<nnxnp>	nn	np	nn	nn	np	nn	nn	np	nn	np	nn	np	np	np	nn	nn	np	np	nn	np	nn	np	nn	nn	np	np	nn	np	np	np	np	np	np	nn	np	np	nn	np	nn	nn	nn	np
unchr-1798	scaffold15	2153106	.	C	T	34056.7	<nnxnp>	nn	np	nn	nn	np	nn	nn	np	nn	np	nn	np	np	np	nn	nn	np	np	nn	np	nn	np	nn	nn	np	np	nn	np	np	np	np	np	np	nn	np	np	nn	np	nn	nn	nn	np
unchr-1799	scaffold15	2153133	.	C	T	40163.7	<nnxnp>	nn	np	nn	nn	np	nn	nn	np	nn	np	nn	np	np	np	nn	nn	np	np	nn	np	nn	np	nn	nn	np	np	nn	np	np	np	np	np	np	nn	np	np	nn	np	nn	nn	nn	np
unchr-1800	scaffold15	2153169	.	C	T	42701.7	<nnxnp>	nn	np	nn	nn	np	nn	nn	np	nn	np	nn	np	np	np	nn	nn	np	np	nn	np	nn	np	nn	nn	np	np	nn	np	np	np	np	np	np	nn	np	np	nn	np	nn	nn	nn	np
unchr-1801	scaffold15	2161735	.	C	G	34700.3	<nnxnp>	nn	np	nn	nn	np	nn	nn	--	nn	--	nn	--	--	np	nn	nn	--	--	nn	--	nn	--	nn	nn	--	--	nn	--	--	np	np	np	--	nn	np	np	nn	nn	nn	nn	nn	np
unchr-1802	scaffold15	2219293	.	T	A	55837.1	<nnxnp>	nn	np	np	np	nn	np	np	nn	np	nn	np	nn	nn	nn	np	np	nn	nn	np	nn	np	nn	np	np	nn	nn	np	nn	nn	nn	nn	nn	nn	np	nn	nn	np	nn	np	np	np	nn
unchr-1803	scaffold15	2320316	.	A	T	13732.5	<nnxnp>	nn	np	nn	np	nn	nn	nn	nn	np	nn	nn	nn	nn	nn	nn	nn	nn	nn	nn	nn	nn	nn	nn	np	nn	np	nn	nn	nn	nn	nn	nn	nn	np	nn	nn	nn	nn	nn	nn	nn	nn
unchr-1804	scaffold15	2320393	.	G	C	60956.7	<lmxll>	lm	ll	--	lm	ll	--	ll	lm	lm	lm	ll	lm	lm	ll	lm	lm	lm	ll	lm	lm	lm	lm	lm	ll	ll	lm	lm	lm	lm	ll	lm	lm	lm	ll	lm	ll	ll	lm	ll	ll	ll	lm
unchr-1805	scaffold15	2320394	.	A	AAAC	63409.6	<lmxll>	lm	ll	--	lm	ll	--	ll	lm	lm	lm	ll	lm	lm	ll	lm	lm	lm	ll	lm	lm	lm	lm	lm	ll	ll	lm	lm	lm	lm	ll	lm	lm	lm	ll	lm	ll	ll	lm	ll	ll	ll	lm
unchr-1806	scaffold15	2320398	.	C	A	65099.1	<lmxll>	lm	ll	--	lm	ll	--	ll	lm	lm	lm	ll	lm	lm	ll	lm	lm	lm	ll	lm	lm	lm	lm	lm	ll	ll	lm	lm	lm	lm	ll	lm	lm	lm	ll	lm	ll	ll	lm	ll	ll	ll	lm
unchr-1807	scaffold15	2320405	.	A	G	68905.2	<lmxll>	lm	ll	--	lm	ll	--	ll	lm	lm	lm	ll	lm	lm	ll	lm	lm	lm	ll	lm	lm	lm	lm	lm	ll	ll	lm	lm	lm	lm	ll	lm	lm	lm	ll	lm	ll	ll	lm	ll	ll	ll	lm
unchr-1808	scaffold15	2320452	.	C	T	69362.9	<lmxll>	lm	ll	--	lm	ll	--	ll	lm	lm	lm	ll	lm	lm	ll	lm	lm	lm	ll	lm	lm	lm	lm	lm	ll	ll	lm	lm	lm	lm	ll	lm	lm	lm	ll	lm	ll	ll	lm	lm	ll	ll	lm
unchr-1809	scaffold15	2320457	.	A	T	70146.9	<lmxll>	lm	ll	--	lm	ll	--	ll	lm	lm	lm	ll	lm	lm	ll	lm	lm	lm	ll	lm	lm	lm	lm	lm	ll	ll	lm	lm	lm	lm	ll	lm	lm	lm	ll	lm	ll	ll	lm	lm	ll	ll	lm
unchr-1810	scaffold45	188493	.	C	T	12052.2	<lmxll>	lm	ll	ll	--	ll	--	--	ll	ll	--	--	ll	ll	ll	--	ll	ll	ll	ll	ll	ll	ll	--	ll	ll	ll	--	--	--	--	lm	--	--	ll	--	--	ll	ll	--	--	--	--
unchr-1811	scaffold45	200339	.	TTGA	T	55043.8	<lmxll>	lm	ll	--	ll	lm	--	ll	lm	lm	ll	ll	--	lm	--	ll	--	lm	lm	--	--	--	ll	ll	lm	--	lm	ll	--	ll	ll	ll	ll	ll	--	ll	ll	--	lm	ll	ll	ll	ll
unchr-1812	scaffold45	242905	.	A	C	32274.8	<lmxll>	lm	ll	ll	lm	ll	ll	lm	ll	ll	lm	lm	ll	ll	ll	lm	ll	ll	ll	ll	ll	ll	ll	lm	ll	ll	ll	lm	ll	lm	lm	lm	lm	lm	ll	lm	lm	ll	ll	lm	lm	lm	lm
unchr-1813	scaffold45	242958	.	A	G	28089.3	<nnxnp>	nn	np	np	np	nn	np	nn	nn	nn	np	nn	nn	nn	np	np	nn	nn	nn	np	np	nn	nn	np	nn	np	nn	nn	np	nn	nn	nn	nn	np	np	nn	np	np	nn	nn	np	nn	nn
unchr-1814	scaffold45	243014	.	T	C	21494.4	<lmxll>	lm	ll	lm	ll	lm	lm	ll	lm	lm	ll	ll	lm	lm	lm	ll	lm	lm	lm	--	lm	lm	lm	ll	lm	lm	lm	ll	lm	ll	ll	ll	ll	ll	--	ll	ll	lm	lm	ll	ll	ll	ll
unchr-1815	scaffold45	243255	.	A	T	6521.57	<nnxnp>	nn	np	--	np	nn	np	nn	nn	nn	np	nn	--	nn	np	np	nn	nn	nn	--	--	--	nn	--	nn	np	nn	nn	np	nn	nn	nn	nn	np	np	nn	np	np	nn	nn	np	nn	nn
unchr-1816	scaffold45	247326	.	T	G	42261.1	<lmxll>	lm	ll	--	ll	--	--	ll	--	--	ll	--	--	--	--	ll	--	lm	--	--	--	--	--	ll	--	ll	--	ll	--	ll	ll	ll	ll	ll	lm	ll	ll	--	--	ll	ll	ll	ll
unchr-1817	scaffold45	564219	.	C	T	42052.7	<lmxll>	lm	ll	ll	--	--	ll	--	--	--	--	--	ll	--	ll	ll	ll	--	ll	ll	ll	--	ll	lm	ll	ll	--	ll	ll	ll	--	ll	ll	ll	ll	--	ll	ll	ll	ll	ll	--	ll
unchr-1818	scaffold45	564275	.	T	A	107383	<lmxll>	lm	ll	ll	--	--	ll	--	--	--	--	--	--	--	--	--	ll	--	ll	--	ll	--	ll	--	ll	--	--	ll	ll	--	--	ll	--	ll	ll	--	--	ll	ll	ll	--	--	ll
unchr-1819	scaffold45	564596	.	G	A	101906	<lmxll>	lm	ll	ll	--	--	ll	lm	--	lm	lm	lm	--	lm	lm	--	ll	lm	ll	--	ll	lm	ll	lm	ll	lm	lm	ll	ll	lm	--	ll	--	ll	ll	--	--	ll	ll	ll	lm	--	ll
unchr-1820	scaffold45	624664	.	A	C	942815	<nnxnp>	nn	np	nn	nn	nn	nn	--	nn	nn	--	nn	--	--	--	nn	nn	--	nn	--	nn	nn	--	--	nn	nn	nn	nn	--	--	--	np	nn	nn	nn	nn	--	nn	--	--	nn	nn	--
unchr-1821	scaffold45	624684	.	C	T	445587	<nnxnp>	nn	np	nn	nn	nn	nn	np	nn	nn	np	nn	np	np	np	nn	nn	np	nn	np	nn	nn	np	np	nn	nn	nn	nn	np	np	np	np	nn	nn	nn	nn	np	nn	np	np	nn	nn	np
unchr-1822	scaffold45	767053	.	C	A	54257.2	<lmxll>	lm	ll	--	ll	ll	--	ll	ll	ll	ll	ll	ll	ll	ll	ll	--	ll	--	ll	--	ll	--	ll	--	ll	ll	--	ll	ll	ll	--	ll	--	--	ll	ll	--	--	--	ll	ll	--
unchr-1823	scaffold45	868593	.	A	G	26130.5	<lmxll>	lm	ll	ll	lm	--	--	--	--	--	--	lm	--	--	--	--	ll	--	ll	--	--	--	ll	--	ll	lm	--	ll	ll	--	--	ll	--	ll	ll	lm	--	ll	ll	ll	lm	lm	ll
unchr-1824	scaffold45	868630	.	A	C	63811.5	<lmxll>	lm	ll	ll	ll	--	ll	ll	lm	lm	ll	ll	ll	ll	ll	lm	ll	ll	lm	lm	--	lm	ll	ll	lm	ll	--	lm	lm	lm	ll	lm	lm	ll	ll	ll	ll	ll	ll	lm	ll	ll	ll
unchr-1825	scaffold45	869149	.	T	C	66196.6	<lmxll>	lm	ll	lm	ll	ll	lm	ll	ll	ll	ll	ll	ll	ll	ll	ll	lm	ll	lm	ll	lm	ll	--	ll	lm	ll	ll	lm	--	ll	ll	--	ll	lm	lm	ll	ll	lm	--	--	ll	ll	--
unchr-1826	scaffold45	887159	.	C	T	29969.8	<lmxll>	lm	ll	--	ll	ll	--	ll	ll	ll	ll	ll	ll	ll	ll	ll	--	ll	--	ll	--	ll	--	ll	--	ll	ll	--	--	ll	ll	--	ll	--	--	ll	ll	--	--	--	ll	ll	--
unchr-1827	scaffold45	1123413	.	T	TA	11589.6	<nnxnp>	nn	np	nn	nn	nn	nn	np	nn	nn	nn	nn	nn	nn	nn	nn	nn	nn	nn	nn	nn	nn	nn	nn	nn	nn	nn	nn	nn	nn	nn	nn	nn	nn	nn	nn	np	nn	np	np	nn	nn	np
unchr-1828	scaffold45	1205316	.	G	T	27287.3	<lmxll>	lm	ll	ll	--	--	ll	--	--	--	--	--	--	--	lm	--	ll	--	ll	--	ll	--	ll	--	ll	--	--	ll	ll	--	--	ll	--	ll	ll	--	--	ll	ll	ll	--	--	ll
unchr-1829	scaffold45	1268883	.	C	A	28000.4	<lmxll>	lm	ll	--	ll	ll	lm	ll	ll	ll	lm	ll	ll	ll	ll	ll	--	ll	lm	ll	--	ll	--	ll	--	ll	ll	lm	--	ll	ll	--	ll	--	lm	ll	ll	--	--	--	ll	ll	--
unchr-1830	scaffold45	1397336	.	A	T	138433	<lmxll>	lm	ll	ll	--	--	--	--	lm	--	--	--	lm	lm	--	--	ll	--	ll	lm	ll	--	--	lm	ll	--	--	--	ll	--	lm	--	--	ll	--	--	lm	--	ll	ll	--	--	--
unchr-1831	scaffold45	1411235	.	C	T	20403	<nnxnp>	nn	np	nn	nn	nn	nn	--	nn	nn	np	nn	np	nn	np	nn	nn	nn	nn	--	nn	nn	np	np	nn	nn	nn	nn	np	np	nn	nn	nn	nn	nn	nn	nn	nn	--	--	nn	nn	nn
unchr-1832	scaffold45	1411279	.	T	G	92751.1	<lmxll>	lm	ll	lm	ll	ll	lm	ll	ll	ll	ll	ll	ll	ll	ll	ll	lm	ll	--	ll	--	ll	lm	ll	--	ll	ll	lm	lm	ll	ll	--	ll	lm	--	ll	ll	lm	--	--	ll	ll	--
unchr-1833	scaffold45	1411291	.	G	T	23975.8	<nnxnp>	nn	np	nn	nn	nn	nn	--	nn	nn	np	nn	np	nn	np	nn	nn	nn	nn	--	nn	nn	np	np	nn	nn	nn	nn	np	np	nn	--	nn	nn	nn	nn	--	nn	nn	--	nn	nn	nn
unchr-1834	scaffold45	1411299	.	A	ATTAAT	13938	<nnxnp>	nn	np	np	nn	np	np	nn	np	--	nn	nn	nn	nn	nn	nn	np	nn	nn	nn	nn	np	nn	nn	nn	nn	np	np	nn	nn	nn	nn	np	nn	nn	nn	nn	np	nn	nn	np	nn	nn
unchr-1835	scaffold45	1411306	.	A	T	24148.2	<nnxnp>	nn	np	nn	nn	nn	nn	--	nn	nn	np	nn	np	nn	np	nn	nn	nn	nn	--	nn	nn	np	np	nn	nn	nn	nn	np	np	nn	--	nn	nn	nn	nn	--	nn	--	--	nn	nn	nn
unchr-1836	scaffold45	1411309	.	T	G	14168.2	<nnxnp>	nn	np	np	nn	np	np	nn	np	--	nn	nn	nn	nn	nn	nn	np	nn	nn	nn	nn	np	nn	nn	nn	nn	np	np	nn	nn	nn	nn	np	nn	nn	nn	nn	np	nn	nn	np	nn	nn
unchr-1837	scaffold45	1502456	.	GA	G	25406.7	<lmxll>	lm	ll	lm	ll	ll	--	ll	ll	ll	ll	ll	ll	ll	ll	ll	lm	ll	lm	ll	lm	ll	lm	ll	lm	ll	ll	--	lm	ll	ll	--	ll	--	--	ll	ll	lm	lm	lm	ll	ll	--
unchr-1838	scaffold45	1502507	.	CT	C	34702.8	<lmxll>	lm	ll	ll	lm	lm	ll	lm	--	--	lm	lm	lm	--	lm	lm	ll	--	ll	--	ll	lm	ll	lm	ll	lm	lm	ll	ll	--	--	ll	--	ll	ll	--	--	ll	ll	ll	--	lm	ll
unchr-1839	scaffold45	1502528	.	A	G	39680.3	<lmxll>	lm	ll	ll	lm	lm	ll	lm	lm	--	--	--	lm	--	lm	lm	ll	--	ll	--	ll	lm	ll	lm	ll	lm	lm	ll	ll	--	--	ll	--	ll	ll	--	--	ll	ll	ll	--	lm	ll
unchr-1840	scaffold45	1602445	.	A	G	159515	<nnxnp>	nn	np	nn	nn	nn	nn	np	nn	nn	np	nn	np	np	np	nn	nn	np	nn	np	nn	nn	np	np	nn	nn	nn	nn	np	np	np	np	nn	nn	nn	nn	np	nn	np	np	nn	nn	np
unchr-1841	scaffold45	1602460	.	C	T	532451	<lmxll>	lm	ll	lm	ll	ll	lm	ll	ll	ll	ll	ll	ll	ll	ll	ll	lm	ll	lm	ll	lm	ll	lm	ll	lm	ll	ll	lm	lm	ll	ll	lm	ll	lm	lm	ll	ll	lm	lm	lm	ll	ll	lm
unchr-1842	scaffold45	1602492	.	A	T	137608	<nnxnp>	nn	np	np	np	np	np	nn	np	np	nn	np	nn	nn	nn	np	np	nn	np	nn	np	np	nn	nn	np	np	np	np	nn	nn	nn	nn	np	np	np	np	nn	np	nn	nn	np	np	nn
unchr-1843	scaffold45	1602635	.	A	G	380397	<lmxll>	lm	ll	ll	--	--	ll	--	--	--	lm	--	--	--	lm	--	ll	--	ll	--	ll	--	ll	--	ll	--	--	ll	ll	--	--	ll	--	ll	ll	--	--	ll	ll	ll	--	--	ll
unchr-1844	scaffold45	1602642	.	G	A	378584	<lmxll>	lm	ll	ll	--	--	ll	--	--	--	lm	--	--	--	lm	--	ll	--	ll	--	ll	--	ll	--	ll	--	--	ll	ll	--	--	ll	--	ll	ll	--	--	ll	ll	ll	--	--	ll
unchr-1845	scaffold45	1602831	.	G	A	51346.4	<nnxnp>	nn	np	--	--	--	np	nn	np	np	nn	--	nn	nn	nn	np	np	nn	np	nn	--	np	nn	nn	--	np	np	np	nn	nn	nn	nn	np	--	np	np	nn	np	nn	nn	np	np	nn
unchr-1846	scaffold45	1602837	.	A	G	117835	<lmxll>	lm	ll	ll	ll	ll	lm	ll	ll	ll	ll	ll	ll	ll	ll	ll	lm	ll	lm	ll	ll	ll	lm	ll	ll	ll	ll	lm	ll	ll	ll	lm	ll	ll	lm	ll	ll	lm	lm	lm	ll	ll	ll
unchr-1847	scaffold45	1697520	.	C	T	42890.4	<lmxll>	lm	ll	lm	ll	ll	lm	ll	ll	ll	ll	ll	ll	ll	ll	ll	lm	ll	lm	ll	lm	ll	lm	ll	lm	ll	ll	--	lm	ll	ll	--	ll	lm	lm	ll	ll	lm	lm	lm	ll	ll	--
unchr-1848	scaffold45	1697568	.	C	A	69144.6	<lmxll>	lm	ll	lm	ll	ll	lm	ll	ll	ll	ll	ll	ll	ll	ll	ll	lm	ll	lm	ll	lm	ll	lm	ll	lm	ll	ll	--	lm	ll	ll	--	ll	lm	lm	ll	ll	lm	lm	lm	ll	ll	--
unchr-1849	scaffold45	1697577	.	GT	G	43074.4	<lmxll>	lm	ll	lm	ll	ll	lm	ll	ll	ll	ll	ll	ll	ll	ll	ll	lm	ll	lm	ll	lm	ll	lm	ll	lm	ll	ll	--	lm	ll	ll	--	ll	lm	lm	ll	ll	lm	lm	lm	ll	ll	--
unchr-1850	scaffold45	1697838	.	T	G	43519.4	<nnxnp>	nn	np	--	nn	np	np	nn	--	nn	nn	nn	nn	nn	nn	--	np	nn	np	nn	np	--	nn	nn	np	np	np	np	nn	nn	nn	nn	nn	np	np	nn	nn	np	nn	nn	nn	np	nn
unchr-1851	scaffold45	1697842	.	A	T	73432.5	<lmxll>	lm	ll	ll	--	lm	ll	--	ll	--	lm	--	lm	--	ll	--	ll	lm	ll	--	ll	ll	ll	lm	ll	lm	lm	ll	ll	--	lm	ll	--	ll	ll	--	lm	ll	ll	ll	--	lm	ll
unchr-1852	scaffold45	1697874	.	G	C	65537.6	<lmxll>	lm	ll	lm	ll	ll	lm	ll	ll	ll	ll	ll	ll	ll	ll	ll	lm	ll	lm	ll	lm	ll	lm	ll	lm	ll	ll	lm	lm	ll	ll	lm	ll	lm	lm	ll	ll	lm	lm	lm	ll	ll	lm
unchr-1853	scaffold45	1697923	.	A	G	34951.1	<lmxll>	lm	ll	ll	ll	ll	--	ll	ll	ll	ll	ll	ll	ll	ll	ll	lm	ll	lm	ll	--	ll	lm	ll	lm	ll	ll	lm	ll	ll	ll	ll	ll	lm	lm	ll	ll	lm	--	--	ll	ll	lm
unchr-1854	scaffold45	1697937	.	T	A	37014.3	<lmxll>	lm	ll	ll	ll	ll	ll	ll	ll	ll	ll	ll	ll	ll	ll	ll	lm	ll	lm	ll	--	ll	lm	ll	lm	ll	ll	lm	ll	ll	ll	ll	ll	lm	lm	ll	ll	lm	--	--	ll	ll	lm
unchr-1855	scaffold49	1425506	.	G	A	15681.5	<nnxnp>	nn	np	np	nn	np	nn	nn	nn	nn	nn	nn	nn	np	np	nn	nn	nn	np	nn	nn	nn	nn	nn	nn	np	nn	nn	np	np	nn	np	nn	nn	--	np	nn	np	nn	np	np	nn	np
unchr-1856	scaffold49	1425634	.	T	A	22021.2	<lmxll>	lm	ll	ll	ll	ll	ll	ll	ll	ll	ll	--	ll	ll	ll	ll	ll	--	lm	--	lm	lm	ll	ll	--	ll	ll	ll	--	ll	lm	ll	ll	--	ll	--	ll	ll	ll	lm	lm	--	--
unchr-1857	scaffold37	287528	.	T	C	83246.2	<lmxll>	lm	ll	ll	--	--	lm	ll	--	ll	lm	--	--	ll	ll	ll	--	ll	--	--	ll	ll	--	--	--	--	--	--	--	lm	--	--	--	--	ll	--	--	ll	ll	--	--	ll	--
unchr-1858	scaffold37	551233	.	TA	T	89600.2	<lmxll>	lm	ll	ll	--	--	--	ll	--	ll	--	--	--	ll	ll	ll	--	ll	--	--	ll	ll	--	--	--	--	--	--	--	--	--	--	--	--	ll	--	--	ll	ll	--	--	ll	--
unchr-1859	scaffold37	551235	.	A	T	87694.7	<lmxll>	lm	ll	ll	--	--	--	ll	--	ll	--	--	--	ll	ll	ll	--	ll	--	--	ll	ll	--	--	--	--	--	--	--	--	--	--	--	--	ll	--	--	ll	ll	--	--	ll	--
unchr-1860	scaffold37	554404	.	G	T	3916.28	<nnxnp>	nn	np	nn	nn	nn	nn	--	nn	nn	nn	np	nn	--	np	nn	nn	nn	nn	nn	np	nn	np	np	np	nn	nn	nn	nn	--	nn	nn	nn	np	np	nn	nn	np	np	nn	nn	nn	--
unchr-1861	scaffold37	642926	.	C	A	99174.6	<lmxll>	lm	ll	ll	--	--	--	ll	--	ll	--	--	--	ll	ll	ll	--	ll	--	--	ll	ll	--	--	--	--	--	--	--	--	--	--	--	--	ll	--	--	ll	ll	--	--	ll	--
unchr-1862	scaffold37	642964	.	A	T	97907.7	<lmxll>	lm	ll	ll	--	--	--	ll	--	ll	--	--	--	ll	ll	ll	--	ll	--	--	ll	ll	--	--	--	--	--	--	--	--	--	--	--	--	ll	--	--	ll	ll	--	--	ll	--
unchr-1863	scaffold37	644520	.	C	CATAAA	153272	<nnxnp>	nn	np	np	--	--	--	np	--	np	--	nn	--	nn	nn	np	--	np	--	--	nn	np	nn	--	nn	--	--	--	--	--	--	--	--	nn	nn	--	--	nn	nn	--	--	np	--
unchr-1864	scaffold37	656082	.	T	C	86523	<nnxnp>	nn	np	nn	nn	nn	nn	nn	nn	nn	nn	np	nn	np	np	nn	nn	nn	nn	nn	np	nn	np	np	np	nn	nn	nn	np	nn	nn	nn	nn	np	np	nn	nn	np	np	nn	nn	nn	nn
unchr-1865	scaffold37	656085	.	C	T	73247.4	<nnxnp>	nn	np	np	np	np	np	nn	np	np	np	nn	np	nn	nn	np	np	nn	np	--	nn	np	nn	nn	nn	np	np	np	nn	np	np	np	np	nn	nn	np	np	nn	nn	np	nn	np	np
unchr-1866	scaffold37	678633	.	A	G	139859	<lmxll>	lm	ll	ll	--	--	--	ll	--	ll	--	lm	--	ll	ll	ll	--	ll	--	lm	ll	ll	lm	lm	lm	--	--	--	lm	--	--	--	--	lm	ll	--	--	ll	ll	--	--	ll	--
unchr-1867	scaffold37	678679	.	G	T	97275.8	<lmxll>	lm	ll	--	ll	ll	ll	--	ll	--	ll	ll	ll	lm	lm	--	ll	--	ll	ll	--	--	ll	ll	ll	ll	ll	ll	ll	ll	ll	ll	ll	ll	lm	ll	ll	lm	lm	ll	ll	--	ll
unchr-1868	scaffold37	689868	.	A	G	135426	<lmxll>	lm	ll	lm	ll	ll	ll	lm	ll	lm	ll	ll	ll	lm	lm	lm	ll	lm	ll	ll	--	lm	ll	ll	ll	ll	ll	ll	ll	ll	ll	ll	ll	ll	lm	ll	ll	lm	lm	ll	ll	lm	ll
unchr-1869	scaffold37	689893	.	C	T	105576	<nnxnp>	nn	np	nn	nn	nn	nn	nn	nn	nn	nn	np	nn	np	np	nn	nn	nn	nn	nn	nn	nn	np	np	np	nn	nn	nn	np	nn	nn	nn	nn	np	np	nn	nn	np	np	nn	nn	nn	nn
unchr-1870	scaffold37	689916	.	T	A	109945	<nnxnp>	nn	np	nn	nn	nn	nn	nn	nn	nn	nn	np	nn	np	np	nn	nn	nn	nn	nn	nn	nn	np	np	np	nn	nn	nn	np	nn	nn	nn	nn	np	np	nn	nn	np	np	nn	nn	nn	nn
unchr-1871	scaffold37	689932	.	G	T	49145.1	<nnxnp>	nn	np	nn	nn	nn	nn	nn	nn	nn	nn	np	nn	np	np	nn	nn	nn	nn	nn	nn	nn	np	np	np	nn	nn	nn	np	nn	nn	nn	nn	np	np	nn	nn	np	np	nn	nn	nn	nn
unchr-1872	scaffold37	690218	.	C	A	86643	<lmxll>	lm	ll	ll	--	lm	--	ll	--	ll	--	--	--	ll	ll	ll	--	ll	--	lm	ll	ll	--	--	--	--	--	--	--	--	--	lm	--	--	ll	lm	--	ll	ll	lm	--	ll	--
unchr-1873	scaffold37	877366	.	A	G	65719.8	<lmxll>	lm	ll	lm	ll	ll	ll	--	ll	--	ll	ll	ll	lm	--	lm	ll	lm	ll	ll	--	lm	ll	ll	ll	ll	ll	ll	ll	ll	ll	ll	ll	ll	lm	ll	ll	--	lm	ll	ll	--	ll
unchr-1874	scaffold37	919272	.	C	T	17676.4	<lmxll>	lm	ll	ll	--	lm	--	ll	--	ll	--	--	lm	ll	ll	ll	lm	ll	--	--	ll	ll	--	--	--	--	ll	lm	lm	lm	lm	--	ll	--	--	--	--	--	ll	lm	--	ll	--
unchr-1875	scaffold37	919902	.	T	TA	40639.1	<lmxll>	lm	ll	ll	--	--	--	ll	lm	ll	--	--	lm	lm	ll	ll	lm	ll	--	--	ll	ll	--	--	--	--	lm	lm	--	--	lm	--	lm	--	--	--	--	--	--	lm	--	lm	--
unchr-1876	scaffold37	998789	.	G	T	204541	<lmxll>	lm	ll	ll	--	--	--	ll	--	ll	--	--	--	ll	ll	ll	--	ll	--	--	ll	ll	--	--	--	--	--	--	--	--	--	--	--	--	ll	--	lm	ll	ll	--	--	ll	--
unchr-1877	scaffold37	1107506	.	T	TA	6605.04	<nnxnp>	nn	np	np	nn	np	nn	nn	nn	np	np	nn	nn	nn	nn	nn	np	nn	np	nn	nn	np	nn	nn	nn	--	nn	--	nn	nn	nn	nn	nn	nn	nn	nn	np	nn	nn	np	np	np	np
unchr-1878	scaffold37	1311685	.	T	C	102656	<nnxnp>	nn	np	nn	nn	nn	nn	nn	nn	nn	nn	np	nn	np	np	nn	nn	nn	nn	nn	nn	nn	np	np	np	nn	nn	nn	nn	nn	nn	nn	nn	np	np	nn	nn	nn	np	nn	nn	nn	nn
unchr-1879	scaffold61	18492	.	T	C	137071	<lmxll>	lm	ll	ll	--	--	ll	--	ll	ll	ll	lm	ll	ll	--	ll	ll	--	--	--	ll	ll	ll	ll	--	--	--	--	--	--	--	ll	--	--	lm	--	--	--	--	--	ll	--	lm
unchr-1880	scaffold61	86924	.	C	T	3267.74	<lmxll>	lm	ll	lm	--	--	--	ll	lm	ll	--	ll	lm	--	ll	lm	--	ll	ll	ll	--	--	ll	ll	ll	ll	ll	--	ll	ll	ll	ll	ll	ll	ll	ll	ll	ll	ll	ll	ll	ll	ll
unchr-1881	scaffold61	135226	.	G	A	101127	<lmxll>	lm	ll	ll	--	lm	ll	--	ll	lm	ll	--	ll	ll	lm	ll	ll	lm	lm	lm	ll	ll	--	lm	lm	lm	lm	--	--	lm	--	--	--	--	lm	lm	--	lm	lm	lm	lm	lm	lm
unchr-1882	scaffold61	152570	.	A	G	35783.5	<lmxll>	lm	ll	--	ll	ll	lm	ll	lm	ll	lm	ll	--	lm	ll	lm	--	ll	ll	ll	--	lm	ll	ll	ll	ll	ll	ll	ll	ll	ll	ll	ll	ll	ll	ll	ll	ll	ll	ll	ll	ll	ll
unchr-1883	scaffold61	152577	.	T	C	35781.5	<lmxll>	lm	ll	--	ll	ll	lm	ll	lm	ll	lm	ll	--	lm	ll	lm	--	ll	ll	ll	--	lm	ll	ll	ll	ll	ll	ll	ll	ll	ll	ll	ll	ll	ll	ll	ll	ll	ll	ll	ll	ll	ll
unchr-1884	scaffold61	152761	.	A	T	191718	<lmxll>	lm	ll	--	ll	ll	--	ll	--	ll	--	ll	--	--	ll	--	--	ll	ll	ll	--	--	ll	ll	ll	ll	ll	ll	ll	ll	ll	ll	ll	ll	ll	ll	ll	ll	ll	ll	ll	ll	ll
unchr-1885	scaffold61	152905	.	T	C	67519.5	<nnxnp>	nn	np	nn	np	--	nn	nn	nn	nn	np	nn	np	np	nn	nn	nn	nn	nn	nn	nn	nn	nn	nn	nn	np	np	nn	nn	np	np	nn	nn	nn	nn	nn	np	nn	nn	nn	nn	nn	--
unchr-1886	scaffold61	220462	.	G	A	123439	<lmxll>	lm	ll	--	ll	ll	--	ll	--	ll	lm	ll	--	--	ll	--	--	ll	ll	ll	--	--	ll	ll	ll	ll	ll	ll	ll	ll	ll	ll	ll	ll	ll	ll	ll	ll	ll	ll	ll	ll	ll
unchr-1887	scaffold61	220490	.	T	G	39707.9	<lmxll>	lm	ll	lm	ll	ll	lm	ll	lm	ll	--	ll	--	lm	ll	lm	--	ll	ll	ll	lm	lm	ll	ll	ll	ll	ll	ll	ll	ll	--	ll	ll	ll	ll	ll	ll	ll	ll	ll	ll	ll	ll
unchr-1888	scaffold61	220571	.	T	C	48498.9	<lmxll>	lm	ll	--	ll	ll	lm	ll	--	ll	--	ll	--	lm	ll	--	--	ll	ll	ll	--	lm	ll	ll	ll	ll	ll	ll	ll	ll	ll	ll	ll	ll	ll	ll	ll	ll	ll	ll	ll	ll	ll
unchr-1889	scaffold61	290722	.	G	A	24298.7	<nnxnp>	nn	np	nn	np	np	nn	nn	nn	nn	np	nn	np	np	nn	nn	np	np	nn	np	nn	np	nn	nn	nn	np	np	nn	--	np	np	np	nn	nn	nn	nn	np	nn	nn	np	nn	np	np
unchr-1890	scaffold61	290781	.	T	C	22514.8	<nnxnp>	nn	np	np	nn	nn	np	np	np	np	nn	np	nn	nn	np	np	nn	nn	np	nn	np	nn	np	np	np	nn	nn	np	--	nn	nn	nn	np	np	np	np	nn	np	np	nn	np	nn	nn
unchr-1891	scaffold61	382371	.	T	A	193231	<nnxnp>	nn	np	np	nn	nn	np	np	np	np	nn	np	nn	nn	np	np	nn	nn	np	nn	np	nn	np	np	np	nn	nn	np	np	nn	nn	nn	np	np	np	--	nn	np	np	nn	np	nn	nn
unchr-1892	scaffold61	382390	.	G	T	192386	<nnxnp>	nn	np	np	nn	nn	np	np	np	np	nn	np	nn	nn	np	np	nn	nn	np	nn	np	nn	np	np	np	nn	nn	np	np	nn	nn	nn	np	np	np	--	nn	np	np	nn	np	nn	nn
unchr-1893	scaffold61	382407	.	T	A	456453	<nnxnp>	nn	np	nn	np	np	nn	nn	nn	nn	np	nn	np	np	nn	nn	np	np	nn	np	nn	np	nn	nn	nn	np	np	nn	nn	np	np	np	nn	nn	nn	nn	np	nn	nn	np	nn	np	np
unchr-1894	scaffold61	382413	.	G	A	272020	<nnxnp>	nn	np	nn	np	np	nn	nn	nn	nn	np	nn	np	np	nn	nn	np	np	nn	np	nn	np	nn	nn	nn	np	np	nn	nn	np	np	np	nn	nn	nn	nn	np	nn	nn	np	nn	np	np
unchr-1895	scaffold61	437541	.	G	C	183233	<lmxll>	lm	ll	ll	--	--	ll	--	ll	--	ll	--	ll	ll	--	ll	ll	--	--	--	ll	ll	--	--	--	--	--	--	--	--	--	--	--	--	--	--	--	--	--	--	--	--	--
unchr-1896	scaffold61	584218	.	C	T	80717	<nnxnp>	nn	np	np	nn	nn	np	np	np	np	nn	np	nn	nn	np	np	nn	nn	np	nn	np	nn	np	np	np	nn	nn	np	np	nn	nn	nn	np	np	np	np	nn	np	np	nn	np	nn	nn
unchr-1897	scaffold61	617254	.	G	T	53919.6	<lmxll>	lm	ll	ll	--	--	ll	--	ll	--	ll	--	ll	ll	--	ll	ll	--	--	--	ll	ll	--	lm	--	--	lm	--	--	--	--	--	--	--	--	--	--	--	--	--	--	lm	--
unchr-1898	scaffold61	1038303	.	G	C	18958.8	<nnxnp>	nn	np	nn	nn	np	nn	nn	nn	nn	np	nn	np	np	nn	nn	np	np	nn	np	nn	np	nn	nn	nn	np	np	nn	nn	np	np	np	nn	nn	nn	nn	nn	nn	np	nn	nn	np	np
unchr-1899	scaffold61	1284977	.	C	T	7606.29	<nnxnp>	nn	np	nn	np	np	--	nn	nn	--	np	nn	--	--	nn	--	nn	--	nn	np	nn	np	np	nn	nn	np	--	--	--	np	np	np	nn	nn	nn	nn	np	nn	np	np	nn	np	np
unchr-1900	scaffold61	1446279	.	C	T	66156.9	<nnxnp>	nn	np	nn	np	np	nn	nn	nn	nn	np	nn	np	np	nn	nn	np	np	nn	np	nn	np	np	nn	nn	np	np	nn	nn	np	np	np	nn	nn	nn	nn	np	nn	np	np	nn	np	np
unchr-1901	scaffold61	1446331	.	T	A	151109	<lmxll>	lm	ll	ll	lm	--	ll	lm	ll	lm	ll	--	ll	ll	--	ll	ll	lm	--	--	ll	ll	lm	--	lm	lm	lm	--	--	lm	lm	lm	--	--	--	--	lm	--	lm	lm	--	ll	lm
unchr-1902	scaffold61	1500313	.	C	G	168480	<lmxll>	lm	ll	--	ll	ll	--	ll	--	ll	--	ll	--	--	ll	--	--	ll	ll	ll	--	--	ll	ll	ll	ll	ll	ll	ll	ll	ll	ll	ll	ll	ll	ll	ll	ll	ll	ll	ll	--	ll
unchr-1903	scaffold62	33471	.	C	T	57688.3	<nnxnp>	nn	np	nn	nn	nn	nn	nn	nn	nn	nn	nn	np	np	np	nn	nn	nn	nn	nn	nn	nn	nn	np	nn	nn	np	nn	np	nn	np	--	np	nn	--	nn	np	nn	nn	nn	nn	nn	nn
unchr-1904	scaffold62	101259	.	G	A	13670.7	<nnxnp>	nn	np	nn	nn	--	nn	nn	nn	nn	nn	nn	nn	np	np	nn	np	--	nn	nn	nn	nn	nn	np	nn	nn	np	nn	--	nn	np	np	np	nn	np	nn	np	nn	nn	np	nn	nn	nn
unchr-1905	scaffold62	101486	.	G	A	62458.9	<hkxhk>	hk	hk	kk	kk	hh	kk	hk	kk	kk	kk	hk	kk	kk	hh	kk	--	kk	hk	kk	kk	kk	kk	kk	hk	hk	kk	kk	kk	kk	hh	kk	kk	kk	hh	kk	hh	hk	kk	kk	hk	hk	kk
unchr-1906	scaffold62	101511	.	T	A	44053.6	<nnxnp>	nn	np	nn	np	nn	np	np	np	np	np	np	nn	nn	nn	np	nn	nn	np	np	np	np	np	nn	np	np	nn	np	nn	np	nn	nn	nn	np	nn	np	nn	np	np	nn	np	np	np
unchr-1907	scaffold62	101517	.	G	A	23275.4	<lmxll>	lm	ll	--	lm	ll	lm	ll	lm	lm	lm	ll	--	lm	ll	lm	lm	lm	ll	lm	lm	lm	lm	lm	ll	ll	--	lm	--	lm	ll	lm	lm	lm	ll	lm	ll	ll	lm	lm	ll	ll	lm
unchr-1908	scaffold62	101529	.	C	A	43966.6	<nnxnp>	nn	np	nn	np	nn	np	np	np	np	np	np	nn	nn	nn	np	nn	nn	np	np	np	np	np	nn	np	np	nn	np	nn	np	nn	nn	nn	np	nn	np	nn	np	np	nn	np	np	np
unchr-1909	scaffold62	340122	.	G	T	23623.7	<nnxnp>	nn	np	np	nn	nn	np	nn	nn	nn	np	nn	nn	nn	nn	nn	nn	nn	nn	np	np	nn	nn	np	nn	nn	nn	nn	np	nn	nn	nn	nn	np	nn	nn	nn	nn	nn	nn	nn	nn	nn
unchr-1910	scaffold62	805243	.	A	G	28259.6	<nnxnp>	nn	np	--	--	nn	--	nn	--	--	--	nn	nn	nn	nn	--	nn	nn	nn	--	--	--	--	nn	nn	nn	nn	--	nn	--	nn	nn	nn	--	nn	--	nn	--	--	nn	nn	nn	--
unchr-1911	scaffold62	805276	.	C	T	27776.6	<nnxnp>	nn	np	--	--	nn	--	nn	--	--	--	nn	nn	nn	nn	--	nn	nn	nn	--	--	--	--	nn	nn	nn	nn	--	nn	--	nn	nn	nn	--	nn	--	nn	--	--	nn	nn	nn	--
unchr-1912	scaffold62	805324	.	A	T	20703.1	<nnxnp>	nn	np	nn	nn	np	nn	nn	nn	nn	nn	nn	--	--	nn	nn	--	--	nn	nn	nn	nn	nn	--	nn	nn	--	nn	--	nn	np	--	--	nn	np	nn	nn	nn	nn	--	nn	nn	nn
unchr-1913	scaffold62	873975	.	C	A	110342	<nnxnp>	nn	np	nn	nn	np	nn	nn	nn	nn	nn	nn	np	np	np	nn	np	np	nn	nn	nn	nn	nn	np	nn	nn	np	nn	np	nn	np	np	np	nn	np	nn	np	nn	nn	np	nn	nn	nn
unchr-1914	scaffold62	892164	.	G	A	54399.9	<lmxll>	lm	ll	ll	ll	--	ll	--	ll	ll	ll	--	ll	ll	--	ll	ll	ll	--	ll	ll	ll	ll	ll	--	--	ll	ll	ll	ll	--	ll	ll	ll	--	ll	--	--	ll	ll	--	--	ll
unchr-1915	scaffold62	892241	.	A	G	87648.9	<nnxnp>	nn	np	--	np	np	np	np	np	nn	np	--	np	np	np	nn	np	np	np	np	np	--	nn	np	np	np	np	np	np	np	np	nn	np	np	np	np	np	np	np	--	np	nn	np
unchr-1916	scaffold62	957979	.	G	A	4262.3	<nnxnp>	nn	np	nn	nn	np	nn	nn	nn	nn	nn	nn	--	--	np	nn	np	np	nn	nn	nn	nn	nn	nn	nn	nn	np	nn	np	nn	nn	np	np	nn	nn	nn	np	nn	nn	np	nn	nn	nn
unchr-1917	scaffold62	957987	.	G	A	4260.32	<nnxnp>	nn	np	nn	nn	np	nn	nn	nn	nn	nn	nn	--	--	np	nn	np	np	nn	nn	nn	nn	nn	nn	nn	nn	np	nn	np	nn	nn	np	np	nn	nn	nn	np	nn	nn	np	nn	nn	nn
unchr-1918	scaffold62	958032	.	C	T	4403.18	<nnxnp>	nn	np	nn	nn	np	nn	nn	nn	nn	nn	nn	--	--	np	nn	np	np	nn	nn	nn	nn	nn	nn	nn	nn	np	nn	np	nn	nn	np	np	nn	nn	nn	nn	nn	nn	np	nn	nn	nn
unchr-1919	scaffold62	958033	.	C	A	4412.29	<nnxnp>	nn	np	nn	nn	np	nn	nn	nn	nn	nn	nn	--	--	np	nn	np	np	nn	nn	nn	nn	nn	nn	nn	nn	np	nn	np	nn	nn	np	np	nn	nn	nn	nn	nn	nn	np	nn	nn	nn
unchr-1920	scaffold62	958037	.	AG	A	4317.92	<nnxnp>	nn	np	nn	nn	np	nn	nn	nn	nn	nn	nn	--	--	np	nn	np	np	nn	nn	nn	nn	nn	nn	nn	nn	np	nn	np	nn	nn	np	np	nn	nn	nn	nn	nn	nn	np	nn	nn	nn
unchr-1921	scaffold62	958041	.	G	A	20215.9	<nnxnp>	nn	np	np	np	np	np	np	nn	np	np	np	--	--	np	np	np	np	np	np	np	np	np	nn	np	np	np	np	np	np	nn	np	np	np	nn	np	nn	np	np	np	np	np	np
unchr-1922	scaffold62	958046	.	G	A	15208.6	<nnxnp>	nn	np	np	np	nn	np	np	nn	np	np	np	--	nn	nn	np	nn	nn	np	np	np	np	np	nn	np	np	nn	np	nn	np	nn	nn	nn	np	nn	np	nn	np	np	nn	np	np	np
unchr-1923	scaffold62	958047	.	T	G	15356.9	<nnxnp>	nn	np	np	np	nn	np	np	nn	np	np	np	--	nn	nn	np	nn	nn	np	np	np	np	np	nn	np	np	nn	np	nn	np	nn	nn	nn	np	nn	np	nn	np	np	nn	np	np	np
unchr-1924	scaffold62	958081	.	C	T	12466.3	<nnxnp>	nn	np	np	np	np	np	np	np	nn	np	np	--	--	np	nn	np	nn	np	np	np	np	nn	nn	np	np	np	np	nn	nn	np	np	nn	np	np	np	np	np	np	np	np	nn	np
unchr-1925	scaffold62	958085	.	G	A	12793.8	<nnxnp>	nn	np	np	np	np	np	np	np	nn	np	np	--	--	np	nn	np	np	np	np	np	np	nn	nn	np	np	np	np	np	nn	np	np	np	np	np	np	np	np	np	np	np	nn	np
unchr-1926	scaffold62	958091	.	G	A	4064.55	<nnxnp>	nn	np	nn	nn	np	nn	nn	nn	nn	nn	nn	--	--	np	nn	np	np	nn	nn	nn	nn	nn	nn	nn	nn	np	nn	np	nn	nn	np	np	nn	nn	nn	nn	nn	nn	np	nn	nn	nn
unchr-1927	scaffold62	958094	.	AGCATAGCAGACGAC	A	4070.88	<nnxnp>	nn	np	nn	nn	np	nn	nn	nn	nn	nn	nn	--	nn	np	nn	np	np	nn	nn	nn	nn	nn	nn	nn	nn	np	nn	np	nn	nn	np	np	nn	nn	nn	nn	nn	nn	np	nn	nn	nn
unchr-1928	scaffold52	200131	.	G	GACCTTGA	15892	<nnxnp>	nn	np	nn	np	--	nn	nn	np	nn	nn	nn	nn	nn	--	nn	nn	np	nn	nn	nn	nn	nn	nn	nn	nn	nn	np	np	--	nn	nn	nn	nn	np	nn	nn	nn	nn	nn	nn	nn	nn
unchr-1929	scaffold52	205788	.	T	C	69172.6	<lmxll>	lm	ll	lm	--	ll	ll	--	ll	--	--	ll	ll	--	ll	ll	ll	ll	lm	--	--	--	ll	--	--	--	--	ll	ll	ll	--	--	--	--	ll	--	--	ll	--	ll	ll	--	--
unchr-1930	scaffold52	273685	.	C	T	40283.1	<nnxnp>	nn	np	--	nn	nn	np	nn	nn	np	nn	nn	nn	np	nn	nn	np	nn	np	nn	np	nn	nn	--	--	nn	nn	nn	nn	nn	nn	--	nn	np	nn	nn	np	nn	nn	nn	np	np	nn
unchr-1931	scaffold52	273752	.	G	A	96054	<nnxnp>	nn	np	--	np	np	np	np	np	np	np	np	np	np	np	np	np	np	np	np	np	np	np	nn	--	nn	np	np	np	np	np	--	np	np	np	np	np	nn	np	np	np	np	np
unchr-1932	scaffold52	302856	.	C	G	62486.7	<nnxnp>	nn	np	nn	np	np	nn	np	np	nn	np	np	nn	nn	np	np	nn	np	nn	np	nn	np	np	nn	nn	np	nn	np	np	np	np	nn	np	nn	np	np	nn	nn	nn	np	nn	nn	np
unchr-1933	scaffold52	500624	.	A	G	63079.8	<nnxnp>	nn	np	nn	np	np	nn	np	np	nn	np	np	np	nn	np	np	nn	np	nn	np	nn	np	nn	nn	nn	np	nn	np	np	np	np	nn	np	nn	np	np	nn	nn	np	np	nn	nn	nn
unchr-1934	scaffold52	500678	.	A	C	181828	<lmxll>	lm	ll	lm	lm	ll	ll	lm	ll	lm	lm	ll	ll	lm	ll	ll	ll	ll	lm	lm	lm	lm	ll	lm	lm	lm	--	ll	ll	ll	lm	lm	lm	lm	ll	lm	lm	ll	lm	ll	ll	lm	lm
unchr-1935	scaffold52	500685	.	C	T	30651.6	<lmxll>	lm	ll	ll	ll	lm	lm	ll	lm	ll	ll	lm	lm	ll	lm	lm	lm	lm	ll	ll	ll	ll	lm	ll	ll	ll	ll	lm	lm	lm	ll	ll	ll	ll	lm	ll	ll	lm	ll	lm	lm	ll	ll
unchr-1936	scaffold52	500688	.	C	T	179417	<lmxll>	lm	ll	lm	lm	ll	ll	lm	ll	lm	lm	ll	ll	lm	ll	ll	ll	ll	lm	lm	lm	lm	ll	lm	lm	lm	--	ll	ll	ll	lm	lm	lm	lm	ll	lm	lm	ll	lm	ll	ll	lm	lm
unchr-1937	scaffold52	500694	.	G	A	179230	<lmxll>	lm	ll	lm	lm	ll	ll	lm	ll	lm	lm	ll	ll	lm	ll	ll	ll	ll	lm	lm	lm	lm	ll	lm	lm	lm	--	ll	ll	ll	lm	lm	lm	lm	ll	lm	lm	ll	lm	ll	ll	lm	lm
unchr-1938	scaffold52	628115	.	A	T	198260	<nnxnp>	nn	np	np	nn	nn	np	nn	nn	np	nn	nn	nn	nn	nn	nn	np	nn	np	nn	np	nn	np	np	nn	nn	nn	nn	nn	nn	nn	np	nn	np	nn	nn	nn	nn	nn	nn	np	np	np
unchr-1939	scaffold52	846128	.	A	T	15760.6	<lmxll>	lm	ll	--	lm	ll	ll	ll	ll	--	lm	ll	ll	--	ll	ll	ll	ll	--	lm	--	lm	ll	--	--	lm	lm	ll	ll	ll	lm	--	lm	--	ll	lm	--	ll	lm	ll	--	--	--
unchr-1940	scaffold52	943578	.	A	T	63991.9	<nnxnp>	nn	np	np	nn	nn	np	nn	nn	np	nn	nn	nn	np	nn	nn	np	nn	np	nn	--	nn	np	np	np	nn	nn	nn	nn	nn	nn	np	nn	np	nn	nn	np	np	nn	nn	np	--	np
unchr-1941	scaffold52	943581	.	CT	C	42220.4	<lmxll>	lm	ll	ll	ll	--	lm	ll	ll	ll	ll	--	lm	ll	lm	--	lm	--	ll	ll	ll	ll	lm	ll	ll	ll	ll	--	--	--	ll	ll	ll	ll	--	ll	ll	lm	ll	--	lm	ll	ll
unchr-1942	scaffold52	943589	.	G	T	58720.3	<nnxnp>	nn	np	np	nn	nn	np	nn	nn	np	nn	nn	nn	np	nn	nn	np	nn	np	nn	--	nn	np	np	np	nn	nn	nn	nn	nn	nn	np	nn	np	nn	nn	np	np	nn	nn	np	--	np
unchr-1943	scaffold52	943603	.	G	A	13943.3	<nnxnp>	nn	np	nn	np	nn	nn	nn	nn	nn	np	nn	np	nn	np	nn	nn	np	nn	nn	nn	nn	nn	nn	nn	np	np	nn	nn	nn	np	nn	np	nn	nn	nn	nn	nn	nn	nn	nn	nn	nn
unchr-1944	scaffold52	943651	.	T	C	64053.9	<hkxhk>	hk	hk	hk	kk	hh	hh	kk	hk	hk	kk	hh	hk	hk	hk	hh	hh	hk	hk	kk	kk	kk	hh	hk	hk	kk	kk	hh	hh	hh	kk	hk	kk	hk	hh	kk	hk	hh	kk	hh	hh	kk	hk
unchr-1945	scaffold52	943684	.	G	A	16890.1	<nnxnp>	nn	np	nn	np	nn	nn	nn	np	nn	np	nn	np	nn	np	nn	nn	nn	nn	--	nn	np	nn	nn	nn	np	np	nn	nn	nn	np	nn	np	nn	nn	nn	nn	nn	nn	np	nn	nn	nn
unchr-1946	scaffold52	988129	.	C	T	110222	<nnxnp>	nn	np	nn	nn	nn	nn	nn	nn	np	nn	nn	nn	np	nn	nn	np	nn	np	nn	np	nn	np	np	np	nn	nn	nn	nn	nn	nn	np	nn	nn	nn	nn	np	np	nn	nn	--	np	np
unchr-1947	scaffold52	988445	.	T	C	159747	<lmxll>	lm	ll	--	--	ll	ll	--	ll	--	--	ll	ll	--	ll	ll	ll	ll	--	--	--	--	ll	--	--	--	--	ll	ll	ll	--	--	--	--	ll	--	--	ll	--	ll	ll	--	--
unchr-1948	scaffold52	988453	.	G	A	115637	<lmxll>	lm	ll	ll	ll	--	--	ll	--	ll	ll	--	--	ll	--	--	--	--	ll	ll	ll	ll	--	ll	ll	ll	ll	--	--	--	ll	ll	ll	ll	--	ll	ll	--	ll	--	--	ll	ll
unchr-1949	scaffold52	1113215	.	T	C	70971	<nnxnp>	nn	np	--	nn	nn	--	nn	nn	np	nn	nn	nn	--	nn	nn	np	nn	np	nn	np	nn	--	np	np	nn	nn	nn	nn	nn	nn	np	nn	np	nn	nn	np	--	nn	nn	np	np	np
unchr-1950	scaffold52	1232987	.	TTTAA	T	89462.3	<lmxll>	lm	ll	--	--	ll	ll	--	ll	--	--	ll	ll	--	ll	ll	ll	ll	--	--	--	--	ll	--	--	--	--	ll	ll	ll	--	--	--	--	ll	--	--	ll	--	ll	ll	--	--
unchr-1951	scaffold52	1233523	.	A	C	119176	<lmxll>	lm	ll	--	--	ll	ll	--	ll	--	--	ll	ll	--	ll	ll	ll	ll	--	--	--	--	ll	lm	lm	--	--	ll	ll	ll	--	--	lm	--	ll	--	lm	ll	--	ll	ll	--	--
unchr-1952	scaffold65	80033	.	A	G	36293.5	<lmxll>	lm	ll	lm	ll	lm	lm	ll	ll	ll	ll	ll	ll	ll	ll	ll	lm	ll	--	ll	--	ll	--	ll	lm	lm	ll	lm	--	ll	ll	--	ll	--	lm	ll	ll	lm	--	--	ll	ll	--
unchr-1953	scaffold65	80041	.	AC	A	35458.9	<lmxll>	lm	ll	lm	ll	lm	lm	ll	ll	ll	ll	ll	ll	ll	ll	ll	lm	ll	--	ll	--	ll	--	ll	lm	lm	ll	lm	--	ll	ll	--	ll	--	lm	ll	ll	lm	--	--	ll	ll	--
unchr-1954	scaffold65	139297	.	T	C	84989	<lmxll>	lm	ll	ll	lm	ll	ll	--	lm	lm	lm	lm	lm	lm	ll	ll	ll	--	ll	lm	ll	lm	ll	lm	ll	ll	lm	ll	ll	lm	lm	ll	lm	ll	ll	lm	lm	ll	ll	ll	lm	--	ll
unchr-1955	scaffold65	139313	.	C	T	80112.7	<nnxnp>	nn	np	np	nn	np	np	nn	np	nn	nn	nn	nn	np	nn	--	np	nn	nn	nn	nn	np	nn	np	nn	nn	np	np	np	np	nn	nn	np	np	nn	np	nn	nn	np	nn	nn	nn	nn
unchr-1956	scaffold65	139314	.	G	C	64305.9	<nnxnp>	nn	np	nn	np	nn	nn	nn	nn	np	np	np	np	nn	nn	nn	nn	nn	nn	np	np	nn	nn	nn	np	np	nn	nn	nn	nn	np	nn	nn	nn	nn	nn	np	np	nn	np	np	nn	nn
unchr-1957	scaffold65	139337	.	C	T	79371.6	<nnxnp>	nn	np	np	nn	np	np	nn	np	nn	nn	nn	nn	np	nn	--	np	nn	nn	nn	nn	np	nn	np	nn	nn	np	np	np	np	nn	nn	np	np	nn	np	nn	nn	np	nn	nn	nn	nn
unchr-1958	scaffold65	139349	.	G	T	101585	<nnxnp>	nn	np	nn	np	nn	nn	nn	nn	np	np	np	np	nn	nn	nn	nn	nn	nn	np	np	nn	nn	nn	np	np	nn	nn	nn	nn	np	--	nn	nn	nn	nn	np	np	nn	np	np	nn	nn
unchr-1959	scaffold65	139351	.	G	T	79406	<nnxnp>	nn	np	np	nn	np	np	nn	np	nn	nn	nn	nn	np	nn	--	np	nn	nn	nn	nn	np	--	np	nn	nn	np	np	np	np	nn	nn	np	np	nn	np	nn	nn	np	nn	nn	nn	nn
unchr-1960	scaffold65	139357	.	G	A	100608	<nnxnp>	nn	np	nn	np	nn	nn	nn	nn	np	np	np	np	nn	nn	nn	nn	nn	nn	np	np	nn	nn	nn	np	np	nn	nn	nn	nn	np	--	nn	nn	nn	nn	np	np	nn	np	np	nn	nn
unchr-1961	scaffold65	139366	.	G	A	79342.8	<nnxnp>	nn	np	np	nn	np	np	nn	np	nn	nn	nn	nn	np	nn	--	np	nn	nn	nn	nn	np	nn	np	nn	nn	np	np	np	np	nn	nn	np	np	nn	np	nn	nn	np	nn	nn	nn	--
unchr-1962	scaffold65	139372	.	G	A	80179.7	<nnxnp>	nn	np	np	nn	np	np	nn	np	nn	nn	nn	nn	np	nn	--	np	nn	nn	nn	nn	np	--	np	nn	nn	np	np	np	np	nn	nn	np	np	nn	np	nn	nn	np	nn	nn	nn	--
unchr-1963	scaffold65	139377	.	G	GT	99523.6	<nnxnp>	nn	np	nn	np	nn	nn	nn	nn	np	np	np	np	nn	nn	nn	nn	nn	nn	np	np	nn	nn	nn	np	np	nn	nn	nn	nn	np	--	nn	nn	nn	nn	np	np	nn	np	np	nn	nn
unchr-1964	scaffold65	263911	.	G	T	45587	<lmxll>	lm	ll	ll	lm	ll	ll	lm	lm	lm	lm	lm	lm	lm	lm	lm	ll	lm	ll	lm	ll	lm	ll	lm	ll	ll	lm	ll	ll	lm	lm	ll	lm	ll	ll	lm	lm	ll	ll	ll	lm	lm	ll
unchr-1965	scaffold65	263965	.	G	A	23539.5	<lmxll>	lm	ll	lm	ll	lm	lm	ll	ll	ll	ll	ll	ll	ll	ll	ll	lm	ll	lm	ll	lm	ll	lm	ll	lm	lm	ll	lm	lm	ll	ll	lm	ll	lm	--	ll	ll	lm	ll	lm	ll	ll	--
unchr-1966	scaffold65	368897	.	T	C	231383	<nnxnp>	nn	np	np	np	np	np	nn	np	np	np	np	nn	nn	nn	np	np	nn	np	nn	np	np	nn	nn	np	np	np	np	nn	nn	nn	nn	np	nn	np	np	nn	np	nn	nn	np	np	nn
unchr-1967	scaffold65	971415	.	T	C	54050.7	<lmxll>	lm	ll	lm	ll	lm	lm	ll	ll	ll	ll	ll	ll	ll	ll	ll	lm	ll	lm	ll	lm	ll	lm	ll	lm	lm	ll	lm	--	ll	ll	--	ll	lm	--	ll	ll	lm	--	--	ll	ll	--
unchr-1968	scaffold65	1060592	.	G	A	55575.7	<nnxnp>	nn	np	nn	nn	nn	nn	np	nn	nn	nn	nn	np	np	np	nn	nn	np	nn	np	nn	nn	np	np	nn	nn	nn	nn	np	np	np	np	nn	nn	nn	nn	np	nn	np	np	nn	nn	np
unchr-1969	scaffold65	1061168	.	C	T	45915.7	<nnxnp>	nn	np	nn	nn	nn	nn	np	nn	nn	nn	nn	np	np	np	nn	nn	np	nn	np	nn	nn	np	np	nn	nn	nn	nn	np	np	np	np	nn	nn	nn	nn	np	nn	np	np	nn	nn	np
unchr-1970	scaffold65	1229450	.	G	A	48528.1	<lmxll>	lm	ll	ll	--	ll	ll	--	--	--	lm	--	--	lm	--	--	ll	--	ll	--	ll	--	ll	--	ll	ll	--	ll	ll	--	lm	ll	--	ll	ll	--	--	ll	ll	ll	--	--	ll
unchr-1971	scaffold65	1229456	.	G	T	48693.1	<lmxll>	lm	ll	ll	--	ll	ll	--	--	--	lm	--	--	lm	--	--	ll	--	ll	--	ll	--	ll	--	ll	ll	--	ll	ll	--	lm	ll	--	ll	ll	--	--	ll	ll	ll	--	--	ll
unchr-1972	scaffold65	1283986	.	A	G	201751	<lmxll>	lm	ll	ll	lm	ll	ll	lm	lm	lm	lm	lm	lm	lm	lm	lm	ll	lm	ll	lm	ll	lm	ll	lm	ll	ll	lm	ll	ll	--	lm	ll	lm	ll	ll	lm	lm	ll	ll	ll	lm	lm	ll
unchr-1973	scaffold32	33528	.	C	G	71541.9	<lmxll>	lm	ll	ll	--	ll	--	--	ll	--	--	--	--	ll	ll	ll	ll	ll	ll	ll	--	ll	ll	--	ll	ll	ll	--	ll	ll	--	--	lm	ll	--	--	--	ll	ll	ll	--	--	--
unchr-1974	scaffold32	56125	.	T	C	5021.29	<nnxnp>	nn	np	nn	nn	nn	nn	nn	nn	nn	np	np	nn	nn	np	nn	nn	nn	np	nn	nn	nn	nn	nn	np	nn	np	nn	nn	nn	np	nn	--	nn	nn	--	nn	nn	nn	nn	nn	nn	nn
unchr-1975	scaffold32	324373	.	C	CA	60646.5	<lmxll>	lm	ll	ll	--	ll	--	--	ll	--	--	--	--	ll	ll	ll	ll	ll	ll	ll	--	ll	ll	--	ll	ll	ll	lm	ll	ll	--	--	ll	ll	--	--	--	ll	ll	ll	--	--	--
unchr-1976	scaffold32	324417	.	G	A	79004.5	<lmxll>	lm	ll	ll	--	ll	--	--	ll	--	--	--	--	ll	ll	ll	ll	ll	ll	ll	--	ll	ll	--	ll	ll	ll	lm	ll	ll	--	--	ll	ll	--	--	--	ll	ll	ll	--	--	--
unchr-1977	scaffold32	324728	.	G	A	27358.9	<nnxnp>	nn	np	nn	nn	nn	nn	np	nn	nn	np	nn	nn	nn	np	nn	np	nn	np	nn	nn	np	np	nn	nn	nn	np	nn	nn	np	np	nn	nn	np	nn	np	np	nn	nn	np	nn	nn	nn
unchr-1978	scaffold32	324753	.	A	T	173412	<lmxll>	lm	ll	lm	ll	lm	ll	ll	lm	ll	ll	ll	ll	lm	lm	lm	lm	--	lm	lm	ll	lm	lm	ll	--	lm	lm	ll	lm	lm	ll	ll	--	lm	ll	ll	ll	lm	lm	lm	ll	ll	ll
unchr-1979	scaffold32	492030	.	A	G	28936.6	<lmxll>	lm	ll	lm	ll	lm	ll	ll	lm	ll	ll	ll	ll	lm	--	lm	--	lm	--	lm	ll	--	--	ll	--	lm	--	--	lm	lm	ll	--	--	--	ll	--	--	lm	ll	--	ll	ll	ll
unchr-1980	scaffold32	492044	.	G	GT	16126.9	<nnxnp>	nn	np	np	np	np	np	nn	np	nn	nn	nn	nn	np	nn	np	nn	np	nn	np	np	nn	nn	np	nn	np	nn	--	np	np	nn	--	nn	nn	np	nn	nn	np	--	nn	np	np	np
unchr-1981	scaffold32	492071	.	T	A	7222.75	<lmxll>	lm	ll	ll	lm	ll	lm	--	ll	--	--	--	lm	ll	ll	ll	ll	ll	ll	ll	lm	ll	ll	lm	ll	ll	ll	--	ll	ll	lm	--	ll	ll	lm	--	--	ll	ll	ll	lm	lm	lm
unchr-1982	scaffold32	522187	.	G	T	14347.5	<lmxll>	lm	ll	ll	lm	ll	lm	--	ll	--	--	--	--	ll	ll	ll	ll	ll	ll	ll	lm	ll	ll	lm	ll	ll	ll	lm	ll	ll	--	lm	ll	ll	lm	--	--	ll	ll	ll	lm	lm	lm
unchr-1983	scaffold32	566319	.	C	T	138197	<nnxnp>	nn	np	nn	nn	nn	nn	np	nn	np	np	np	np	nn	np	nn	np	nn	np	nn	nn	np	np	nn	np	nn	np	nn	nn	np	np	nn	np	np	nn	np	np	nn	nn	np	nn	nn	nn
unchr-1984	scaffold32	566322	.	C	T	134140	<nnxnp>	nn	np	nn	nn	nn	nn	np	nn	np	np	np	np	nn	np	nn	np	nn	np	nn	nn	np	np	nn	np	nn	np	nn	nn	np	np	nn	np	np	nn	np	np	nn	nn	np	nn	nn	nn
unchr-1985	scaffold32	566327	.	G	A	111697	<nnxnp>	nn	np	np	np	np	np	nn	np	nn	nn	nn	nn	np	nn	np	nn	np	nn	np	np	nn	nn	np	nn	np	nn	np	np	nn	nn	np	nn	nn	np	nn	nn	np	np	nn	np	np	np
unchr-1986	scaffold32	661811	.	C	T	99532.7	<nnxnp>	nn	np	nn	nn	nn	nn	--	nn	--	--	--	--	nn	--	nn	np	nn	--	nn	nn	--	--	nn	--	nn	--	nn	nn	np	--	nn	np	np	nn	--	--	nn	nn	np	nn	nn	nn
unchr-1987	scaffold32	685357	.	T	TAA	25626.5	<lmxll>	lm	ll	--	ll	lm	ll	ll	--	ll	ll	ll	ll	--	lm	--	lm	--	--	lm	ll	--	--	ll	--	--	--	ll	lm	--	ll	ll	--	--	ll	ll	ll	--	lm	--	ll	ll	ll
unchr-1988	scaffold32	705381	.	T	A	14182.3	<lmxll>	lm	ll	--	ll	--	ll	ll	--	ll	ll	ll	ll	--	--	--	--	--	--	--	ll	--	--	ll	--	--	--	ll	--	--	ll	ll	--	--	ll	ll	ll	--	--	--	ll	ll	ll
unchr-1989	scaffold32	705429	.	A	T	26901.3	<lmxll>	lm	ll	ll	lm	ll	lm	--	ll	--	--	--	--	ll	ll	ll	ll	ll	ll	ll	lm	ll	ll	lm	ll	ll	ll	lm	ll	ll	--	lm	ll	ll	lm	--	--	ll	ll	ll	lm	lm	lm
unchr-1990	scaffold32	705433	.	T	C	26944.3	<lmxll>	lm	ll	ll	lm	ll	lm	--	ll	--	--	--	--	ll	ll	ll	ll	ll	ll	ll	lm	ll	ll	lm	ll	ll	ll	lm	ll	ll	--	lm	ll	ll	lm	--	--	ll	ll	ll	lm	lm	lm
unchr-1991	scaffold32	705485	.	G	A	7278.8	<nnxnp>	nn	np	nn	np	np	np	nn	np	nn	--	nn	nn	np	nn	--	nn	nn	nn	np	np	nn	nn	np	nn	np	nn	nn	np	nn	nn	np	nn	nn	np	nn	nn	np	np	nn	np	np	np
unchr-1992	scaffold32	705497	.	CGA	C	7912.94	<nnxnp>	nn	np	nn	np	np	np	--	np	nn	--	nn	--	np	nn	--	nn	nn	nn	np	np	nn	nn	np	nn	np	nn	--	np	--	--	np	nn	nn	np	nn	nn	np	np	--	np	np	np
unchr-1993	scaffold32	705502	.	T	C	7894.61	<nnxnp>	nn	np	nn	np	np	np	--	np	nn	--	nn	--	np	nn	--	nn	nn	nn	np	np	nn	nn	np	nn	np	nn	nn	np	nn	--	np	nn	nn	np	nn	nn	np	np	--	np	np	np
unchr-1994	scaffold32	705511	.	T	TTGG	7643.93	<nnxnp>	nn	np	nn	np	np	np	nn	np	nn	nn	nn	--	np	nn	--	nn	nn	nn	np	np	nn	nn	np	nn	np	nn	--	np	nn	nn	np	nn	nn	np	nn	nn	np	np	nn	np	np	np
unchr-1995	scaffold32	705512	.	AACAAATC	A	7862.18	<nnxnp>	nn	np	nn	np	np	np	--	np	nn	--	nn	--	np	nn	nn	nn	nn	nn	np	np	nn	nn	np	nn	np	nn	--	np	nn	--	np	nn	nn	np	nn	nn	np	np	--	np	np	np
unchr-1996	scaffold32	705521	.	T	G	7757.24	<nnxnp>	nn	np	nn	np	np	np	--	np	--	nn	nn	--	np	nn	nn	nn	nn	nn	np	np	nn	nn	np	nn	np	nn	--	np	--	nn	np	nn	--	np	nn	nn	np	np	nn	np	np	np
unchr-1997	scaffold32	991062	.	C	T	45244.9	<lmxll>	lm	ll	--	ll	lm	ll	ll	--	ll	ll	ll	ll	lm	lm	--	lm	--	lm	--	ll	lm	lm	ll	--	lm	--	ll	--	lm	ll	ll	lm	--	ll	ll	ll	lm	--	lm	ll	ll	ll
unchr-1998	scaffold32	1015772	.	ACACT	A	17446.8	<nnxnp>	nn	np	np	np	np	np	nn	np	nn	nn	nn	nn	nn	nn	np	nn	np	nn	np	np	nn	nn	np	nn	nn	nn	np	np	nn	nn	np	nn	nn	np	nn	nn	np	np	nn	np	np	np
[truncated: 6,645 more rows]
[truncated: 75 more columns]
